# Supplementary material for: Comparative Analysis of Majority Language Influence on North Sámi Prosody Using WaveNet-Based modeling
Source: Lang Speech. 2020 Dec 29;65(4):859–88. doi: 10.1177/0023830920983591 (PMC9669769; doi:10.1177/0023830920983591)
Supplement: sj-tgz-1-las-10.1177_0023830920983591 – Supplemental material for Comparative Analysis of Majority Language Influence on North Sámi Prosody Using WaveNet-Based modeling [file sj-tgz-1-las-10.1177_0023830920983591.tgz]

Archive with 8,318 entries (8,313 files):
- ./._supplementary
- supplementary
- supplementary/._EMBEDDINGS
- supplementary/EMBEDDINGS
- supplementary/._phrase_labs_200.txt
- supplementary/phrase_labs_200.txt
- supplementary/._PHRASE
- supplementary/PHRASE
- supplementary/._word_labs_200.txt
- supplementary/word_labs_200.txt
- supplementary/._PROSODIC_FILES
- supplementary/PROSODIC_FILES
- supplementary/._WORD
- supplementary/WORD
- supplementary/._README.txt
- supplementary/README.txt
- supplementary/WORD/._skr-f-5-89.lnu
- supplementary/WORD/skr-f-5-89.lnu
- supplementary/WORD/._skt-m-2-77.lnu
- supplementary/WORD/skt-m-2-77.lnu
- supplementary/WORD/._sut-m-1-49.lnu
- supplementary/WORD/sut-m-1-49.lnu
- supplementary/WORD/._skt-m-2-88.lnu
- supplementary/WORD/skt-m-2-88.lnu
- supplementary/WORD/._skt-m-7-118.lnu
- supplementary/WORD/skt-m-7-118.lnu
- supplementary/WORD/._sut-f-2-101.lnu
- supplementary/WORD/sut-f-2-101.lnu
- supplementary/WORD/._sut-m-6-83.lnu
- supplementary/WORD/sut-m-6-83.lnu
- supplementary/WORD/._skt-m-7-124.lnu
- supplementary/WORD/skt-m-7-124.lnu
- supplementary/WORD/._sut-m-6-97.lnu
- supplementary/WORD/sut-m-6-97.lnu
- supplementary/WORD/._sut-m-5-11.lnu
- supplementary/WORD/sut-m-5-11.lnu
- supplementary/WORD/._sut-m-5-39.lnu
- supplementary/WORD/sut-m-5-39.lnu
- supplementary/WORD/._skt-f-4-29.lnu
- supplementary/WORD/skt-f-4-29.lnu
- supplementary/WORD/._skr-f-6-33.lnu
- supplementary/WORD/skr-f-6-33.lnu
- supplementary/WORD/._skt-f-4-15.lnu
- supplementary/WORD/skt-f-4-15.lnu
- supplementary/WORD/._skr-m-7-146.lnu
- supplementary/WORD/skr-m-7-146.lnu
- supplementary/WORD/._skt-f-8-15.lnu
- supplementary/WORD/skt-f-8-15.lnu
- supplementary/WORD/._skt-f-6-10.lnu
- supplementary/WORD/skt-f-6-10.lnu
- supplementary/WORD/._skt-f-8-29.lnu
- supplementary/WORD/skt-f-8-29.lnu
- supplementary/WORD/._sut-f-2-33.lnu
- supplementary/WORD/sut-f-2-33.lnu
- supplementary/WORD/._sin-f-3-82.lnu
- supplementary/WORD/sin-f-3-82.lnu
- supplementary/WORD/._sut-m-4-79.lnu
- supplementary/WORD/sut-m-4-79.lnu
- supplementary/WORD/._skt-f-5-82.lnu
- supplementary/WORD/skt-f-5-82.lnu
- supplementary/WORD/._skt-f-5-96.lnu
- supplementary/WORD/skt-f-5-96.lnu
- supplementary/WORD/._skt-m-7-53.lnu
- supplementary/WORD/skt-m-7-53.lnu
- supplementary/WORD/._sut-m-4-45.lnu
- supplementary/WORD/sut-m-4-45.lnu
- supplementary/WORD/._sin-f-3-123.lnu
- supplementary/WORD/sin-f-3-123.lnu
- supplementary/WORD/._sin-f-3-41.lnu
- supplementary/WORD/sin-f-3-41.lnu
- supplementary/WORD/._sut-m-3-100.lnu
- supplementary/WORD/sut-m-3-100.lnu
- supplementary/WORD/._skt-f-6-119.lnu
- supplementary/WORD/skt-f-6-119.lnu
- supplementary/WORD/._sin-f-4-48.lnu
- supplementary/WORD/sin-f-4-48.lnu
- supplementary/WORD/._skt-f-5-41.lnu
- supplementary/WORD/skt-f-5-41.lnu
- supplementary/WORD/._skt-m-7-84.lnu
- supplementary/WORD/skt-m-7-84.lnu
- supplementary/WORD/._skt-m-7-90.lnu
- supplementary/WORD/skt-m-7-90.lnu
- supplementary/WORD/._sut-m-3-114.lnu
- supplementary/WORD/sut-m-3-114.lnu
- supplementary/WORD/._skr-m-2-83.lnu
- supplementary/WORD/skr-m-2-83.lnu
- supplementary/WORD/._sut-m-4-86.lnu
- supplementary/WORD/sut-m-4-86.lnu
- supplementary/WORD/._skt-f-6-125.lnu
- supplementary/WORD/skt-f-6-125.lnu
- supplementary/WORD/._sin-f-4-60.lnu
- supplementary/WORD/sin-f-4-60.lnu
- supplementary/WORD/._sut-m-4-92.lnu
- supplementary/WORD/sut-m-4-92.lnu
- supplementary/WORD/._skt-m-2-100.lnu
- supplementary/WORD/skt-m-2-100.lnu
- supplementary/WORD/._skt-m-2-114.lnu
- supplementary/WORD/skt-m-2-114.lnu
- supplementary/WORD/._skt-f-6-124.lnu
- supplementary/WORD/skt-f-6-124.lnu
- supplementary/WORD/._skt-m-7-91.lnu
- supplementary/WORD/skt-m-7-91.lnu
- supplementary/WORD/._skt-m-7-85.lnu
- supplementary/WORD/skt-m-7-85.lnu
- supplementary/WORD/._sin-f-4-49.lnu
- supplementary/WORD/sin-f-4-49.lnu
- supplementary/WORD/._skr-m-2-96.lnu
- supplementary/WORD/skr-m-2-96.lnu
- supplementary/WORD/._skt-f-6-118.lnu
- supplementary/WORD/skt-f-6-118.lnu
- supplementary/WORD/._sut-m-3-101.lnu
- supplementary/WORD/sut-m-3-101.lnu
- supplementary/WORD/._sut-m-4-50.lnu
- supplementary/WORD/sut-m-4-50.lnu
- supplementary/WORD/._skt-f-5-9.lnu
- supplementary/WORD/skt-f-5-9.lnu
- supplementary/WORD/._sut-m-4-44.lnu
- supplementary/WORD/sut-m-4-44.lnu
- supplementary/WORD/._skt-m-7-52.lnu
- supplementary/WORD/skt-m-7-52.lnu
- supplementary/WORD/._skt-f-5-97.lnu
- supplementary/WORD/skt-f-5-97.lnu
- supplementary/WORD/._skr-m-2-41.lnu
- supplementary/WORD/skr-m-2-41.lnu
- supplementary/WORD/._sin-f-3-97.lnu
- supplementary/WORD/sin-f-3-97.lnu
- supplementary/WORD/._sin-f-3-83.lnu
- supplementary/WORD/sin-f-3-83.lnu
- supplementary/WORD/._skt-m-7-46.lnu
- supplementary/WORD/skt-m-7-46.lnu
- supplementary/WORD/._skt-f-5-83.lnu
- supplementary/WORD/skt-f-5-83.lnu
- supplementary/WORD/._sut-m-4-78.lnu
- supplementary/WORD/sut-m-4-78.lnu
- supplementary/WORD/._sut-f-2-26.lnu
- supplementary/WORD/sut-f-2-26.lnu
- supplementary/WORD/._siv-f-7-2.lnu
- supplementary/WORD/siv-f-7-2.lnu
- supplementary/WORD/._sin-f-3-4.lnu
- supplementary/WORD/sin-f-3-4.lnu
- supplementary/WORD/._skr-m-7-147.lnu
- supplementary/WORD/skr-m-7-147.lnu
- supplementary/WORD/._skt-f-4-14.lnu
- supplementary/WORD/skt-f-4-14.lnu
- supplementary/WORD/._skt-f-4-28.lnu
- supplementary/WORD/skt-f-4-28.lnu
- supplementary/WORD/._sut-m-5-38.lnu
- supplementary/WORD/sut-m-5-38.lnu
- supplementary/WORD/._sut-m-5-10.lnu
- supplementary/WORD/sut-m-5-10.lnu
- supplementary/WORD/._skt-m-7-125.lnu
- supplementary/WORD/skt-m-7-125.lnu
- supplementary/WORD/._skr-f-5-77.lnu
- supplementary/WORD/skr-f-5-77.lnu
- supplementary/WORD/._sut-m-6-118.lnu
- supplementary/WORD/sut-m-6-118.lnu
- supplementary/WORD/._sut-m-6-82.lnu
- supplementary/WORD/sut-m-6-82.lnu
- supplementary/WORD/._sut-f-2-100.lnu
- supplementary/WORD/sut-f-2-100.lnu
- supplementary/WORD/._skt-m-7-119.lnu
- supplementary/WORD/skt-m-7-119.lnu
- supplementary/WORD/._sut-m-6-124.lnu
- supplementary/WORD/sut-m-6-124.lnu
- supplementary/WORD/._sut-f-2-114.lnu
- supplementary/WORD/sut-f-2-114.lnu
- supplementary/WORD/._skt-m-2-89.lnu
- supplementary/WORD/skt-m-2-89.lnu
- supplementary/WORD/._skt-f-5-144.lnu
- supplementary/WORD/skt-f-5-144.lnu
- supplementary/WORD/._sut-m-6-41.lnu
- supplementary/WORD/sut-m-6-41.lnu
- supplementary/WORD/._sut-m-1-48.lnu
- supplementary/WORD/sut-m-1-48.lnu
- supplementary/WORD/._skr-f-5-88.lnu
- supplementary/WORD/skr-f-5-88.lnu
- supplementary/WORD/._sut-m-1-60.lnu
- supplementary/WORD/sut-m-1-60.lnu
- supplementary/WORD/._siv-f-7-12.lnu
- supplementary/WORD/siv-f-7-12.lnu
- supplementary/WORD/._skt-m-2-48.lnu
- supplementary/WORD/skt-m-2-48.lnu
- supplementary/WORD/._siv-f-7-10.lnu
- supplementary/WORD/siv-f-7-10.lnu
- supplementary/WORD/._siv-f-7-38.lnu
- supplementary/WORD/siv-f-7-38.lnu
- supplementary/WORD/._skt-m-2-60.lnu
- supplementary/WORD/skt-m-2-60.lnu
- supplementary/WORD/._skt-f-5-146.lnu
- supplementary/WORD/skt-f-5-146.lnu
- supplementary/WORD/._sut-m-6-43.lnu
- supplementary/WORD/sut-m-6-43.lnu
- supplementary/WORD/._skr-f-5-49.lnu
- supplementary/WORD/skr-f-5-49.lnu
- supplementary/WORD/._skr-m-7-98.lnu
- supplementary/WORD/skr-m-7-98.lnu
- supplementary/WORD/._sut-f-2-116.lnu
- supplementary/WORD/sut-f-2-116.lnu
- supplementary/WORD/._skr-f-1-104.lnu
- supplementary/WORD/skr-f-1-104.lnu
- supplementary/WORD/._sut-m-1-89.lnu
- supplementary/WORD/sut-m-1-89.lnu
- supplementary/WORD/._sut-m-5-12.lnu
- supplementary/WORD/sut-m-5-12.lnu
- supplementary/WORD/._skr-f-6-30.lnu
- supplementary/WORD/skr-f-6-30.lnu
- supplementary/WORD/._skr-f-1-39.lnu
- supplementary/WORD/skr-f-1-39.lnu
- supplementary/WORD/._skt-f-4-16.lnu
- supplementary/WORD/skt-f-4-16.lnu
- supplementary/WORD/._siv-f-7-119.lnu
- supplementary/WORD/siv-f-7-119.lnu
- supplementary/WORD/._sin-f-3-6.lnu
- supplementary/WORD/sin-f-3-6.lnu
- supplementary/WORD/._skt-f-8-16.lnu
- supplementary/WORD/skt-f-8-16.lnu
- supplementary/WORD/._skr-f-5-118.lnu
- supplementary/WORD/skr-f-5-118.lnu
- supplementary/WORD/._sut-f-2-18.lnu
- supplementary/WORD/sut-f-2-18.lnu
- supplementary/WORD/._sut-f-2-30.lnu
- supplementary/WORD/sut-f-2-30.lnu
- supplementary/WORD/._skr-f-5-124.lnu
- supplementary/WORD/skr-f-5-124.lnu
- supplementary/WORD/._skt-f-6-13.lnu
- supplementary/WORD/skt-f-6-13.lnu
- supplementary/WORD/._sin-f-3-95.lnu
- supplementary/WORD/sin-f-3-95.lnu
- supplementary/WORD/._skt-f-5-95.lnu
- supplementary/WORD/skt-f-5-95.lnu
- supplementary/WORD/._skt-m-7-44.lnu
- supplementary/WORD/skt-m-7-44.lnu
- supplementary/WORD/._skt-f-5-81.lnu
- supplementary/WORD/skt-f-5-81.lnu
- supplementary/WORD/._sin-f-3-81.lnu
- supplementary/WORD/sin-f-3-81.lnu
- supplementary/WORD/._sut-m-4-52.lnu
- supplementary/WORD/sut-m-4-52.lnu
- supplementary/WORD/._sut-m-4-46.lnu
- supplementary/WORD/sut-m-4-46.lnu
- supplementary/WORD/._sut-m-3-103.lnu
- supplementary/WORD/sut-m-3-103.lnu
- supplementary/WORD/._sin-f-3-120.lnu
- supplementary/WORD/sin-f-3-120.lnu
- supplementary/WORD/._sut-m-3-98.lnu
- supplementary/WORD/sut-m-3-98.lnu
- supplementary/WORD/._sut-m-4-91.lnu
- supplementary/WORD/sut-m-4-91.lnu
- supplementary/WORD/._sut-m-4-85.lnu
- supplementary/WORD/sut-m-4-85.lnu
- supplementary/WORD/._sin-f-4-77.lnu
- supplementary/WORD/sin-f-4-77.lnu
- supplementary/WORD/._skt-m-2-116.lnu
- supplementary/WORD/skt-m-2-116.lnu
- supplementary/WORD/._sut-m-4-84.lnu
- supplementary/WORD/sut-m-4-84.lnu
- supplementary/WORD/._skt-m-2-117.lnu
- supplementary/WORD/skt-m-2-117.lnu
- supplementary/WORD/._skt-m-2-103.lnu
- supplementary/WORD/skt-m-2-103.lnu
- supplementary/WORD/._sut-m-4-90.lnu
- supplementary/WORD/sut-m-4-90.lnu
- supplementary/WORD/._skt-f-5-43.lnu
- supplementary/WORD/skt-f-5-43.lnu
- supplementary/WORD/._skt-m-7-86.lnu
- supplementary/WORD/skt-m-7-86.lnu
- supplementary/WORD/._sin-f-3-43.lnu
- supplementary/WORD/sin-f-3-43.lnu
- supplementary/WORD/._skr-f-1-9.lnu
- supplementary/WORD/skr-f-1-9.lnu
- supplementary/WORD/._sut-m-3-116.lnu
- supplementary/WORD/sut-m-3-116.lnu
- supplementary/WORD/._skt-m-7-92.lnu
- supplementary/WORD/skt-m-7-92.lnu
- supplementary/WORD/._sut-m-4-47.lnu
- supplementary/WORD/sut-m-4-47.lnu
- supplementary/WORD/._sut-m-4-53.lnu
- supplementary/WORD/sut-m-4-53.lnu
- supplementary/WORD/._sin-f-4-89.lnu
- supplementary/WORD/sin-f-4-89.lnu
- supplementary/WORD/._sut-m-3-72.lnu
- supplementary/WORD/sut-m-3-72.lnu
- supplementary/WORD/._sut-m-3-66.lnu
- supplementary/WORD/sut-m-3-66.lnu
- supplementary/WORD/._skt-f-6-12.lnu
- supplementary/WORD/skt-f-6-12.lnu
- supplementary/WORD/._skr-f-5-125.lnu
- supplementary/WORD/skr-f-5-125.lnu
- supplementary/WORD/._skr-f-5-119.lnu
- supplementary/WORD/skr-f-5-119.lnu
- supplementary/WORD/._sin-f-3-7.lnu
- supplementary/WORD/sin-f-3-7.lnu
- supplementary/WORD/._skt-f-8-17.lnu
- supplementary/WORD/skt-f-8-17.lnu
- supplementary/WORD/._skr-m-7-144.lnu
- supplementary/WORD/skr-m-7-144.lnu
- supplementary/WORD/._siv-f-7-118.lnu
- supplementary/WORD/siv-f-7-118.lnu
- supplementary/WORD/._siv-f-7-124.lnu
- supplementary/WORD/siv-f-7-124.lnu
[truncated: 8,018 more entries]
