# Supplementary material for: Comparative Analysis of Majority Language Influence on North Sámi Prosody Using WaveNet-Based modeling
Source: Lang Speech. 2020 Dec 29;65(4):859–88. doi: 10.1177/0023830920983591 (PMC9669769; doi:10.1177/0023830920983591)
Supplement: sj-tgz-1-las-10.1177_0023830920983591 – Supplemental material for Comparative Analysis of Majority Language Influence on North Sámi Prosody Using WaveNet-Based modeling [file sj-tgz-1-las-10.1177_0023830920983591.tgz › supplementary/phrase_labs_200.txt]

index	sentence_phrase	sentence	phrase	country
0	silence	silence	silence	both
1	S1_P1_F	S1	P1	F
2	S1_P1_N	S1	P1	N
3	S2_P1_F	S2	P1	F
4	S2_P1_N	S2	P1	N
5	S2_P2_F	S2	P2	F
6	S2_P2_N	S2	P2	N
7	S3_P1_F	S3	P1	F
8	S3_P1_N	S3	P1	N
9	S4_P1_F	S4	P1	F
10	S4_P1_N	S4	P1	N
11	S4_P2_F	S4	P2	F
12	S4_P2_N	S4	P2	N
13	S5_P1_F	S5	P1	F
14	S5_P1_N	S5	P1	N
15	S5_P2_F	S5	P2	F
16	S5_P2_N	S5	P2	N
17	S5_P3_F	S5	P3	F
18	S5_P3_N	S5	P3	N
19	S6_P1_F	S6	P1	F
20	S6_P1_N	S6	P1	N
21	S6_P2_F	S6	P2	F
22	S6_P2_N	S6	P2	N
23	S6_P3_F	S6	P3	F
24	S6_P3_N	S6	P3	N
25	S7_P1_F	S7	P1	F
26	S7_P1_N	S7	P1	N
27	S7_P2_F	S7	P2	F
28	S7_P2_N	S7	P2	N
29	S8_P1_F	S8	P1	F
30	S8_P1_N	S8	P1	N
31	S8_P2_F	S8	P2	F
32	S8_P2_N	S8	P2	N
33	S8_P3_F	S8	P3	F
34	S8_P3_N	S8	P3	N
35	S8_P4_F	S8	P4	F
36	S8_P4_N	S8	P4	N
37	S9_P1_F	S9	P1	F
38	S9_P1_N	S9	P1	N
39	S9_P2_F	S9	P2	F
40	S9_P2_N	S9	P2	N
41	S9_P3_F	S9	P3	F
42	S9_P3_N	S9	P3	N
43	S9_P4_F	S9	P4	F
44	S9_P4_N	S9	P4	N
45	S10_P1_F	S10	P1	F
46	S10_P1_N	S10	P1	N
47	S10_P2_F	S10	P2	F
48	S10_P2_N	S10	P2	N
49	S11_P1_F	S11	P1	F
50	S11_P1_N	S11	P1	N
51	S11_P2_F	S11	P2	F
52	S11_P2_N	S11	P2	N
53	S12_P1_F	S12	P1	F
54	S12_P1_N	S12	P1	N
55	S12_P2_F	S12	P2	F
56	S12_P2_N	S12	P2	N
57	S13_P1_F	S13	P1	F
58	S13_P1_N	S13	P1	N
59	S13_P2_F	S13	P2	F
60	S13_P2_N	S13	P2	N
61	S14_P1_F	S14	P1	F
62	S14_P1_N	S14	P1	N
63	S14_P2_F	S14	P2	F
64	S14_P2_N	S14	P2	N
65	S15_P1_F	S15	P1	F
66	S15_P1_N	S15	P1	N
67	S15_P2_F	S15	P2	F
68	S15_P2_N	S15	P2	N
69	S15_P3_F	S15	P3	F
70	S15_P3_N	S15	P3	N
71	S16_P1_F	S16	P1	F
72	S16_P1_N	S16	P1	N
73	S16_P2_F	S16	P2	F
74	S16_P2_N	S16	P2	N
75	S17_P1_F	S17	P1	F
76	S17_P1_N	S17	P1	N
77	S17_P2_F	S17	P2	F
78	S17_P2_N	S17	P2	N
79	S18_P1_F	S18	P1	F
80	S18_P1_N	S18	P1	N
81	S18_P2_F	S18	P2	F
82	S18_P2_N	S18	P2	N
83	S19_P1_F	S19	P1	F
84	S19_P1_N	S19	P1	N
85	S19_P2_F	S19	P2	F
86	S19_P2_N	S19	P2	N
87	S19_P3_F	S19	P3	F
88	S19_P3_N	S19	P3	N
89	S20_P1_F	S20	P1	F
90	S20_P1_N	S20	P1	N
91	S20_P2_F	S20	P2	F
92	S20_P2_N	S20	P2	N
93	S21_P1_F	S21	P1	F
94	S21_P1_N	S21	P1	N
95	S21_P2_F	S21	P2	F
96	S21_P2_N	S21	P2	N
97	S21_P3_F	S21	P3	F
98	S21_P3_N	S21	P3	N
99	S22_P1_F	S22	P1	F
100	S22_P1_N	S22	P1	N
101	S22_P2_F	S22	P2	F
102	S22_P2_N	S22	P2	N
103	S22_P3_F	S22	P3	F
104	S22_P3_N	S22	P3	N
105	S23_P1_F	S23	P1	F
106	S23_P1_N	S23	P1	N
107	S23_P2_F	S23	P2	F
108	S23_P2_N	S23	P2	N
109	S23_P3_F	S23	P3	F
110	S23_P3_N	S23	P3	N
111	S24_P1_F	S24	P1	F
112	S24_P1_N	S24	P1	N
113	S25_P1_F	S25	P1	F
114	S25_P1_N	S25	P1	N
115	S26_P1_F	S26	P1	F
116	S26_P1_N	S26	P1	N
117	S26_P2_F	S26	P2	F
118	S26_P2_N	S26	P2	N
119	S27_P1_F	S27	P1	F
120	S27_P1_N	S27	P1	N
121	S27_P2_F	S27	P2	F
122	S27_P2_N	S27	P2	N
123	S28_P1_F	S28	P1	F
124	S28_P1_N	S28	P1	N
125	S29_P1_F	S29	P1	F
126	S29_P1_N	S29	P1	N
127	S30_P1_F	S30	P1	F
128	S30_P1_N	S30	P1	N
129	S31_P1_F	S31	P1	F
130	S31_P1_N	S31	P1	N
131	S31_P2_F	S31	P2	F
132	S31_P2_N	S31	P2	N
133	S31_P3_F	S31	P3	F
134	S31_P3_N	S31	P3	N
135	S32_P1_F	S32	P1	F
136	S32_P1_N	S32	P1	N
137	S33_P1_F	S33	P1	F
138	S33_P1_N	S33	P1	N
139	S33_P2_F	S33	P2	F
140	S33_P2_N	S33	P2	N
141	S33_P3_F	S33	P3	F
142	S33_P3_N	S33	P3	N
143	S34_P1_F	S34	P1	F
144	S34_P1_N	S34	P1	N
145	S35_P1_F	S35	P1	F
146	S35_P1_N	S35	P1	N
147	S36_P1_F	S36	P1	F
148	S36_P1_N	S36	P1	N
149	S37_P1_F	S37	P1	F
150	S37_P1_N	S37	P1	N
151	S37_P2_F	S37	P2	F
152	S37_P2_N	S37	P2	N
153	S38_P1_F	S38	P1	F
154	S38_P1_N	S38	P1	N
155	S38_P2_F	S38	P2	F
156	S38_P2_N	S38	P2	N
157	S38_P3_F	S38	P3	F
158	S38_P3_N	S38	P3	N
159	S39_P1_F	S39	P1	F
160	S39_P1_N	S39	P1	N
161	S40_P1_F	S40	P1	F
162	S40_P1_N	S40	P1	N
163	S40_P2_F	S40	P2	F
164	S40_P2_N	S40	P2	N
165	S41_P1_F	S41	P1	F
166	S41_P1_N	S41	P1	N
167	S41_P2_F	S41	P2	F
168	S41_P2_N	S41	P2	N
169	S41_P3_F	S41	P3	F
170	S41_P3_N	S41	P3	N
171	S41_P4_F	S41	P4	F
172	S41_P4_N	S41	P4	N
173	S42_P1_F	S42	P1	F
174	S42_P1_N	S42	P1	N
175	S43_P1_F	S43	P1	F
176	S43_P1_N	S43	P1	N
177	S43_P2_F	S43	P2	F
178	S43_P2_N	S43	P2	N
179	S44_P1_F	S44	P1	F
180	S44_P1_N	S44	P1	N
181	S44_P2_F	S44	P2	F
182	S44_P2_N	S44	P2	N
183	S45_P1_F	S45	P1	F
184	S45_P1_N	S45	P1	N
185	S46_P1_F	S46	P1	F
186	S46_P1_N	S46	P1	N
187	S47_P1_F	S47	P1	F
188	S47_P1_N	S47	P1	N
189	S48_P1_F	S48	P1	F
190	S48_P1_N	S48	P1	N
191	S49_P1_F	S49	P1	F
192	S49_P1_N	S49	P1	N
193	S50_P1_F	S50	P1	F
194	S50_P1_N	S50	P1	N
195	S50_P2_F	S50	P2	F
196	S50_P2_N	S50	P2	N
197	S51_P1_F	S51	P1	F
198	S51_P1_N	S51	P1	N
199	S52_P1_F	S52	P1	F
200	S52_P1_N	S52	P1	N
201	S52_P2_F	S52	P2	F
202	S52_P2_N	S52	P2	N
203	S52_P3_F	S52	P3	F
204	S52_P3_N	S52	P3	N
205	S53_P1_F	S53	P1	F
206	S53_P1_N	S53	P1	N
207	S53_P2_F	S53	P2	F
208	S53_P2_N	S53	P2	N
209	S53_P3_F	S53	P3	F
210	S53_P3_N	S53	P3	N
211	S53_P4_F	S53	P4	F
212	S53_P4_N	S53	P4	N
213	S53_P5_F	S53	P5	F
214	S53_P5_N	S53	P5	N
215	S54_P1_F	S54	P1	F
216	S54_P1_N	S54	P1	N
217	S55_P1_F	S55	P1	F
218	S55_P1_N	S55	P1	N
219	S57_P1_F	S57	P1	F
220	S57_P1_N	S57	P1	N
221	S57_P2_F	S57	P2	F
222	S57_P2_N	S57	P2	N
223	S57_P3_F	S57	P3	F
224	S57_P3_N	S57	P3	N
225	S58_P1_F	S58	P1	F
226	S58_P1_N	S58	P1	N
227	S58_P2_F	S58	P2	F
228	S58_P2_N	S58	P2	N
229	S58_P3_F	S58	P3	F
230	S58_P3_N	S58	P3	N
231	S58_P4_F	S58	P4	F
232	S58_P4_N	S58	P4	N
233	S59_P1_F	S59	P1	F
234	S59_P1_N	S59	P1	N
235	S60_P1_F	S60	P1	F
236	S60_P1_N	S60	P1	N
237	S60_P2_F	S60	P2	F
238	S60_P2_N	S60	P2	N
239	S63_P1_F	S63	P1	F
240	S63_P1_N	S63	P1	N
241	S63_P2_F	S63	P2	F
242	S63_P2_N	S63	P2	N
243	S64_P1_F	S64	P1	F
244	S64_P1_N	S64	P1	N
245	S64_P2_F	S64	P2	F
246	S64_P2_N	S64	P2	N
247	S65_P1_F	S65	P1	F
248	S65_P1_N	S65	P1	N
249	S65_P2_F	S65	P2	F
250	S65_P2_N	S65	P2	N
251	S66_P1_F	S66	P1	F
252	S66_P1_N	S66	P1	N
253	S67_P1_F	S67	P1	F
254	S67_P1_N	S67	P1	N
255	S67_P2_F	S67	P2	F
256	S67_P2_N	S67	P2	N
257	S68_P1_F	S68	P1	F
258	S68_P1_N	S68	P1	N
259	S68_P2_F	S68	P2	F
260	S68_P2_N	S68	P2	N
261	S69_P1_F	S69	P1	F
262	S69_P1_N	S69	P1	N
263	S69_P2_F	S69	P2	F
264	S69_P2_N	S69	P2	N
265	S69_P3_F	S69	P3	F
266	S69_P3_N	S69	P3	N
267	S70_P1_F	S70	P1	F
268	S70_P1_N	S70	P1	N
269	S70_P2_F	S70	P2	F
270	S70_P2_N	S70	P2	N
271	S70_P3_F	S70	P3	F
272	S70_P3_N	S70	P3	N
273	S71_P1_F	S71	P1	F
274	S71_P1_N	S71	P1	N
275	S71_P2_F	S71	P2	F
276	S71_P2_N	S71	P2	N
277	S71_P3_F	S71	P3	F
278	S71_P3_N	S71	P3	N
279	S71_P4_F	S71	P4	F
280	S71_P4_N	S71	P4	N
281	S72_P1_F	S72	P1	F
282	S72_P1_N	S72	P1	N
283	S72_P2_F	S72	P2	F
284	S72_P2_N	S72	P2	N
285	S73_P1_F	S73	P1	F
286	S73_P1_N	S73	P1	N
287	S73_P2_F	S73	P2	F
288	S73_P2_N	S73	P2	N
289	S74_P1_F	S74	P1	F
290	S74_P1_N	S74	P1	N
291	S74_P2_F	S74	P2	F
292	S74_P2_N	S74	P2	N
293	S74_P3_F	S74	P3	F
294	S74_P3_N	S74	P3	N
295	S75_P1_F	S75	P1	F
296	S75_P1_N	S75	P1	N
297	S75_P2_F	S75	P2	F
298	S75_P2_N	S75	P2	N
299	S75_P3_F	S75	P3	F
300	S75_P3_N	S75	P3	N
301	S76_P1_F	S76	P1	F
302	S76_P1_N	S76	P1	N
303	S76_P2_F	S76	P2	F
304	S76_P2_N	S76	P2	N
305	S76_P3_F	S76	P3	F
306	S76_P3_N	S76	P3	N
307	S76_P4_F	S76	P4	F
308	S76_P4_N	S76	P4	N
309	S77_P1_F	S77	P1	F
310	S77_P1_N	S77	P1	N
311	S77_P2_F	S77	P2	F
312	S77_P2_N	S77	P2	N
313	S78_P1_F	S78	P1	F
314	S78_P1_N	S78	P1	N
315	S78_P2_F	S78	P2	F
316	S78_P2_N	S78	P2	N
317	S79_P1_F	S79	P1	F
318	S79_P1_N	S79	P1	N
319	S79_P2_F	S79	P2	F
320	S79_P2_N	S79	P2	N
321	S79_P3_F	S79	P3	F
322	S79_P3_N	S79	P3	N
323	S80_P1_F	S80	P1	F
324	S80_P1_N	S80	P1	N
325	S81_P1_F	S81	P1	F
326	S81_P1_N	S81	P1	N
327	S81_P2_F	S81	P2	F
328	S81_P2_N	S81	P2	N
329	S81_P3_F	S81	P3	F
330	S81_P3_N	S81	P3	N
331	S82_P1_F	S82	P1	F
332	S82_P1_N	S82	P1	N
333	S83_P1_F	S83	P1	F
334	S83_P1_N	S83	P1	N
335	S84_P1_F	S84	P1	F
336	S84_P1_N	S84	P1	N
337	S84_P2_F	S84	P2	F
338	S84_P2_N	S84	P2	N
339	S84_P3_F	S84	P3	F
340	S84_P3_N	S84	P3	N
341	S84_P4_F	S84	P4	F
342	S84_P4_N	S84	P4	N
343	S85_P1_F	S85	P1	F
344	S85_P1_N	S85	P1	N
345	S86_P1_F	S86	P1	F
346	S86_P1_N	S86	P1	N
347	S88_P1_F	S88	P1	F
348	S88_P1_N	S88	P1	N
349	S88_P2_F	S88	P2	F
350	S88_P2_N	S88	P2	N
351	S89_P1_F	S89	P1	F
352	S89_P1_N	S89	P1	N
353	S90_P1_F	S90	P1	F
354	S90_P1_N	S90	P1	N
355	S91_P1_F	S91	P1	F
356	S91_P1_N	S91	P1	N
357	S91_P2_F	S91	P2	F
358	S91_P2_N	S91	P2	N
359	S91_P3_F	S91	P3	F
360	S91_P3_N	S91	P3	N
361	S92_P1_F	S92	P1	F
362	S92_P1_N	S92	P1	N
363	S92_P2_F	S92	P2	F
364	S92_P2_N	S92	P2	N
365	S93_P1_F	S93	P1	F
366	S93_P1_N	S93	P1	N
367	S94_P1_F	S94	P1	F
368	S94_P1_N	S94	P1	N
369	S95_P1_F	S95	P1	F
370	S95_P1_N	S95	P1	N
371	S96_P1_F	S96	P1	F
372	S96_P1_N	S96	P1	N
373	S96_P2_F	S96	P2	F
374	S96_P2_N	S96	P2	N
375	S96_P3_F	S96	P3	F
376	S96_P3_N	S96	P3	N
377	S97_P1_F	S97	P1	F
378	S97_P1_N	S97	P1	N
379	S98_P1_F	S98	P1	F
380	S98_P1_N	S98	P1	N
381	S98_P2_F	S98	P2	F
382	S98_P2_N	S98	P2	N
383	S99_P1_F	S99	P1	F
384	S99_P1_N	S99	P1	N
385	S99_P2_F	S99	P2	F
386	S99_P2_N	S99	P2	N
387	S100_P1_F	S100	P1	F
388	S100_P1_N	S100	P1	N
389	S101_P1_F	S101	P1	F
390	S101_P1_N	S101	P1	N
391	S102_P1_F	S102	P1	F
392	S102_P1_N	S102	P1	N
393	S102_P2_F	S102	P2	F
394	S102_P2_N	S102	P2	N
395	S103_P1_F	S103	P1	F
396	S103_P1_N	S103	P1	N
397	S103_P2_F	S103	P2	F
398	S103_P2_N	S103	P2	N
399	S104_P1_F	S104	P1	F
400	S104_P1_N	S104	P1	N
401	S104_P2_F	S104	P2	F
402	S104_P2_N	S104	P2	N
403	S105_P1_F	S105	P1	F
404	S105_P1_N	S105	P1	N
405	S105_P2_F	S105	P2	F
406	S105_P2_N	S105	P2	N
407	S106_P1_F	S106	P1	F
408	S106_P1_N	S106	P1	N
409	S107_P1_F	S107	P1	F
410	S107_P1_N	S107	P1	N
411	S107_P2_F	S107	P2	F
412	S107_P2_N	S107	P2	N
413	S107_P3_F	S107	P3	F
414	S107_P3_N	S107	P3	N
415	S108_P1_F	S108	P1	F
416	S108_P1_N	S108	P1	N
417	S108_P2_F	S108	P2	F
418	S108_P2_N	S108	P2	N
419	S109_P1_F	S109	P1	F
420	S109_P1_N	S109	P1	N
421	S110_P1_F	S110	P1	F
422	S110_P1_N	S110	P1	N
423	S110_P2_F	S110	P2	F
424	S110_P2_N	S110	P2	N
425	S111_P1_F	S111	P1	F
426	S111_P1_N	S111	P1	N
427	S111_P2_F	S111	P2	F
428	S111_P2_N	S111	P2	N
429	S111_P3_F	S111	P3	F
430	S111_P3_N	S111	P3	N
431	S112_P1_F	S112	P1	F
432	S112_P1_N	S112	P1	N
433	S113_P1_F	S113	P1	F
434	S113_P1_N	S113	P1	N
435	S113_P2_F	S113	P2	F
436	S113_P2_N	S113	P2	N
437	S114_P1_F	S114	P1	F
438	S114_P1_N	S114	P1	N
439	S114_P2_F	S114	P2	F
440	S114_P2_N	S114	P2	N
441	S114_P3_F	S114	P3	F
442	S114_P3_N	S114	P3	N
443	S114_P4_F	S114	P4	F
444	S114_P4_N	S114	P4	N
445	S115_P1_F	S115	P1	F
446	S115_P1_N	S115	P1	N
447	S116_P1_F	S116	P1	F
448	S116_P1_N	S116	P1	N
449	S117_P1_F	S117	P1	F
450	S117_P1_N	S117	P1	N
451	S117_P2_F	S117	P2	F
452	S117_P2_N	S117	P2	N
453	S117_P3_F	S117	P3	F
454	S117_P3_N	S117	P3	N
455	S118_P1_F	S118	P1	F
456	S118_P1_N	S118	P1	N
457	S118_P2_F	S118	P2	F
458	S118_P2_N	S118	P2	N
459	S118_P3_F	S118	P3	F
460	S118_P3_N	S118	P3	N
461	S119_P1_F	S119	P1	F
462	S119_P1_N	S119	P1	N
463	S119_P2_F	S119	P2	F
464	S119_P2_N	S119	P2	N
465	S119_P3_F	S119	P3	F
466	S119_P3_N	S119	P3	N
467	S120_P1_F	S120	P1	F
468	S120_P1_N	S120	P1	N
469	S120_P2_F	S120	P2	F
470	S120_P2_N	S120	P2	N
471	S121_P1_F	S121	P1	F
472	S121_P1_N	S121	P1	N
473	S121_P2_F	S121	P2	F
474	S121_P2_N	S121	P2	N
475	S121_P3_F	S121	P3	F
476	S121_P3_N	S121	P3	N
477	S122_P1_F	S122	P1	F
478	S122_P1_N	S122	P1	N
479	S122_P2_F	S122	P2	F
480	S122_P2_N	S122	P2	N
481	S122_P3_F	S122	P3	F
482	S122_P3_N	S122	P3	N
483	S123_P1_F	S123	P1	F
484	S123_P1_N	S123	P1	N
485	S124_P1_F	S124	P1	F
486	S124_P1_N	S124	P1	N
487	S124_P2_F	S124	P2	F
488	S124_P2_N	S124	P2	N
489	S125_P1_F	S125	P1	F
490	S125_P1_N	S125	P1	N
491	S126_P1_F	S126	P1	F
492	S126_P1_N	S126	P1	N
493	S127_P1_F	S127	P1	F
494	S127_P1_N	S127	P1	N
495	S128_P1_F	S128	P1	F
496	S128_P1_N	S128	P1	N
497	S128_P2_F	S128	P2	F
498	S128_P2_N	S128	P2	N
499	S129_P1_F	S129	P1	F
500	S129_P1_N	S129	P1	N
501	S129_P2_F	S129	P2	F
502	S129_P2_N	S129	P2	N
503	S130_P1_F	S130	P1	F
504	S130_P1_N	S130	P1	N
505	S130_P2_F	S130	P2	F
506	S130_P2_N	S130	P2	N
507	S131_P1_F	S131	P1	F
508	S131_P1_N	S131	P1	N
509	S132_P1_F	S132	P1	F
510	S132_P1_N	S132	P1	N
511	S133_P1_F	S133	P1	F
512	S133_P1_N	S133	P1	N
513	S134_P1_F	S134	P1	F
514	S134_P1_N	S134	P1	N
515	S134_P2_F	S134	P2	F
516	S134_P2_N	S134	P2	N
517	S135_P1_F	S135	P1	F
518	S135_P1_N	S135	P1	N
519	S136_P1_F	S136	P1	F
520	S136_P1_N	S136	P1	N
521	S136_P2_F	S136	P2	F
522	S136_P2_N	S136	P2	N
523	S136_P3_F	S136	P3	F
524	S136_P3_N	S136	P3	N
525	S137_P1_F	S137	P1	F
526	S137_P1_N	S137	P1	N
527	S137_P2_F	S137	P2	F
528	S137_P2_N	S137	P2	N
529	S138_P1_F	S138	P1	F
530	S138_P1_N	S138	P1	N
531	S139_P1_F	S139	P1	F
532	S139_P1_N	S139	P1	N
533	S139_P2_F	S139	P2	F
534	S139_P2_N	S139	P2	N
535	S140_P1_F	S140	P1	F
536	S140_P1_N	S140	P1	N
537	S140_P2_F	S140	P2	F
538	S140_P2_N	S140	P2	N
539	S140_P3_F	S140	P3	F
540	S140_P3_N	S140	P3	N
541	S141_P1_F	S141	P1	F
542	S141_P1_N	S141	P1	N
543	S141_P2_F	S141	P2	F
544	S141_P2_N	S141	P2	N
545	S142_P1_F	S142	P1	F
546	S142_P1_N	S142	P1	N
547	S142_P2_F	S142	P2	F
548	S142_P2_N	S142	P2	N
549	S143_P1_F	S143	P1	F
550	S143_P1_N	S143	P1	N
551	S143_P2_F	S143	P2	F
552	S143_P2_N	S143	P2	N
553	S144_P1_F	S144	P1	F
554	S144_P1_N	S144	P1	N
555	S146_P1_F	S146	P1	F
556	S146_P1_N	S146	P1	N
557	S146_P2_F	S146	P2	F
558	S146_P2_N	S146	P2	N
559	S147_P1_F	S147	P1	F
560	S147_P1_N	S147	P1	N
561	S147_P2_F	S147	P2	F
562	S147_P2_N	S147	P2	N
563	S148_P1_F	S148	P1	F
564	S148_P1_N	S148	P1	N
565	S148_P2_F	S148	P2	F
566	S148_P2_N	S148	P2	N
567	S148_P3_F	S148	P3	F
568	S148_P3_N	S148	P3	N
