# Supplementary material for: Comparative Analysis of Majority Language Influence on North Sámi Prosody Using WaveNet-Based modeling
Source: Lang Speech. 2020 Dec 29;65(4):859–88. doi: 10.1177/0023830920983591 (PMC9669769; doi:10.1177/0023830920983591)
Supplement: sj-tgz-1-las-10.1177_0023830920983591 – Supplemental material for Comparative Analysis of Majority Language Influence on North Sámi Prosody Using WaveNet-Based modeling [file sj-tgz-1-las-10.1177_0023830920983591.tgz › supplementary/word_labs_200.txt]

index	word	country	POS
0	silence	silence	silence
1	ja	F	j
2	ja	N	j
3	lea	F	V
4	lea	N	V
5	leat	F	V
6	leat	N	V
7	sámegiela	F	N
8	sámegiela	N	N
9	dahje	F	j
10	dahje	N	j
11	gákti	F	N
12	gákti	N	N
13	go	F	j
14	go	N	j
15	suomas	F	N
16	suomas	N	N
17	mii	F	pn
18	mii	N	pn
19	maiddái	F	j
20	maiddái	N	j
21	vuosttas	F	Nu
22	vuosttas	N	Nu
23	lašsin	F	adv
24	lašsin	N	adv
25	ii	F	j
26	ii	N	j
27	eará	F	adv
28	eará	N	adv
29	Gávtti	F	N
30	Gávtti	N	N
31	mohtorgielkká	F	N
32	mohtorgielkká	N	N
33	sámiid	F	N
34	sámiid	N	N
35	dan	F	pn
36	dan	N	pn
37	mielde	F	adv
38	mielde	N	adv
39	sámegielat	F	N
40	sámegielat	N	N
41	jagis	F	N
42	jagis	N	N
43	ahte	F	j
44	ahte	N	j
45	áigge	F	adv
46	áigge	N	adv
47	Dán	F	pn
48	Dán	N	pn
49	sámit	F	N
50	sámit	N	N
51	sullii	F	adv
52	sullii	N	adv
53	suoma	F	N
54	suoma	N	N
55	oahpahuvvvo	F	V
56	oahpahuvvvo	N	V
57	eatnigiellan	F	N
58	eatnigiellan	N	N
59	ledje	F	V
60	ledje	N	V
61	bokte	F	pp
62	bokte	N	pp
63	soađegili	F	N
64	soađegili	N	N
65	vejolaš	F	adj
66	vejolaš	N	adj
67	hui	F	adv
68	hui	N	adv
69	muhto	F	j
70	muhto	N	j
71	oahpahusa	F	N
72	oahpahusa	N	N
73	ođđaáigásaš	F	adj
74	ođđaáigásaš	N	adj
75	dilli	F	N
76	dilli	N	N
77	pateanta	F	N
78	pateanta	N	N
79	juolluduvvvui	F	V
80	juolluduvvvui	N	V
81	čuođivihttalogi	F	Nu
82	čuođivihttalogi	N	Nu
83	Mohtorgielká	F	N
84	Mohtorgielká	N	N
85	ain	F	j
86	ain	N	j
87	bealtta	F	N
88	bealtta	N	N
89	lei	F	V
90	lei	N	V
91	dat	F	pn
92	dat	N	pn
93	materiálaid	F	N
94	materiálaid	N	N
95	anus	F	N
96	anus	N	N
97	dehálaš	F	adj
98	dehálaš	N	adj
99	gávttit	F	N
100	gávttit	N	N
101	Dálá	F	adv
102	Dálá	N	adv
103	bealde	F	pp
104	bealde	N	pp
105	dušše	F	j
106	dušše	N	j
107	gávdnojit	F	V
108	gávdnojit	N	V
109	iige	F	j
110	iige	N	j
111	logi	F	Nu
112	logi	N	Nu
113	sámegákti	F	N
114	sámegákti	N	N
115	sámiin	F	N
116	sámiin	N	N
117	sápmelacčaid	F	N
118	sápmelacčaid	N	N
119	dihte	F	pp
120	dihte	N	pp
121	danin	F	j
122	danin	N	j
123	earret	F	adv
124	earret	N	adv
125	skuvllain	F	N
126	skuvllain	N	N
127	áitatvuloš	F	adj
128	áitatvuloš	N	adj
129	anáraš-	F	N
130	anáraš-	N	N
131	Dilli	F	N
132	Dilli	N	N
133	Eanodaga	F	N
134	Eanodaga	N	N
135	Norgga	F	N
136	Norgga	N	N
137	Ruoššas	F	N
138	Ruoššas	N	N
139	Ruoŧa	F	N
140	Ruoŧa	N	N
141	earálágan	F	adv
142	earálágan	N	adv
143	geain	F	pn
144	geain	N	pn
145	universitehtas	F	N
146	universitehtas	N	N
147	olu	F	adv
148	olu	N	adv
149	diehtit	F	V
150	diehtit	N	V
151	johtá	F	V
152	johtá	N	V
153	máhttet	F	V
154	máhttet	N	V
155	studeret	F	V
156	studeret	N	V
157	áigái	F	adv
158	áigái	N	adv
159	Ruošša	F	N
160	Ruošša	N	N
161	son	F	pn
162	son	N	pn
163	juoba	F	j
164	juoba	N	j
165	Muscottii	F	N
166	Muscottii	N	N
167	geavahit	F	V
168	geavahit	N	V
169	johtimii	F	N
170	johtimii	N	N
171	nyeallyelogi	F	Nu
172	nyeallyelogi	N	Nu
173	heastafámu	F	N
174	heastafámu	N	N
175	málliin	F	N
176	málliin	N	N
177	ruovttuguovllus	F	N
178	ruovttuguovllus	N	N
179	Amerihkálaš	F	adj
180	Amerihkálaš	N	adj
181	ruoktoguovllus	F	N
182	ruoktoguovllus	N	N
183	amerihkálaš	F	adj
184	amerihkálaš	N	adj
185	mállliin	F	N
186	mállliin	N	N
187	amerihkkalaš	F	adj
188	amerihkkalaš	N	adj
189	ruovttoguovllus	F	N
190	ruovttoguovllus	N	N
191	Amerihkkalaš	F	adj
192	Amerihkkalaš	N	adj
193	heastáfámu	F	N
194	heastáfámu	N	N
195	_Amerihkálaš	F	adj
196	_Amerihkálaš	N	adj
197	guovttetávttat	F	adv
198	guovttetávttat	N	adv
199	gáibiduvvvo	F	V
200	gáibiduvvvo	N	V
201	riekti	F	N
202	riekti	N	N
203	universitehta	F	N
204	universitehta	N	N
205	Virgeolbmuin	F	N
206	Virgeolbmuin	N	N
207	muhtumin	F	adv
208	muhtumin	N	adv
209	virgeolbmuin	F	N
210	virgeolbmuin	N	N
211	muhtumiin	F	adv
212	muhtumiin	N	adv
213	Eliason	F	N
214	Eliason	N	N
215	dábálacčat	F	adv
216	dábálacčat	N	adv
217	main	F	j
218	main	N	j
219	ráhkadii	F	V
220	ráhkadii	N	V
221	guovtte-	F	Nu
222	guovtte-	N	Nu
223	eanas	F	adv
224	eanas	N	adv
225	mat	F	pn
226	mat	N	pn
227	sáhttá	F	V
228	sáhttá	N	V
229	veagas	F	adv
230	veagas	N	adv
231	anárašgiella	F	N
232	anárašgiella	N	N
233	bijai	F	V
234	bijai	N	V
235	jagi	F	N
236	jagi	N	N
237	oahpahusas	F	N
238	oahpahusas	N	N
239	reaga	F	N
240	reaga	N	N
241	giella	F	N
242	giella	N	N
243	kilováhtta	F	N
244	kilováhtta	N	N
245	ovdamearkka	F	N
246	ovdamearkka	N	N
247	eanet	F	adv
248	eanet	N	adv
249	de	F	j
250	de	N	j
251	juo	F	j
252	juo	N	j
253	sámegielmáhttu	F	N
254	sámegielmáhttu	N	N
255	guovlluid	F	N
256	guovlluid	N	N
257	dáhpáhuvvá	F	V
258	dáhpáhuvvá	N	V
259	golbma	F	Nu
260	golbma	N	Nu
261	gárvvuide	F	N
262	gárvvuide	N	N
263	sihke	F	j
264	sihke	N	j
265	sámegillii	F	N
266	sámegillii	N	N
267	Ohcejoga	F	N
268	Ohcejoga	N	N
269	eret	F	adv
270	eret	N	adv
271	oašsi	F	N
272	oašsi	N	N
273	váikkuhan	F	V
274	váikkuhan	N	V
275	iezsaset	F	adv
276	iezsaset	N	adv
277	ozzso	F	V
278	ozzso	N	V
279	vaikke	F	j
280	vaikke	N	j
281	ozzšo	F	V
282	ozzšo	N	V
283	iezšaset	F	adv
284	iezšaset	N	adv
285	vai	F	NW
286	vai	N	NW
287	Dasa	F	pn
288	Dasa	N	pn
289	vel	F	adv
290	vel	N	adv
291	ođđa	F	adj
292	ođđa	N	adj
293	Nuppi	F	N
294	Nuppi	N	N
295	Juohke	F	adv
296	Juohke	N	adv
297	Eanáš	F	adv
298	Eanáš	N	adv
299	juohke	F	adv
300	juohke	N	adv
301	nuppi	F	N
302	nuppi	N	N
303	ođđá	F	adj
304	ođđá	N	adj
305	Eanás	F	adv
306	Eanás	N	adv
307	Ođđa	F	adj
308	Ođđa	N	adj
309	don	F	pn
310	don	N	pn
311	mo	F	pn
312	mo	N	pn
313	sii	F	pn
314	sii	N	pn
315	álo	F	adv
316	álo	N	adv
317	árbevirolaš	F	adj
318	árbevirolaš	N	adj
319	biktasat	F	N
320	biktasat	N	N
321	čállit	F	V
322	čállit	N	V
323	davvisámegiela	F	N
324	davvisámegiela	N	N
325	dárbu	F	N
326	dárbu	N	N
327	gili	F	N
328	gili	N	N
329	gárvođanvuohkái	F	N
330	gárvođanvuohkái	N	N
331	lean	F	V
332	lean	N	V
333	máilmmisoađi	F	N
334	máilmmisoađi	N	N
335	ovttastahttojuvvvojit	F	V
336	ovttastahttojuvvvojit	N	V
337	váttis	F	adj
338	váttis	N	adj
339	historjá	F	N
340	historjá	N	N
341	gáktemálle	F	N
342	gáktemálle	N	N
343	Historjá	F	N
344	Historjá	N	N
345	gáktemál	F	N
346	gáktemál	N	N
347	Duojárat	F	N
348	Duojárat	N	N
349	bargo-	F	N
350	bargo-	N	N
351	beaivválaš	F	adj
352	beaivválaš	N	adj
353	biktasiidda	F	N
354	biktasiidda	N	N
355	botkekeahttá	F	adv
356	botkekeahttá	N	adv
357	báhcán	F	V
358	báhcán	N	V
359	čeardabivttas	F	N
360	čeardabivttas	N	N
361	čearddalaš	F	adj
362	čearddalaš	N	adj
363	čiknabivttas	F	N
364	čiknabivttas	N	N
365	dagahan	F	V
366	dagahan	N	V
367	dagahedje	F	V
368	dagahedje	N	V
369	diehtu	F	N
370	diehtu	N	N
371	dilálašvuođaide	F	N
372	dilálašvuođaide	N	N
373	dábálepmosit	F	adv
374	dábálepmosit	N	adv
375	dárkkuha	F	V
376	dárkkuha	N	V
377	dát	F	pn
378	dát	N	pn
379	geavaheagdji	F	N
380	geavaheagdji	N	N
381	geavahusas	F	N
382	geavahusas	N	N
383	gos	F	pn
384	gos	N	pn
385	guovllu	F	N
386	guovllu	N	N
387	guovttegiellagat	F	adv
388	guovttegiellagat	N	adv
389	gáibádusat	F	N
390	gáibádusat	N	N
391	gárvodišgohte	F	V
392	gárvodišgohte	N	V
393	hállet	F	V
394	hállet	N	V
395	háve	F	N
396	háve	N	N
397	identitehta	F	N
398	identitehta	N	N
399	_other_		F	_NA_
400	_other_		N	_NA_
