# Supplementary material for: Comparative Analysis of Majority Language Influence on North Sámi Prosody Using WaveNet-Based modeling
Source: Lang Speech. 2020 Dec 29;65(4):859–88. doi: 10.1177/0023830920983591 (PMC9669769; doi:10.1177/0023830920983591)
Supplement: sj-tgz-1-las-10.1177_0023830920983591 – Supplemental material for Comparative Analysis of Majority Language Influence on North Sámi Prosody Using WaveNet-Based modeling [file sj-tgz-1-las-10.1177_0023830920983591.tgz › supplementary/README.txt]

PROSODIC_FILES directory contains prosodic signals sampled at 800 Hz, generated as described in 'Pre-processing and prosodic signal generation' in WAV format

WORD directory contains corresponding word labeling files sampled at the same sampling rate as the prosodic signal in text format. The corespondence between the individual labels and words is in 'word_labs_200.txt' label file, see below. Please note the different labels for Finnish and Norwegian renderings of the same lexical item. Only top 199 most frequent lexical items were labeled.

PHRASE directory contains corresponding labels for phrases in individual sentences, see 'phrase_lab_200.txt' for the label assignement.

File naming convention for these directories: 

    location_sex_speakerId_sentence_Id

    location key:

    sin = Anár (in Finland)
    siv = Avvil (in Finland)
    sut = Ohcejohka (in Finland)
    skr = Kárášjohká (in Norway)
    skt = Guovdageaidnu (in Norway)

    sex key:
    F = female
    M = male

    sex_speakerId provide a unique identification of every speaker

EMBEDDINGS directory contains the word and phrase embeddings extracted from the 10 trained models. The rows correspond to individual word/phrase representations, the label files 'word_labs_200.txt' and 'phrase_lab_200.txt' provide labels for individual items. The column correspond to embedding dimension. Embedding files and the label files are in the format readable by the Embedding Projector (http://projector.tensorflow.org/).
