# Supplementary material for: Comparative Analysis of Majority Language Influence on North Sámi Prosody Using WaveNet-Based modeling
Source: Lang Speech. 2020 Dec 29;65(4):859–88. doi: 10.1177/0023830920983591 (PMC9669769; doi:10.1177/0023830920983591)
Supplement: sj-tgz-1-las-10.1177_0023830920983591 – Supplemental material for Comparative Analysis of Majority Language Influence on North Sámi Prosody Using WaveNet-Based modeling [file sj-tgz-1-las-10.1177_0023830920983591.tgz › supplementary/WORD/skt-m-7-124.lnu]

206
206
206
206
206
206
206
206
206
206
206
206
206
206
206
206
206
206
206
206
206
206
206
206
206
206
206
206
206
206
206
206
206
206
206
206
206
206
206
206
206
206
206
206
206
206
206
206
206
206
206
206
206
206
206
206
206
206
206
206
206
206
206
206
206
206
206
206
206
206
206
206
206
206
206
206
206
206
206
206
206
206
206
206
206
206
206
206
206
206
206
206
206
206
206
206
206
206
206
206
206
206
206
206
206
206
206
206
206
206
206
206
206
206
206
206
206
206
206
206
206
206
206
206
206
206
206
206
206
206
206
206
206
206
206
206
206
206
206
206
206
206
206
206
206
206
206
206
206
206
206
206
206
206
206
206
206
206
206
206
206
206
206
206
206
206
206
206
206
206
206
206
206
206
206
206
206
206
206
206
206
206
206
206
206
206
206
206
206
206
206
206
206
206
206
206
206
206
206
206
206
206
206
206
206
206
206
206
206
206
206
206
206
206
206
206
206
206
206
206
206
206
206
206
206
206
206
206
206
206
206
206
206
206
206
206
206
206
206
206
206
206
206
206
206
206
206
206
206
206
206
206
206
206
206
206
206
206
206
206
206
206
206
206
206
206
206
206
206
206
206
206
206
206
206
206
206
206
206
206
206
206
206
206
206
206
206
206
206
206
206
206
206
206
206
206
206
206
206
206
206
206
206
206
206
206
206
206
206
206
206
206
206
206
206
206
206
206
206
206
206
206
206
206
206
206
206
206
206
206
206
206
206
206
206
206
206
206
206
206
206
206
206
206
206
206
206
206
206
206
206
206
206
206
206
206
206
206
206
206
206
206
206
206
206
206
206
206
206
206
206
206
206
206
206
206
206
206
206
206
206
206
206
206
206
206
206
206
206
206
206
206
206
206
206
206
206
206
206
206
206
206
206
206
206
206
206
206
206
206
206
206
206
206
206
206
206
206
206
206
206
206
206
206
206
206
206
206
206
206
206
206
206
206
206
206
206
206
206
206
206
206
206
206
206
206
206
206
206
206
206
206
206
206
206
206
206
206
206
206
206
206
206
206
206
206
206
206
206
206
206
206
206
206
206
206
206
206
206
206
206
206
206
206
206
206
206
206
206
206
206
206
206
206
206
206
206
206
206
206
206
206
206
206
206
206
206
206
206
206
206
206
206
206
206
206
206
206
206
206
206
206
206
206
206
206
206
206
206
206
206
206
206
206
206
206
206
206
206
206
206
206
206
206
206
206
206
206
206
206
206
206
26
26
26
26
26
26
26
26
26
26
26
26
26
26
26
26
26
26
26
26
26
26
26
26
26
26
26
26
26
26
26
26
26
26
26
26
26
26
26
26
26
26
26
26
26
26
26
26
26
26
26
26
26
26
26
26
26
26
26
26
26
26
26
26
26
26
26
26
26
26
26
26
26
26
26
26
26
26
26
26
26
26
26
26
26
26
26
26
26
26
26
26
26
26
26
26
26
26
26
26
26
26
26
26
26
26
26
26
26
26
26
26
200
200
200
200
200
200
200
200
200
200
200
200
200
200
200
200
200
200
200
200
200
200
200
200
200
200
200
200
200
200
200
200
200
200
200
200
200
200
200
200
200
200
200
200
200
200
200
200
200
200
200
200
200
200
200
200
200
200
200
200
200
200
200
200
200
200
200
200
200
200
200
200
200
200
200
200
200
200
200
200
200
200
200
200
200
200
200
200
200
200
200
200
200
200
200
200
200
200
200
200
200
200
200
200
200
200
200
200
200
200
200
200
200
200
200
200
200
200
200
200
200
200
200
200
200
200
200
200
200
200
200
200
200
200
200
200
200
200
200
200
200
200
200
200
200
200
200
200
200
200
200
200
200
200
200
200
200
200
200
200
200
200
200
200
200
200
200
200
200
200
200
200
200
200
200
200
200
200
200
200
200
200
200
200
200
200
200
200
200
200
200
200
200
200
200
200
200
200
200
200
200
200
200
200
200
200
200
200
200
200
200
200
200
200
200
200
200
200
200
200
200
200
200
200
200
200
200
200
200
200
200
200
200
200
200
200
200
200
200
200
200
200
200
200
200
200
200
200
200
200
200
200
200
200
200
200
200
200
200
200
200
200
200
200
200
200
200
200
200
200
200
200
200
200
200
200
200
200
200
200
200
200
200
200
200
200
200
200
200
200
200
200
200
200
200
200
200
200
200
200
200
200
200
200
200
200
200
200
200
200
200
200
200
200
200
200
200
200
200
200
200
200
200
200
200
200
200
200
200
200
200
200
200
200
200
200
200
200
200
200
200
200
200
200
200
200
200
200
200
200
200
200
200
200
200
200
200
200
200
200
200
200
200
200
200
200
200
200
200
200
200
200
200
200
200
200
200
200
200
200
200
200
200
200
200
200
200
200
200
200
200
200
200
200
200
200
200
200
200
200
200
200
200
200
200
200
200
200
200
200
200
200
200
200
200
200
200
200
200
200
200
200
200
200
200
200
200
200
200
200
200
200
200
200
200
200
200
200
200
200
200
200
200
200
200
200
200
200
200
200
200
200
200
200
200
200
200
200
200
200
200
200
200
200
200
200
200
200
200
200
200
200
200
200
200
200
200
200
200
200
200
200
200
200
200
200
200
200
254
254
254
254
254
254
254
254
254
254
254
254
254
254
254
254
254
254
254
254
254
254
254
254
254
254
254
254
254
254
254
254
254
254
254
254
254
254
254
254
254
254
254
254
254
254
254
254
254
254
254
254
254
254
254
254
254
254
254
254
254
254
254
254
254
254
254
254
254
254
254
254
254
254
254
254
254
254
254
254
254
254
254
254
254
254
254
254
254
254
254
254
254
254
254
254
254
254
254
254
254
254
254
254
254
254
254
254
254
254
254
254
254
254
254
254
254
254
254
254
254
254
254
254
254
254
254
254
254
254
254
254
254
254
254
254
254
254
254
254
254
254
254
254
254
254
254
254
254
254
254
254
254
254
254
254
254
254
254
254
254
254
254
254
254
254
254
254
254
254
254
254
254
254
254
254
254
254
254
254
254
254
254
254
254
254
254
254
254
254
254
254
254
254
254
254
254
254
254
254
254
254
254
254
254
254
254
254
254
254
254
254
254
254
254
254
254
254
254
254
254
254
254
254
254
254
254
254
254
254
254
254
254
254
254
254
254
254
254
254
254
254
254
254
254
254
254
254
254
254
254
254
254
254
254
254
254
254
254
254
254
254
254
254
254
254
254
254
254
254
254
254
254
254
254
254
254
254
254
254
254
254
254
254
254
254
254
254
254
254
254
254
254
254
254
254
254
254
254
254
254
254
254
254
254
254
254
254
254
254
254
254
254
254
254
254
254
254
254
254
254
254
254
254
254
254
254
254
254
254
254
254
254
254
254
254
254
254
254
254
254
254
254
254
254
254
254
254
254
254
254
254
254
254
254
254
254
254
254
254
254
254
254
254
254
254
254
254
254
254
254
254
254
254
254
254
254
254
254
254
254
254
254
254
254
254
254
254
254
254
254
254
254
254
254
254
254
254
254
254
254
254
254
254
254
254
254
254
254
254
254
254
254
254
254
254
254
254
254
254
254
254
254
254
254
254
254
254
254
254
254
254
254
254
254
254
254
254
254
254
254
254
254
254
254
254
254
254
254
254
254
254
254
254
254
254
254
254
254
254
254
254
254
254
254
254
254
254
254
254
254
254
254
254
254
254
254
254
254
254
254
254
254
254
254
254
254
254
254
254
254
254
254
254
254
254
254
254
254
254
254
254
254
254
254
254
254
254
254
254
254
254
254
254
254
254
254
254
254
254
254
254
254
254
254
254
254
254
254
254
254
254
254
254
254
254
254
254
254
254
254
254
254
254
254
254
254
254
254
254
254
254
254
254
254
254
254
254
254
254
254
254
254
254
254
254
254
254
254
254
254
254
254
254
254
254
254
254
254
254
254
254
254
254
254
254
254
254
254
254
254
254
254
254
254
254
254
254
254
254
254
254
254
254
254
254
254
254
254
254
254
254
254
254
254
254
254
254
254
254
254
254
254
254
254
254
254
254
254
254
254
254
254
254
254
254
254
254
254
254
254
254
254
254
254
254
254
254
254
254
254
254
254
254
254
254
254
254
254
254
254
254
254
254
254
254
254
254
254
254
254
254
254
254
254
254
254
254
254
254
254
254
254
254
254
254
254
254
254
254
254
254
254
254
254
254
254
254
254
254
254
254
254
254
254
254
254
254
254
254
254
254
110
110
110
110
110
110
110
110
110
110
110
110
110
110
110
110
110
110
110
110
110
110
110
110
110
110
110
110
110
110
110
110
110
110
110
110
110
110
110
110
110
110
110
110
110
110
110
110
110
110
110
110
110
110
110
110
110
110
110
110
110
110
110
110
110
110
110
110
110
110
110
110
110
110
110
110
110
110
110
110
110
110
110
110
110
110
110
110
110
110
110
110
110
110
110
110
110
110
110
110
110
110
110
110
110
110
110
110
110
110
110
110
110
110
110
110
110
110
110
110
110
110
110
110
110
110
110
110
110
110
110
110
110
110
110
110
110
110
110
110
110
110
110
110
110
110
110
110
110
110
110
110
110
110
110
110
110
110
110
110
110
110
110
110
110
110
110
110
110
110
110
110
110
110
110
110
110
110
110
110
110
110
110
110
110
110
110
110
110
110
110
110
110
110
110
110
110
110
110
110
110
110
110
110
110
110
110
110
110
110
110
110
110
110
110
110
110
110
110
110
110
110
110
110
110
110
110
110
110
110
110
110
110
110
110
110
110
110
110
110
110
110
110
110
110
110
110
110
110
110
110
110
110
110
110
110
110
110
110
110
110
110
110
110
110
110
110
110
110
110
110
110
110
110
110
110
110
110
110
110
110
110
110
110
110
110
110
110
110
110
110
110
110
110
110
110
110
110
110
110
110
110
110
110
110
110
110
110
110
110
110
110
110
110
110
110
110
110
110
110
110
110
110
110
110
110
110
110
110
110
110
110
110
110
110
110
110
110
110
110
110
110
110
110
110
110
110
110
110
110
110
110
110
110
110
110
110
110
110
110
110
110
110
110
110
110
110
110
110
110
110
110
110
110
110
110
110
0
0
0
0
0
0
0
0
0
0
0
0
0
0
0
0
0
0
0
0
0
0
0
0
0
0
0
0
0
0
0
0
0
0
0
0
0
0
0
0
0
0
0
0
0
0
0
0
0
0
0
0
0
0
0
0
0
0
0
0
0
0
0
0
0
0
0
0
0
0
0
0
0
0
0
0
0
0
0
0
0
0
0
0
0
0
0
0
0
0
0
0
0
0
0
0
0
0
0
0
0
0
0
0
0
0
0
0
0
0
0
0
0
0
0
0
0
0
0
0
0
0
0
0
0
0
0
0
0
0
0
0
0
0
0
400
400
400
400
400
400
400
400
400
400
400
400
400
400
400
400
400
400
400
400
400
400
400
400
400
400
400
400
400
400
400
400
400
400
400
400
400
400
400
400
400
400
400
400
400
400
400
400
400
400
400
400
400
400
400
400
400
400
400
400
400
400
400
400
400
400
400
400
400
400
400
400
400
400
400
400
400
400
400
400
400
400
400
400
400
400
400
400
400
400
400
400
400
400
400
400
400
400
400
400
400
400
400
400
400
400
400
400
400
400
400
400
400
400
400
400
400
400
400
400
400
400
400
400
400
400
400
400
400
400
400
400
400
400
400
400
400
400
400
400
400
400
400
400
400
400
400
400
400
400
400
400
400
400
400
400
400
400
400
400
400
400
400
400
400
400
400
400
400
400
400
400
400
400
400
400
400
400
400
400
400
400
400
400
400
400
400
400
400
400
400
400
400
400
400
400
400
400
400
400
400
400
400
400
400
400
400
400
400
400
400
400
400
400
400
400
400
400
400
400
400
400
400
400
400
400
400
400
400
400
400
400
400
400
400
400
400
400
400
400
400
400
400
400
400
400
400
400
400
400
400
400
400
400
400
400
400
400
400
400
400
400
400
400
400
400
400
400
400
400
400
400
400
400
400
400
400
400
400
400
400
400
400
400
400
400
400
400
400
400
400
400
400
400
400
400
400
400
400
400
400
400
400
400
400
400
400
400
400
400
400
400
400
400
400
400
400
400
400
400
400
400
400
400
400
400
400
400
400
400
400
400
400
400
400
400
400
400
400
400
400
400
400
400
400
400
400
400
400
400
400
400
400
400
400
400
400
400
400
400
400
400
400
400
400
400
400
400
400
400
400
400
400
400
400
400
400
400
400
400
400
400
400
400
400
400
400
400
400
400
400
400
400
400
400
400
400
400
400
400
400
400
400
400
400
400
400
400
400
400
400
400
400
400
400
400
400
400
400
400
400
400
400
400
400
400
400
400
400
400
400
400
400
400
400
400
400
400
400
400
400
400
400
400
400
400
400
400
400
400
400
400
400
400
400
400
400
400
400
400
400
400
400
400
400
400
400
400
400
400
400
400
400
400
400
400
400
400
400
400
400
400
400
400
400
400
400
400
400
400
400
400
400
400
400
400
400
400
400
400
400
400
400
400
400
400
400
400
400
400
400
400
400
400
400
400
400
400
400
400
400
400
400
400
400
400
400
400
400
400
400
400
400
400
400
400
400
400
400
400
400
400
400
400
400
400
400
400
400
400
400
400
400
400
400
400
400
400
400
400
400
400
400
400
400
400
400
400
400
400
400
400
400
400
400
400
400
400
400
400
400
400
400
400
400
400
400
400
400
400
400
400
400
400
400
400
400
400
400
400
400
400
400
400
400
400
400
400
400
400
400
400
400
400
400
400
400
400
400
400
400
400
400
400
400
400
400
400
400
400
400
400
400
400
400
400
400
400
400
400
400
400
400
400
400
400
400
400
400
400
400
400
400
400
400
400
400
400
400
400
400
400
400
400
400
400
400
400
400
400
400
400
400
400
400
400
400
400
400
400
400
400
400
400
400
400
400
400
400
400
400
400
400
400
400
400
400
400
400
400
400
400
400
400
400
400
400
400
400
400
400
400
400
400
400
400
400
400
400
400
400
400
400
400
400
400
400
400
400
400
400
400
400
400
400
400
400
400
400
400
400
400
400
400
400
400
400
400
400
400
400
400
400
400
400
400
400
400
400
400
400
400
400
400
400
400
400
400
400
400
400
400
400
400
400
400
400
400
400
400
400
400
400
400
400
400
400
400
400
400
400
400
400
400
400
400
400
400
400
400
400
400
400
400
400
400
400
400
400
400
400
400
400
400
400
400
400
400
400
400
400
400
400
400
400
400
400
400
400
400
400
400
400
400
400
400
400
400
400
400
400
400
400
400
400
400
400
400
400
400
400
400
400
400
400
400
400
400
400
400
400
400
400
400
400
400
400
400
400
400
400
400
400
400
400
400
400
400
400
400
400
400
400
400
400
400
400
400
400
400
400
400
400
400
400
400
400
400
400
400
400
400
400
400
400
400
400
400
400
400
400
400
400
400
400
400
400
400
400
400
400
400
400
400
400
400
400
400
400
400
400
400
400
400
400
400
400
400
400
400
400
400
400
400
400
400
400
400
400
400
400
400
400
400
400
400
400
400
400
400
400
400
400
400
400
400
400
400
400
400
400
400
400
400
400
400
400
400
400
400
400
400
400
400
400
400
400
400
400
400
400
400
400
400
400
400
400
400
400
400
400
400
400
400
400
400
400
400
400
400
400
400
400
400
400
400
400
400
400
400
400
400
400
400
400
400
400
400
400
400
400
400
400
400
400
400
400
400
400
400
400
400
400
400
400
400
400
400
400
400
400
400
400
400
400
400
400
400
400
400
400
400
400
400
400
400
400
400
400
400
400
400
400
400
400
400
400
400
400
400
400
400
400
400
400
400
400
400
400
400
400
400
400
400
400
400
400
400
400
400
400
400
400
400
400
400
400
400
400
400
400
400
400
400
400
400
400
400
400
400
400
400
400
400
400
400
400
400
400
400
400
400
400
400
400
400
400
400
400
400
400
400
400
400
400
400
400
400
400
400
400
400
400
400
400
400
400
400
400
400
400
400
400
400
400
400
400
400
400
400
400
400
400
400
400
400
400
400
400
400
400
400
400
400
400
400
400
400
400
400
400
400
400
400
400
400
400
400
400
400
400
400
400
400
400
400
400
400
400
400
400
400
400
400
400
400
400
400
400
400
400
400
400
400
400
400
400
400
400
400
400
400
400
400
400
400
400
400
400
400
400
400
400
400
400
400
400
400
400
400
400
400
400
400
400
400
400
400
400
400
400
400
400
400
400
400
400
400
400
400
400
400
400
400
400
400
400
400
400
400
400
400
400
400
400
400
400
400
400
400
400
400
400
400
400
400
400
400
400
400
400
400
400
400
400
400
400
400
400
400
400
400
400
400
400
400
400
400
400
400
400
400
400
400
400
400
400
400
400
400
400
400
400
400
400
400
400
400
400
400
400
400
400
400
400
400
400
400
400
400
400
400
400
400
400
400
400
400
400
400
400
400
400
400
400
400
400
400
400
400
400
400
400
400
400
400
400
400
400
400
400
400
400
400
400
400
400
400
400
400
400
400
400
400
400
400
400
400
400
400
400
400
400
400
400
400
400
400
400
400
400
400
400
400
400
400
400
400
400
400
400
400
400
400
400
400
400
400
400
400
400
400
400
400
400
400
400
400
400
400
400
400
400
400
400
400
400
400
400
400
400
400
400
400
400
400
400
400
400
400
400
400
400
400
400
