# Supplementary material for: Comparative Analysis of Majority Language Influence on North Sámi Prosody Using WaveNet-Based modeling
Source: Lang Speech. 2020 Dec 29;65(4):859–88. doi: 10.1177/0023830920983591 (PMC9669769; doi:10.1177/0023830920983591)
Supplement: sj-tgz-1-las-10.1177_0023830920983591 – Supplemental material for Comparative Analysis of Majority Language Influence on North Sámi Prosody Using WaveNet-Based modeling [file sj-tgz-1-las-10.1177_0023830920983591.tgz › supplementary/WORD/sut-f-2-33.lnu]

399
399
399
399
399
399
399
399
399
399
399
399
399
399
399
399
399
399
399
399
399
399
399
399
399
399
399
399
399
399
399
399
399
399
399
399
399
399
399
399
399
399
399
399
399
399
399
399
399
399
399
399
399
399
399
399
399
399
399
399
399
399
399
399
399
399
399
399
399
399
399
399
399
399
399
399
399
399
399
399
399
399
399
399
399
399
399
399
399
399
399
399
399
399
399
399
399
399
399
399
399
399
399
399
399
399
399
399
399
399
399
399
399
399
399
399
399
399
399
399
399
399
399
399
399
399
399
399
399
399
399
399
399
399
399
399
399
399
399
399
399
399
399
399
399
399
399
399
399
399
399
399
399
399
399
399
399
399
399
399
399
399
399
399
399
399
399
399
399
399
399
399
399
399
399
399
399
399
399
399
399
399
399
399
399
399
399
399
399
399
399
399
399
399
399
399
399
399
399
399
399
399
399
399
399
399
399
399
399
399
399
399
399
399
399
399
399
399
399
399
399
399
399
399
399
399
399
399
399
399
399
399
399
399
399
399
399
399
399
399
399
399
399
399
399
399
399
399
399
399
399
399
399
399
399
399
399
399
399
399
399
399
399
399
399
399
399
399
399
399
399
399
399
399
399
399
399
399
399
399
399
399
399
399
399
399
399
399
399
399
399
399
399
399
399
399
399
399
399
399
399
399
399
399
399
399
399
399
399
399
399
399
399
399
399
399
399
399
399
399
399
399
399
399
399
399
399
399
399
399
399
399
399
399
399
399
399
399
399
399
399
399
399
399
399
399
399
399
399
399
399
399
399
399
399
399
399
399
399
399
399
399
399
399
399
399
399
399
399
399
399
399
399
399
399
399
399
399
399
399
399
399
399
399
399
399
399
399
399
399
399
399
399
399
399
399
399
399
399
399
399
399
399
399
399
399
399
399
399
399
399
399
399
399
399
399
399
399
399
399
399
399
399
399
399
399
399
399
399
399
399
399
399
399
399
399
399
399
399
399
399
399
399
399
399
399
399
399
399
399
399
399
399
399
399
399
399
399
399
399
399
399
399
399
399
399
399
399
399
399
399
399
399
399
399
399
399
399
399
399
399
399
399
399
399
399
399
399
399
399
399
399
399
399
399
399
399
399
399
399
399
399
399
399
399
399
399
399
399
399
399
399
399
399
399
399
399
399
399
399
399
399
399
399
399
399
399
399
399
399
399
399
399
399
399
399
399
399
399
399
399
399
399
399
399
399
399
399
399
399
399
399
399
399
399
399
399
399
399
399
399
399
399
399
399
399
399
399
399
399
399
399
399
399
399
399
399
399
399
399
399
399
399
399
399
399
399
399
399
399
399
399
399
399
399
399
399
399
399
399
399
399
399
399
399
399
399
399
399
399
399
399
399
399
399
399
399
399
399
399
399
399
399
399
399
399
399
399
399
399
399
399
399
399
399
399
399
399
399
399
399
399
399
399
399
399
399
399
399
399
399
399
399
399
399
399
399
399
399
399
399
399
399
399
399
399
399
399
399
399
399
399
399
399
399
399
399
399
399
399
399
399
399
399
399
399
399
399
399
399
399
399
399
399
399
399
399
399
399
399
399
399
399
399
399
399
399
399
399
399
399
399
399
399
399
399
399
399
399
399
399
399
399
399
399
399
399
399
399
399
399
399
399
399
399
399
399
399
399
399
399
399
399
399
399
399
399
399
399
399
399
399
399
399
399
399
399
399
399
399
399
399
399
399
399
399
399
399
399
399
399
399
399
399
399
399
399
399
399
399
399
399
399
399
399
399
399
399
399
399
399
399
399
399
399
399
399
399
399
399
399
399
399
399
399
399
399
399
399
399
399
399
399
399
399
399
399
399
399
399
399
399
399
399
399
399
399
399
399
399
399
399
399
399
399
399
399
399
399
399
399
399
399
399
399
399
399
399
399
399
399
399
399
399
399
399
399
399
399
399
399
399
399
399
399
399
399
399
399
399
399
399
399
399
399
399
399
399
399
399
399
399
399
399
399
399
399
399
399
399
399
399
399
399
399
399
399
399
399
399
399
399
399
399
399
399
399
399
399
399
399
399
399
399
399
399
399
399
399
399
399
399
399
399
399
399
399
399
399
399
399
399
399
399
399
399
399
399
399
399
399
399
399
399
399
399
399
399
399
399
399
399
399
399
399
399
399
399
399
399
399
399
399
399
399
399
399
399
399
399
399
399
399
399
399
399
399
399
399
399
399
399
399
399
399
399
399
399
399
399
399
399
399
399
399
399
399
399
399
399
399
399
399
399
399
399
399
399
399
399
399
399
399
399
399
399
399
399
399
399
399
399
399
399
399
399
399
399
399
399
399
399
399
399
399
399
399
399
399
399
399
399
399
399
399
399
399
399
399
399
399
399
399
399
399
399
399
399
399
399
399
399
399
399
399
399
399
399
399
399
399
399
399
399
399
399
399
399
399
399
399
399
399
399
399
399
399
399
399
399
399
399
399
399
399
399
399
399
399
399
399
399
399
399
399
399
399
399
399
399
399
399
399
399
399
399
399
399
399
399
399
399
399
399
399
399
399
399
399
399
399
399
399
399
399
399
399
399
399
399
399
399
399
399
399
399
399
399
399
399
399
399
399
399
399
399
399
399
399
399
399
399
399
399
399
399
399
399
399
399
399
399
399
399
399
399
399
399
399
399
399
399
399
399
399
399
399
399
399
399
399
399
399
399
399
399
399
399
399
399
399
399
399
399
399
399
399
399
399
399
399
399
399
399
399
399
399
399
399
399
399
399
399
399
399
399
399
399
399
399
399
399
399
399
399
399
399
399
399
399
399
399
399
399
399
399
399
399
399
399
399
399
399
399
399
399
399
399
399
399
399
399
399
399
399
399
399
399
399
399
399
399
399
399
399
399
399
399
399
399
399
399
399
399
399
399
399
399
399
399
399
399
399
399
399
399
399
399
399
399
399
399
399
399
399
399
399
399
399
399
399
399
399
399
399
399
399
399
399
399
399
399
399
399
399
399
399
399
399
399
399
399
399
399
399
399
399
399
399
399
399
399
399
399
399
399
399
399
399
399
399
399
399
399
399
399
399
399
399
399
399
399
399
399
399
399
399
399
399
399
399
399
399
399
399
399
399
399
399
399
399
399
399
399
399
399
399
399
399
399
399
399
399
399
399
399
399
399
399
399
399
399
399
399
399
399
399
399
399
399
399
399
399
399
399
399
399
399
399
399
399
399
399
399
399
399
399
399
399
399
399
399
399
399
399
399
399
399
399
399
399
399
399
399
399
399
399
399
399
399
399
399
399
399
399
399
399
399
399
399
399
399
399
399
399
399
399
399
399
399
399
399
399
399
399
399
399
399
399
399
399
399
399
399
399
399
399
399
399
399
399
399
399
399
399
399
399
399
399
399
399
399
399
399
399
399
399
399
399
399
399
399
399
399
399
399
399
399
399
399
399
399
399
399
399
399
399
399
399
399
399
399
399
399
399
399
399
399
399
399
399
399
399
399
399
399
399
399
399
399
399
399
399
399
399
399
399
399
399
399
399
399
399
399
399
399
399
399
399
399
399
399
399
399
399
399
399
399
399
399
399
399
399
399
399
399
399
399
399
399
399
399
399
399
399
399
399
399
399
399
399
399
399
399
399
399
399
399
399
399
399
399
399
399
399
399
399
399
399
399
399
399
399
399
399
399
399
399
399
399
399
399
399
399
399
399
399
399
399
399
399
399
399
399
399
399
399
399
399
399
399
399
399
399
399
399
399
399
399
399
399
399
399
399
399
399
399
399
399
399
399
399
399
399
399
399
399
399
399
399
399
399
399
399
399
399
399
399
399
399
399
399
399
399
399
399
399
399
399
399
399
399
399
399
399
399
399
399
399
399
399
399
399
399
399
399
399
399
399
399
399
399
399
399
399
399
399
399
399
399
399
399
399
399
399
399
399
399
399
399
399
399
399
399
399
399
399
399
399
399
399
399
399
399
399
399
399
399
399
399
399
399
399
399
399
399
399
399
399
399
399
399
399
399
399
399
399
399
399
399
399
399
399
399
399
399
399
399
399
399
399
399
399
399
399
399
399
399
399
399
399
399
399
399
399
399
399
399
399
399
399
399
399
399
399
399
399
399
399
399
399
399
399
399
399
399
399
399
399
399
399
399
399
399
399
399
399
399
399
399
399
399
399
399
399
399
399
399
399
399
399
399
399
399
399
399
399
399
399
399
399
399
399
399
399
399
399
399
399
399
399
399
399
399
399
399
399
399
399
399
399
399
399
399
399
399
399
399
399
399
399
399
399
399
399
399
399
399
399
399
399
399
399
399
399
399
399
399
399
399
399
399
399
399
399
399
399
399
399
399
399
399
399
399
399
399
399
399
399
399
399
399
399
399
399
399
399
399
399
399
399
399
399
399
399
399
399
399
399
399
399
399
399
399
399
399
399
399
399
399
399
399
399
399
399
399
399
399
399
399
399
399
399
399
399
399
399
399
399
399
399
399
399
399
399
399
399
399
399
399
399
399
399
399
399
399
399
399
399
399
399
399
399
399
399
399
399
399
399
399
399
399
399
399
399
399
399
399
399
399
399
399
399
399
399
399
399
399
399
399
399
399
399
399
399
399
399
399
399
399
399
399
399
399
399
399
399
399
399
399
399
399
399
399
399
399
399
399
399
399
399
399
399
399
399
399
399
399
399
399
399
399
399
399
399
399
399
399
399
399
399
399
399
399
399
399
399
399
399
399
399
399
399
399
399
399
399
399
399
399
399
399
399
399
399
399
399
399
399
399
399
399
399
399
399
399
399
399
399
399
399
399
399
399
399
399
399
399
399
399
399
399
399
399
399
399
399
399
399
399
399
399
399
399
399
399
399
399
399
399
399
399
399
399
399
399
399
399
399
399
399
399
399
399
399
399
399
399
399
399
399
399
399
399
399
399
399
399
399
399
399
399
399
399
399
399
399
399
399
399
399
399
399
399
399
399
399
399
399
399
399
399
399
399
399
399
399
399
399
399
399
399
399
399
399
399
399
399
399
399
399
399
399
399
399
399
399
399
399
399
399
399
399
399
399
399
399
399
399
399
399
399
399
399
399
399
399
399
399
399
399
399
399
399
399
399
399
399
399
399
399
399
399
399
399
399
399
399
399
399
399
399
399
399
399
399
399
399
399
399
399
399
399
399
399
399
399
399
399
399
399
399
399
399
399
399
399
399
399
399
399
399
399
399
399
399
399
399
399
399
399
399
399
399
399
399
399
399
399
399
399
399
399
399
399
399
399
399
399
399
399
399
399
399
399
399
399
399
399
399
399
399
399
399
399
399
399
399
399
399
399
399
399
399
399
399
399
399
399
399
399
399
399
399
399
399
399
399
399
399
399
399
399
399
399
399
399
399
399
399
399
399
399
399
399
399
399
399
399
399
399
399
399
399
399
399
399
399
399
399
399
399
399
399
399
399
399
399
399
399
399
399
399
399
399
399
399
399
399
399
399
399
399
399
399
399
399
399
399
399
399
399
399
399
399
399
399
399
399
399
399
399
399
399
399
399
399
399
399
399
399
399
399
399
399
399
399
399
399
399
399
399
399
399
399
399
399
399
399
399
399
399
399
399
399
399
399
399
399
399
399
399
399
399
399
399
399
399
399
399
399
399
399
399
399
399
399
399
399
399
399
399
399
399
399
399
399
399
399
399
399
399
399
399
399
399
399
399
399
399
399
399
399
399
399
399
399
399
399
399
399
399
399
399
399
399
399
399
399
399
399
399
399
399
399
399
399
399
399
399
399
399
399
399
399
399
399
399
399
399
399
399
399
399
399
399
399
399
399
399
399
399
399
399
399
399
399
399
399
399
399
399
399
399
399
399
399
399
399
399
399
399
399
399
399
399
399
399
399
399
399
399
399
399
399
399
399
399
399
399
399
399
399
399
399
399
399
399
399
399
399
399
399
399
399
399
399
399
399
399
399
399
399
399
399
399
399
399
399
399
399
399
399
399
399
399
399
399
399
399
399
399
399
399
399
399
399
399
399
399
399
399
399
399
399
399
399
399
399
399
399
399
399
399
399
399
399
399
399
399
399
399
399
399
399
399
399
399
399
399
399
399
399
399
399
399
399
399
399
399
399
399
399
399
399
399
399
399
399
399
399
399
399
399
399
399
399
399
399
399
399
399
399
399
399
399
399
399
399
399
399
399
399
399
399
399
399
399
399
399
399
399
399
399
399
399
399
399
399
399
399
399
399
399
399
399
399
399
399
399
399
399
399
399
399
399
399
399
399
399
399
399
399
399
399
399
399
399
399
399
399
399
399
399
399
399
399
399
399
399
399
399
399
399
399
399
399
399
399
399
399
399
399
399
399
399
399
399
399
399
399
399
399
399
399
399
399
399
399
399
399
399
399
399
399
399
399
399
399
399
399
399
399
399
399
399
399
399
399
399
399
399
399
399
399
399
399
399
399
399
399
399
399
399
399
399
399
399
399
399
399
399
399
399
399
399
399
399
399
399
399
399
399
399
399
399
399
399
399
399
399
399
399
399
399
399
399
399
399
399
399
399
399
399
399
399
399
399
399
399
399
399
399
399
399
399
399
399
399
399
399
399
399
399
399
399
399
399
399
399
399
399
399
399
399
399
399
399
399
399
399
399
399
399
399
399
399
399
399
399
399
399
399
399
399
399
399
399
399
399
399
399
399
399
399
399
399
399
399
399
399
399
399
399
399
399
399
399
399
399
399
399
399
399
399
399
399
399
399
399
399
399
399
399
399
399
399
399
399
399
399
399
399
399
399
399
399
399
399
399
399
399
399
399
399
399
399
399
399
399
399
399
399
399
399
399
399
399
399
399
399
399
399
399
399
399
399
399
399
399
399
399
399
399
399
399
399
399
399
399
399
399
399
399
399
399
399
399
399
399
399
399
399
399
399
399
399
399
399
399
399
399
399
399
399
399
399
399
399
399
399
399
399
399
399
399
399
399
399
399
399
399
399
399
399
399
399
399
399
399
399
399
399
399
399
399
399
399
399
399
399
399
399
399
399
399
399
399
399
399
399
399
399
399
399
399
399
399
399
399
399
399
399
399
399
399
399
399
399
399
399
399
399
399
399
399
399
399
399
399
399
399
399
399
399
399
399
399
399
399
399
399
399
399
399
399
399
399
399
399
399
399
399
399
399
399
399
399
399
399
399
399
399
399
399
399
399
399
399
399
399
399
399
399
399
399
399
399
399
399
399
399
399
399
399
399
399
399
399
399
399
399
399
399
399
399
399
399
399
399
399
399
399
399
399
399
399
399
399
399
399
399
399
399
399
399
399
399
399
399
399
399
399
399
399
399
399
399
399
399
399
399
399
399
399
399
399
399
399
399
399
399
399
399
399
399
399
399
399
399
399
399
399
399
399
399
399
399
399
399
399
399
399
399
399
399
399
399
399
399
399
399
399
399
399
399
399
399
399
399
399
399
399
399
399
399
399
399
399
399
399
399
399
399
399
399
399
399
399
399
399
399
399
399
399
399
399
399
399
399
399
399
399
399
399
399
399
399
399
399
399
399
399
399
399
399
399
399
399
399
399
399
399
399
399
399
399
399
399
399
399
399
399
399
399
399
399
399
399
399
399
399
399
399
399
399
399
399
399
399
399
399
399
399
399
399
399
399
399
399
399
399
399
399
399
399
399
399
399
399
399
399
399
399
399
399
399
399
399
399
399
399
399
399
399
399
399
399
399
399
399
399
399
399
399
399
399
399
399
399
399
399
399
399
399
399
399
399
399
399
399
399
399
399
399
399
399
399
399
399
399
399
399
399
399
399
399
399
399
399
399
399
399
399
399
399
399
399
399
399
399
399
399
399
399
399
399
399
399
399
399
399
399
399
399
399
399
399
399
399
399
399
399
399
399
399
399
399
399
399
399
399
399
399
399
399
399
399
399
399
399
399
399
399
399
399
399
399
399
399
399
399
399
399
399
399
399
399
399
399
399
399
399
399
399
399
399
399
399
399
399
399
399
399
399
399
399
399
399
399
399
399
399
399
399
399
399
399
399
399
399
399
399
399
399
399
399
399
399
399
399
399
399
399
399
399
399
399
399
399
399
399
399
399
399
399
399
399
399
399
399
399
399
399
399
399
399
399
399
399
399
399
399
399
399
399
399
399
399
399
399
399
399
399
399
399
399
399
399
399
399
399
399
399
399
399
399
399
399
399
399
399
399
399
399
399
399
399
399
399
399
399
399
399
399
399
399
399
399
399
399
399
399
399
399
399
399
399
399
399
399
399
399
399
399
399
399
399
399
399
399
399
399
399
399
399
399
399
399
399
399
399
399
399
399
399
399
399
399
399
399
399
399
399
399
399
399
399
399
399
399
399
399
399
399
399
399
399
399
399
399
399
399
399
399
399
399
399
399
399
399
399
399
399
399
399
399
399
399
399
399
399
399
399
399
399
399
399
399
399
399
399
399
399
399
399
399
399
399
399
399
399
399
399
399
399
399
399
399
399
399
399
399
399
399
399
399
399
399
399
399
399
399
399
399
399
399
399
399
399
399
399
399
399
399
399
399
399
399
399
399
399
399
399
399
399
399
399
399
399
399
399
399
399
399
399
399
399
399
399
399
399
399
399
399
399
399
399
399
399
399
399
399
399
399
399
399
399
399
399
399
399
399
399
399
399
399
399
399
399
399
399
399
399
399
399
399
399
399
399
399
399
399
399
399
399
399
399
399
399
399
399
399
399
399
399
399
399
399
399
399
399
399
399
399
0
0
0
0
0
0
0
0
0
0
0
0
0
0
0
0
0
0
0
0
0
0
0
0
0
0
0
0
0
0
0
0
0
0
0
0
0
0
0
0
0
0
0
0
0
0
0
0
0
0
0
0
0
0
0
0
0
0
0
0
0
0
0
0
0
0
0
0
0
0
0
0
0
0
0
0
0
0
0
0
0
0
0
0
0
0
0
0
0
0
0
0
0
0
0
0
0
0
0
0
0
0
0
0
0
0
0
0
0
0
0
0
0
0
0
0
0
0
0
0
0
0
0
0
0
0
0
0
0
0
0
0
0
0
0
0
0
0
0
0
0
0
0
0
0
0
0
0
0
0
0
0
0
0
0
0
0
0
0
0
0
0
0
0
0
0
0
0
0
0
0
0
0
0
0
0
0
0
0
0
0
0
0
0
0
0
0
0
0
0
0
0
0
0
0
0
0
0
0
0
0
0
0
0
0
0
0
0
0
0
0
0
0
0
0
0
0
0
0
0
0
0
0
0
0
0
0
0
0
0
0
0
0
0
0
0
0
0
0
0
0
0
0
0
0
0
0
0
0
0
0
0
0
0
0
0
0
0
0
0
0
0
0
0
0
0
0
0
0
0
0
0
0
0
0
0
0
0
0
0
0
0
0
0
0
0
0
0
0
0
0
0
0
0
0
0
0
0
0
0
0
0
0
0
0
0
0
0
0
0
0
0
0
0
0
0
0
0
0
0
0
0
0
0
0
0
0
0
0
0
0
0
0
0
0
0
0
0
0
0
0
0
0
0
0
0
0
0
0
0
0
0
0
0
0
0
0
0
0
0
0
0
0
0
0
0
0
0
0
0
0
0
0
0
0
0
0
0
0
0
0
0
0
225
225
225
225
225
225
225
225
225
225
225
225
225
225
225
225
225
225
225
225
225
225
225
225
225
225
225
225
225
225
225
225
225
225
225
225
225
225
225
225
225
225
225
225
225
225
225
225
225
225
225
225
225
225
225
225
225
225
225
225
225
225
225
225
225
225
225
225
225
225
225
225
225
225
225
225
225
225
225
225
225
225
225
225
225
225
225
225
225
225
225
225
225
225
225
225
59
59
59
59
59
59
59
59
59
59
59
59
59
59
59
59
59
59
59
59
59
59
59
59
59
59
59
59
59
59
59
59
59
59
59
59
59
59
59
59
59
59
59
59
59
59
59
59
59
59
59
59
59
59
59
59
59
59
59
59
59
59
59
59
59
59
59
59
59
59
59
59
59
59
59
59
59
59
59
59
59
59
59
59
59
59
59
59
59
59
59
59
59
59
59
59
59
59
59
59
59
59
59
59
59
59
59
59
59
59
59
59
59
59
59
59
59
59
59
59
59
59
59
59
59
59
59
59
59
59
59
59
59
59
59
59
59
59
59
59
59
59
59
59
59
59
59
59
59
59
59
59
59
59
59
59
59
59
59
59
59
59
59
59
59
59
59
59
59
59
59
59
59
59
59
59
59
59
59
59
59
59
59
59
215
215
215
215
215
215
215
215
215
215
215
215
215
215
215
215
215
215
215
215
215
215
215
215
215
215
215
215
215
215
215
215
215
215
215
215
215
215
215
215
215
215
215
215
215
215
215
215
215
215
215
215
215
215
215
215
215
215
215
215
215
215
215
215
215
215
215
215
215
215
215
215
215
215
215
215
215
215
215
215
215
215
215
215
215
215
215
215
215
215
215
215
215
215
215
215
215
215
215
215
215
215
215
215
215
215
215
215
215
215
215
215
215
215
215
215
215
215
215
215
215
215
215
215
215
215
215
215
215
215
215
215
215
215
215
215
215
215
215
215
215
215
215
215
215
215
215
215
215
215
215
215
215
215
215
215
215
215
215
215
215
215
215
215
215
215
215
215
215
215
215
215
215
215
215
215
215
215
215
215
215
215
215
215
215
215
215
215
215
215
215
215
215
215
215
215
215
215
215
215
215
215
215
215
215
215
215
215
215
215
215
215
215
215
215
215
215
215
215
215
215
215
215
215
215
215
215
215
215
215
215
215
215
215
215
215
215
215
215
215
215
215
215
215
215
215
215
215
215
215
215
215
215
215
215
215
215
215
215
215
215
215
215
215
215
215
215
215
215
215
215
215
215
215
215
215
215
215
215
215
215
215
215
215
215
215
215
215
215
215
215
215
215
215
215
215
215
215
215
215
215
215
215
215
215
215
215
215
215
215
215
215
215
215
215
215
215
215
215
215
215
215
215
215
215
215
215
215
215
215
215
215
215
215
215
215
215
215
215
215
215
215
215
215
215
215
215
215
215
215
215
215
215
215
215
215
215
215
215
215
215
215
215
215
215
215
215
215
215
215
215
215
215
215
215
215
215
215
215
215
215
215
215
215
215
215
215
215
215
215
215
215
215
215
215
215
215
215
215
215
215
215
215
215
215
215
215
215
215
215
215
215
215
215
215
215
215
215
215
215
215
215
215
215
215
215
215
215
215
215
215
215
215
215
215
215
215
215
215
215
215
215
215
215
215
215
215
215
215
215
215
215
215
215
215
215
215
215
215
215
215
215
215
215
215
215
215
215
215
215
215
215
215
215
215
215
215
215
215
215
215
215
215
215
215
215
215
215
215
215
215
215
215
215
215
215
215
215
215
215
215
215
215
215
215
215
215
215
215
215
215
215
215
215
215
215
215
215
215
215
215
215
215
215
215
215
215
215
215
215
215
215
215
215
215
215
215
0
0
0
0
0
0
0
0
0
0
0
0
0
0
0
0
0
0
0
0
0
0
0
0
0
0
0
0
0
0
0
0
0
0
0
0
0
0
0
221
221
221
221
221
221
221
221
221
221
221
221
221
221
221
221
221
221
221
221
221
221
221
221
221
221
221
221
221
221
221
221
221
221
221
221
221
221
221
221
221
221
221
221
221
221
221
221
221
221
221
221
221
221
221
221
221
221
221
221
221
221
221
221
221
221
221
221
221
221
221
221
221
221
221
221
221
221
221
221
221
221
221
221
221
221
221
221
221
221
221
221
221
221
221
221
221
221
221
221
221
221
221
221
221
221
221
221
221
221
221
221
221
221
221
221
221
221
221
221
221
221
221
221
221
221
221
221
221
221
221
221
221
221
221
221
221
221
221
221
221
221
221
221
221
221
221
221
221
221
221
221
221
221
221
221
221
221
221
221
221
221
221
221
221
221
221
221
221
221
221
221
221
221
221
221
221
221
221
221
221
221
221
221
221
221
221
221
221
221
221
221
221
221
221
221
221
221
221
221
221
221
221
221
221
221
221
221
221
221
221
221
221
221
221
221
221
221
221
221
221
221
221
221
221
221
221
221
221
221
221
221
221
221
221
221
221
221
221
221
221
221
221
221
221
221
221
221
221
221
221
221
221
221
221
221
221
221
221
221
221
221
221
221
221
221
221
221
221
221
221
221
399
399
399
399
399
399
399
399
399
399
399
399
399
399
399
399
399
399
399
399
399
399
399
399
399
399
399
399
399
399
399
399
399
399
399
399
399
399
399
399
399
399
399
399
399
399
399
399
399
399
399
399
399
399
399
399
399
399
399
399
399
399
399
399
399
399
399
399
399
399
399
399
399
399
399
399
399
399
399
399
399
399
399
399
399
399
399
399
399
399
399
399
399
399
399
399
399
399
399
399
399
399
399
399
399
399
399
399
399
399
399
399
399
399
399
399
399
399
399
399
399
399
399
399
399
399
399
399
399
399
399
399
399
399
399
399
399
399
399
399
399
399
399
399
399
399
399
399
399
399
399
399
399
399
399
399
399
399
399
399
399
399
399
399
399
399
399
399
399
399
399
399
399
399
399
399
399
399
399
399
399
399
399
399
399
399
399
399
399
399
399
399
399
399
399
399
399
399
399
399
399
399
399
399
399
399
399
399
399
399
399
399
399
399
399
399
399
399
399
399
399
399
399
399
399
399
399
399
399
399
399
399
399
399
399
399
399
399
399
399
399
399
399
399
399
399
399
399
399
399
399
399
399
399
399
399
399
399
399
399
399
399
399
399
399
399
399
399
399
399
399
399
399
399
399
399
399
399
399
399
399
399
399
399
399
399
399
399
399
399
399
399
399
399
399
399
399
399
399
399
399
399
399
399
399
399
399
399
399
399
399
399
399
399
399
399
399
399
399
399
399
399
399
399
399
399
399
399
399
399
399
399
399
399
399
399
399
399
399
399
399
399
399
399
399
399
399
399
399
399
399
399
399
399
399
399
399
399
399
399
399
399
399
399
399
399
399
399
399
399
399
399
399
399
399
399
399
399
399
399
399
399
399
399
399
399
399
399
399
399
399
399
399
399
399
399
399
399
399
399
399
399
399
399
399
399
399
399
399
399
399
399
399
399
399
399
399
399
399
399
399
399
399
399
399
399
399
399
399
399
399
399
399
399
399
399
399
399
399
399
399
399
399
399
399
399
399
399
399
399
399
399
399
399
399
399
399
399
399
399
399
399
399
399
399
399
399
399
399
399
399
399
399
399
399
399
399
399
399
399
399
399
399
399
399
399
399
399
399
399
399
399
399
399
399
399
399
399
399
399
399
399
399
399
399
399
399
399
399
399
399
399
399
399
399
399
399
399
399
399
399
399
399
399
399
399
399
399
399
399
399
399
399
399
399
399
399
399
399
399
399
399
399
399
399
399
399
399
399
399
399
399
399
399
399
399
399
399
399
399
399
399
399
399
399
399
399
399
399
399
399
399
399
399
399
399
399
399
399
399
399
399
399
399
399
399
399
399
399
399
399
399
399
399
399
399
399
399
399
399
399
399
399
399
399
399
399
399
399
399
399
399
399
399
399
399
399
399
399
399
399
399
399
399
399
399
399
399
399
399
399
399
399
399
399
399
399
399
399
399
399
399
399
399
399
399
399
399
399
399
399
399
399
399
399
399
399
399
399
399
399
399
399
399
399
399
399
399
399
399
399
399
399
399
399
399
399
399
399
399
399
399
399
399
399
399
399
399
399
399
399
399
399
399
399
399
399
399
399
399
399
399
399
399
399
399
399
399
399
399
399
399
399
399
399
399
399
399
399
399
399
399
399
399
399
399
399
399
399
399
399
399
399
399
399
399
399
399
399
399
399
399
399
399
399
399
399
399
399
399
399
399
399
399
399
399
399
399
399
399
399
399
399
399
399
399
399
399
399
399
399
399
399
399
399
399
399
399
399
399
399
399
399
399
399
399
399
399
399
399
399
399
399
399
399
399
399
399
399
399
399
399
399
399
399
399
399
399
399
399
399
399
399
399
399
399
399
399
399
399
399
399
399
399
399
399
399
399
399
399
399
399
399
399
399
399
399
399
399
399
399
399
399
399
399
399
399
399
399
399
399
399
399
399
399
399
399
399
399
399
399
399
399
399
399
399
399
399
399
399
399
399
399
399
399
399
399
399
399
399
399
399
399
399
399
399
399
399
399
399
399
399
399
399
399
399
399
399
399
399
399
399
399
399
399
399
399
399
399
399
399
399
399
399
399
399
399
399
399
399
399
399
399
399
399
399
399
399
399
399
399
399
399
399
399
399
399
399
399
399
399
399
399
399
399
399
399
399
399
399
399
399
399
399
399
399
399
399
399
399
399
399
399
399
399
399
399
399
399
399
399
399
399
399
399
399
399
399
399
399
399
399
399
399
399
399
399
399
399
399
399
399
399
0
0
0
0
0
0
0
0
0
0
0
0
0
0
0
0
0
0
0
0
0
0
0
0
0
0
0
0
0
0
0
0
0
0
0
0
0
0
0
0
0
0
0
0
0
0
0
0
0
0
0
0
0
0
0
0
0
0
0
0
0
0
0
0
0
0
0
0
0
0
0
0
0
0
0
0
0
0
0
0
0
0
0
0
0
0
0
0
0
0
0
0
0
0
0
0
0
0
0
0
0
0
0
0
0
0
0
0
0
0
0
0
0
0
0
0
0
0
0
0
0
0
0
0
0
0
0
0
0
0
0
0
0
0
0
0
0
0
0
0
0
0
0
0
0
0
0
0
0
0
0
0
0
0
0
0
0
0
0
0
0
0
0
0
0
0
0
0
0
0
0
0
0
0
0
0
0
0
0
0
0
0
0
0
0
0
0
0
0
0
0
0
0
0
0
0
0
0
0
0
0
0
0
0
0
0
0
0
0
0
0
0
0
0
0
0
0
0
0
0
0
0
0
0
0
0
0
0
0
0
0
0
0
0
0
0
0
0
0
0
0
0
0
0
0
0
0
0
0
0
0
0
0
0
0
0
0
0
0
0
0
0
0
0
0
0
0
0
0
0
0
0
0
0
0
0
0
0
0
0
0
0
0
0
0
0
0
0
0
0
0
0
0
0
0
0
0
0
0
0
0
0
0
0
0
0
0
0
0
0
0
0
0
0
0
0
0
0
0
0
0
0
0
0
0
0
0
0
0
0
0
0
0
0
0
0
0
0
0
0
0
0
0
0
0
0
0
0
0
0
0
0
0
0
0
0
0
0
0
0
0
0
0
0
0
0
0
0
0
0
0
0
0
0
0
399
399
399
399
399
399
399
399
399
399
399
399
399
399
399
399
399
399
399
399
399
399
399
399
399
399
399
399
399
399
399
399
399
399
399
399
399
399
399
399
399
399
399
399
399
399
399
399
399
399
399
399
399
399
399
399
399
399
399
399
399
399
399
399
399
399
399
399
399
399
399
399
399
399
399
399
399
399
399
399
399
399
399
399
399
399
399
399
399
399
399
399
399
399
399
399
399
399
399
399
399
399
399
399
399
399
399
399
399
399
399
399
399
399
399
399
399
399
399
399
399
399
399
399
399
399
399
399
399
399
399
399
399
399
399
399
399
399
399
399
399
399
399
399
399
399
399
399
399
399
399
399
399
399
399
399
399
399
399
399
399
399
399
399
399
399
399
399
399
399
399
399
399
399
399
399
399
399
399
399
399
399
399
399
399
399
399
399
399
399
399
399
399
399
399
399
399
399
399
399
399
399
399
399
399
399
399
399
399
399
399
399
399
399
399
399
399
399
399
399
399
399
399
399
399
399
399
399
399
399
399
399
399
399
399
399
399
399
399
399
399
399
399
399
399
399
399
399
399
399
399
399
399
399
399
399
399
399
399
399
399
399
399
399
399
399
399
399
399
399
399
399
399
399
399
399
399
399
399
399
399
399
399
399
399
399
399
399
399
399
399
399
399
399
399
399
399
399
399
399
399
399
399
399
399
399
399
399
399
399
399
399
399
399
399
399
399
399
399
399
399
399
399
399
399
399
399
399
399
399
399
399
399
399
399
399
399
399
399
399
399
399
399
399
399
399
399
399
399
399
399
399
399
399
399
399
399
399
399
399
399
399
399
399
399
399
399
399
399
399
399
399
399
399
399
399
399
399
399
399
399
399
399
399
399
399
399
399
399
399
399
399
399
399
399
399
399
399
399
399
399
399
399
399
399
399
399
399
399
399
399
399
399
399
399
399
399
399
399
399
399
399
399
399
399
399
399
399
399
399
399
399
399
399
399
399
399
399
399
399
399
399
399
399
399
399
399
399
399
399
399
399
399
399
399
399
399
399
399
399
399
399
399
399
399
399
399
399
399
399
399
399
399
399
399
399
399
399
399
399
399
399
399
399
399
399
399
399
399
399
399
399
399
399
399
399
399
399
399
399
399
399
399
399
399
399
399
399
399
399
399
399
399
399
399
399
399
399
399
399
399
399
399
399
399
399
399
399
399
399
399
399
399
399
399
399
399
399
399
399
399
399
399
399
399
399
399
399
399
399
399
399
399
225
225
225
225
225
225
225
225
225
225
225
225
225
225
225
225
225
225
225
225
225
225
225
225
225
225
225
225
225
225
225
225
225
225
225
225
225
225
225
225
225
225
225
225
225
225
225
225
225
225
225
225
225
225
225
225
225
225
225
225
225
225
225
225
225
225
225
225
225
225
225
225
225
225
225
225
225
225
225
225
225
225
225
225
225
225
225
225
225
225
225
225
225
225
225
225
225
225
225
225
225
225
225
225
225
225
225
225
225
225
225
225
225
225
225
225
225
225
225
225
225
225
225
225
225
225
225
225
225
225
225
225
225
225
225
225
399
399
399
399
399
399
399
399
399
399
399
399
399
399
399
399
399
399
399
399
399
399
399
399
399
399
399
399
399
399
399
399
399
399
399
399
399
399
399
399
399
399
399
399
399
399
399
399
399
399
399
399
399
399
399
399
399
399
399
399
399
399
399
399
399
399
399
399
399
399
399
399
399
399
399
399
399
399
399
399
399
399
399
399
399
399
399
399
399
399
399
399
399
399
399
399
399
399
399
399
399
399
399
399
399
399
399
399
399
399
399
399
399
399
399
399
399
399
399
399
399
399
399
399
399
399
399
399
399
399
399
399
399
399
399
399
399
399
399
399
399
399
399
399
399
399
399
399
399
399
399
399
399
399
399
399
399
399
399
399
399
399
399
399
399
399
399
399
399
399
399
399
399
399
399
399
399
399
399
399
399
399
399
399
399
399
399
399
399
399
399
399
399
399
399
399
399
399
399
399
399
399
399
399
399
399
399
399
399
399
399
399
399
399
399
399
399
399
399
399
399
399
399
399
399
399
399
399
399
399
399
399
399
399
399
399
399
399
399
399
399
399
399
399
399
399
399
399
399
399
399
399
399
399
399
399
399
399
399
399
399
399
399
399
399
399
399
399
399
399
399
399
399
399
399
399
399
399
399
87
87
87
87
87
87
87
87
87
87
87
87
87
87
87
87
87
87
87
87
87
87
87
87
87
87
87
87
87
87
87
87
87
87
87
87
87
87
87
87
87
87
87
87
87
87
87
87
87
87
87
87
87
87
87
87
87
87
87
87
87
87
87
87
87
87
87
87
87
87
87
87
87
87
87
87
87
87
87
87
87
87
87
87
87
87
87
87
87
87
87
87
87
87
87
87
87
87
87
87
87
87
87
87
87
87
87
87
87
87
87
87
87
87
87
87
87
87
87
87
87
87
87
87
87
87
87
87
87
87
87
87
87
87
87
87
87
87
87
87
87
87
87
87
87
87
87
87
87
87
87
87
87
87
87
87
87
87
87
87
87
87
87
87
87
87
87
87
87
87
87
87
87
87
87
87
87
87
87
87
87
87
87
87
87
87
87
87
87
87
87
87
87
87
87
87
87
87
87
87
87
87
87
87
87
87
87
87
87
87
87
87
87
87
87
87
87
87
87
87
87
87
87
87
87
87
87
87
87
87
87
87
87
87
87
87
87
87
87
87
87
87
87
87
87
87
87
87
87
87
87
87
87
87
87
87
87
87
87
87
87
87
87
87
87
87
87
87
87
87
87
87
87
87
87
87
87
87
87
87
87
87
87
87
87
87
87
87
87
87
87
87
87
87
87
87
87
87
87
87
87
87
87
87
87
87
87
87
87
87
87
87
87
87
87
87
87
87
87
87
87
87
87
87
87
87
87
87
87
87
87
87
87
87
87
87
87
87
87
87
87
87
87
87
87
87
87
87
87
87
87
87
87
87
87
87
87
87
87
87
229
229
229
229
229
229
229
229
229
229
229
229
229
229
229
229
229
229
229
229
229
229
229
229
229
229
229
229
229
229
229
229
229
229
229
229
229
229
229
229
229
229
229
229
229
229
229
229
229
229
229
229
229
229
229
229
229
229
229
229
229
229
229
229
229
229
229
229
229
229
229
229
229
229
229
229
229
229
229
229
229
229
229
229
229
229
229
229
229
229
229
229
229
229
229
229
229
229
229
229
229
229
229
229
229
229
229
229
229
229
229
229
229
229
229
229
229
229
229
229
229
229
229
229
229
229
229
229
229
229
229
229
229
229
229
229
229
229
229
229
229
229
229
229
229
229
229
229
229
229
229
229
229
229
229
229
229
229
229
229
229
229
229
229
229
229
229
229
229
229
229
229
229
229
229
229
229
229
229
229
229
229
229
229
229
229
229
229
229
229
229
229
229
229
229
229
229
229
229
229
229
229
229
229
229
229
229
229
229
229
229
229
229
229
229
229
229
229
229
229
229
229
229
229
229
229
229
229
229
229
229
229
229
229
229
229
229
229
229
229
229
0
0
0
0
0
0
0
0
0
0
0
0
0
0
0
0
0
0
0
0
0
0
0
0
0
0
0
0
0
0
0
0
0
0
0
0
0
0
0
0
0
0
0
0
0
0
0
0
0
0
0
0
0
0
0
0
399
399
399
399
399
399
399
399
399
399
399
399
399
399
399
399
399
399
399
399
399
399
399
399
399
399
399
399
399
399
399
399
399
399
399
399
399
399
399
399
399
399
399
399
399
399
399
399
399
399
399
399
399
399
399
399
399
399
399
399
399
399
399
399
399
399
399
399
399
399
399
399
399
399
399
399
399
399
399
399
399
399
399
399
399
399
399
399
399
399
399
399
399
399
399
399
399
399
399
399
399
399
399
399
399
399
399
399
399
399
399
399
399
399
399
399
399
399
399
399
399
399
399
399
399
399
399
399
399
399
399
399
399
399
399
399
399
399
399
399
399
399
399
399
399
399
399
399
399
399
399
399
399
399
399
399
399
399
399
399
399
399
399
399
399
399
399
399
399
399
399
399
399
399
399
399
399
399
399
399
399
399
399
399
399
399
399
399
399
399
399
399
399
399
399
399
399
399
399
399
399
399
399
399
399
399
399
399
399
399
399
399
399
399
399
399
399
399
399
399
399
399
399
399
399
399
399
399
399
399
399
399
399
399
399
399
399
399
399
399
399
399
399
399
399
399
399
399
399
399
399
399
399
399
399
399
399
399
399
399
399
399
399
399
399
399
399
399
399
399
399
399
399
399
399
399
399
399
399
399
399
399
399
399
399
399
399
399
399
399
399
399
399
399
399
399
399
399
399
399
399
399
399
399
399
399
399
399
399
399
399
399
399
399
399
399
399
399
399
399
399
399
399
399
399
399
399
399
399
399
399
399
399
399
399
399
399
399
399
399
399
399
399
399
399
399
399
399
399
399
399
399
399
399
399
399
399
399
399
399
399
399
399
399
399
399
399
399
399
399
399
399
399
399
399
399
399
399
399
399
399
399
399
399
399
399
399
399
399
399
399
399
399
399
399
399
399
399
399
399
399
399
399
399
399
399
399
399
399
399
399
399
399
399
399
399
399
399
399
399
399
399
399
399
399
399
399
399
399
399
399
399
399
399
399
399
399
399
399
399
399
399
399
399
399
399
399
399
399
399
399
399
399
399
399
399
399
399
399
399
399
399
399
399
399
399
399
399
399
399
399
399
399
399
399
399
399
399
399
399
399
399
399
399
399
399
399
399
399
399
399
399
399
399
399
399
399
399
399
399
399
399
399
399
399
399
399
399
399
399
399
399
399
399
399
399
399
399
399
399
399
399
399
399
399
399
399
399
399
399
399
399
399
399
399
399
399
399
399
399
399
399
399
399
399
399
399
399
399
399
399
399
399
399
399
399
399
399
399
399
399
399
399
399
399
399
399
399
399
399
399
399
399
399
399
399
399
399
399
399
399
399
399
399
399
399
399
399
399
399
399
399
399
399
399
399
399
399
399
399
399
399
399
399
399
399
399
399
399
399
399
399
399
399
399
399
399
399
399
399
399
399
399
399
399
399
399
399
399
399
399
399
399
399
399
399
399
399
399
399
399
399
399
399
399
399
399
399
399
399
399
399
399
399
399
399
399
399
399
399
399
399
399
399
399
399
399
399
399
399
399
399
399
399
399
399
399
399
399
399
399
399
399
399
399
399
399
399
399
399
399
399
399
399
399
399
399
399
399
399
399
399
399
399
399
399
399
399
399
399
399
399
399
399
399
399
399
399
399
399
399
399
399
399
399
399
399
399
399
399
399
399
399
399
399
399
399
399
399
399
399
399
399
399
399
399
399
399
399
399
399
399
399
399
399
399
399
399
399
399
399
399
399
399
399
399
399
399
399
399
399
399
399
399
399
399
399
399
399
399
399
399
399
399
399
399
399
399
399
399
399
399
399
399
399
399
399
399
399
399
399
399
399
399
399
399
399
399
399
399
399
399
399
399
399
399
399
399
399
399
399
399
399
399
399
399
399
399
399
399
399
399
399
399
399
399
399
399
399
399
399
399
399
399
399
399
399
399
399
399
399
399
399
399
399
399
399
399
399
399
399
399
399
399
399
399
399
399
399
399
399
399
399
399
399
399
399
399
399
399
399
399
399
399
399
399
399
399
399
399
399
399
399
399
399
399
399
399
399
399
399
399
399
399
399
399
399
399
399
399
399
399
399
399
399
399
399
399
399
399
399
399
399
399
399
399
399
399
399
399
399
399
399
399
399
399
399
399
399
399
399
399
399
399
399
399
399
399
399
399
399
399
399
399
399
399
399
399
399
399
399
399
399
399
399
399
399
399
399
399
399
399
399
399
399
399
399
399
399
399
399
399
399
399
399
399
399
399
399
399
399
399
399
399
399
399
399
399
399
399
399
399
399
399
399
399
399
399
399
399
399
399
399
399
399
399
399
399
399
399
399
399
399
399
399
399
399
399
399
399
399
399
399
399
399
399
399
399
399
399
399
399
399
399
399
399
399
399
399
399
399
399
399
399
399
399
399
399
399
399
399
399
399
399
399
399
399
399
399
399
399
399
399
399
399
399
399
399
399
399
399
399
399
399
399
399
399
399
399
399
399
399
399
399
399
399
399
399
399
399
399
399
399
399
399
399
399
399
399
399
399
399
