# Supplementary material for: Comparative Analysis of Majority Language Influence on North Sámi Prosody Using WaveNet-Based modeling
Source: Lang Speech. 2020 Dec 29;65(4):859–88. doi: 10.1177/0023830920983591 (PMC9669769; doi:10.1177/0023830920983591)
Supplement: sj-tgz-1-las-10.1177_0023830920983591 – Supplemental material for Comparative Analysis of Majority Language Influence on North Sámi Prosody Using WaveNet-Based modeling [file sj-tgz-1-las-10.1177_0023830920983591.tgz › supplementary/WORD/skt-m-7-53.lnu]

14
14
14
14
14
14
14
14
14
14
14
14
14
14
14
14
14
14
14
14
14
14
14
14
14
14
14
14
14
14
14
14
14
14
14
14
14
14
14
14
14
14
14
14
14
14
14
14
14
14
14
14
14
14
14
14
14
14
14
14
14
14
14
14
14
14
14
14
14
14
14
14
14
14
14
14
14
14
14
14
14
14
14
14
14
14
14
14
22
22
22
22
22
22
22
22
22
22
22
22
22
22
22
22
22
22
22
22
22
22
22
22
22
22
22
22
22
22
22
22
22
22
22
22
22
22
22
22
22
22
22
22
22
22
22
22
22
22
22
22
22
22
22
22
22
22
22
22
22
22
22
22
22
22
22
22
22
22
22
22
22
22
22
22
22
22
22
22
22
22
22
22
22
22
22
22
22
22
22
22
22
22
22
22
22
22
22
22
22
22
22
22
22
22
22
22
22
22
22
22
22
22
22
22
22
22
22
22
22
22
22
22
22
22
22
22
22
22
22
22
22
22
22
22
22
22
22
22
22
22
22
22
22
22
22
22
22
22
22
22
22
22
22
22
22
22
22
22
22
22
22
22
22
22
22
22
22
22
22
22
22
22
22
22
22
22
22
22
22
22
22
22
22
22
22
22
22
22
22
22
22
22
22
22
22
22
22
22
22
22
22
22
22
22
22
22
22
22
22
22
22
22
22
22
22
22
22
22
22
22
22
22
22
22
22
22
22
22
22
22
22
22
22
22
22
22
22
22
22
22
22
22
22
22
22
22
22
22
22
22
22
22
22
22
22
22
22
22
22
22
22
22
22
22
22
22
22
22
22
22
22
22
22
22
22
22
22
22
22
22
22
22
22
22
22
22
22
22
22
22
22
22
22
22
22
22
22
22
22
22
22
22
22
22
22
22
176
176
176
176
176
176
176
176
176
176
176
176
176
176
176
176
176
176
176
176
176
176
176
176
176
176
176
176
176
176
176
176
176
176
176
176
176
176
176
176
176
176
176
176
176
176
176
176
176
176
176
176
176
176
176
176
176
176
176
176
176
176
176
176
176
176
176
176
176
176
176
176
176
176
176
176
176
176
176
176
176
176
176
176
176
176
176
176
176
176
176
176
176
176
176
176
176
176
176
176
176
176
176
176
176
176
176
176
176
176
176
176
176
176
176
176
176
176
176
176
176
176
176
176
176
176
176
176
176
176
176
176
176
176
176
176
176
176
176
176
176
176
176
176
176
176
176
176
176
176
176
176
176
176
176
176
176
176
176
176
176
176
176
176
176
176
176
176
176
176
176
176
176
176
176
176
176
176
176
176
176
176
176
176
176
176
176
176
176
176
176
176
176
176
176
176
176
176
176
176
176
176
176
176
176
176
176
176
176
176
176
176
176
176
176
176
176
176
176
176
176
176
176
176
176
176
176
176
176
176
176
176
176
176
176
176
176
176
176
176
176
176
176
176
176
176
176
176
176
176
176
176
176
176
176
176
176
176
176
176
176
176
176
176
176
176
176
176
176
176
176
176
176
176
176
176
176
176
176
176
176
176
176
176
176
176
176
176
176
176
176
176
176
176
176
176
176
176
176
176
176
176
176
176
176
176
176
176
176
176
176
176
176
176
176
176
176
176
176
176
176
176
176
176
176
176
176
176
176
176
176
176
176
176
176
176
176
176
176
176
176
176
176
176
176
176
176
176
176
176
176
176
176
176
176
176
176
176
176
176
176
176
176
176
176
176
176
176
176
176
176
176
176
176
176
176
176
176
176
176
176
176
176
176
176
176
176
176
60
60
60
60
60
60
60
60
60
60
60
60
60
60
60
60
60
60
60
60
60
60
60
60
60
60
60
60
60
60
60
60
60
60
60
60
60
60
60
60
60
60
60
60
60
60
60
60
60
60
60
60
60
60
60
60
60
60
60
60
60
60
60
60
60
60
60
60
60
60
60
60
60
60
60
60
60
60
60
60
60
60
60
60
60
60
60
60
60
60
60
60
60
60
60
60
60
60
60
60
60
60
60
60
60
60
60
60
60
60
60
60
60
60
60
60
60
60
60
60
60
60
60
60
60
60
60
60
60
60
60
60
60
60
60
60
60
60
60
60
60
60
60
60
60
60
60
60
60
60
60
60
60
60
60
60
60
60
60
60
60
60
60
60
60
60
60
60
60
60
60
60
60
60
60
60
60
60
60
60
60
60
60
60
60
60
60
60
60
60
60
60
60
60
60
60
60
60
60
60
52
52
52
52
52
52
52
52
52
52
52
52
52
52
52
52
52
52
52
52
52
52
52
52
52
52
52
52
52
52
52
52
52
52
52
52
52
52
52
52
52
52
52
52
52
52
52
52
52
52
52
52
52
52
52
52
52
52
52
52
52
52
52
52
52
52
52
52
52
52
52
52
52
52
52
52
52
52
52
52
52
52
52
52
52
52
52
52
52
52
52
52
52
52
52
52
52
52
52
52
52
52
52
52
52
52
52
52
52
52
52
52
52
52
52
52
52
52
52
52
52
52
52
52
52
52
52
52
52
52
52
52
52
52
52
52
52
52
52
52
52
52
52
52
52
52
52
52
52
52
52
52
52
52
52
52
52
52
52
52
52
52
52
52
52
52
52
52
52
52
52
52
52
52
52
52
52
52
52
52
52
52
52
52
52
52
52
52
52
52
52
52
52
52
52
52
52
52
52
52
52
52
52
52
52
52
52
52
52
52
52
52
52
52
52
52
52
52
52
52
52
52
52
52
52
52
52
52
52
52
52
52
52
52
52
52
52
52
52
52
52
52
52
52
52
52
52
52
52
52
52
52
52
52
52
52
52
52
52
52
52
52
52
52
52
52
52
52
52
52
52
52
52
52
52
52
52
52
52
52
52
52
52
52
52
52
52
52
52
52
52
52
52
52
52
52
52
52
52
52
52
52
52
52
52
52
52
52
52
52
52
52
52
52
52
52
52
52
52
52
52
52
52
52
52
52
52
52
52
52
52
52
52
52
52
52
52
52
52
52
52
52
52
52
52
52
52
52
52
52
52
52
52
52
52
52
52
52
52
52
52
52
52
52
52
52
52
52
52
52
52
52
52
52
52
52
52
52
52
52
52
52
52
52
52
52
52
52
52
52
52
52
52
52
52
52
52
52
52
52
52
52
52
52
52
52
52
52
52
52
52
52
52
52
52
52
52
52
52
52
52
52
52
52
52
52
52
52
52
52
52
52
52
52
52
52
52
52
52
52
52
52
52
52
52
52
52
52
52
52
52
52
52
52
52
52
52
52
52
52
52
52
52
52
52
0
0
0
0
0
0
0
0
0
0
0
0
0
0
0
0
0
0
0
0
0
0
0
0
0
0
0
0
0
0
0
0
0
0
0
0
0
0
0
0
0
0
0
0
0
0
0
0
0
0
0
0
0
0
0
0
0
0
0
0
0
0
0
0
0
0
0
0
0
0
0
0
0
0
0
0
0
0
0
0
0
0
0
0
0
0
0
0
0
0
0
0
0
0
0
0
0
0
0
0
0
0
0
0
0
0
0
0
0
0
0
0
0
0
0
0
0
0
0
0
0
0
0
0
0
0
0
0
0
0
0
0
0
0
0
0
0
0
0
0
0
0
0
0
0
0
0
0
0
0
0
0
0
0
0
0
0
0
0
0
0
0
0
0
0
0
0
0
0
0
0
0
0
0
0
0
0
0
0
0
0
0
0
0
0
0
0
0
0
0
0
0
0
0
0
0
0
0
0
0
0
0
0
0
0
0
0
0
0
0
0
0
0
0
0
0
0
0
0
0
0
0
0
0
0
0
0
0
0
0
0
0
0
0
0
0
0
0
0
0
0
0
0
0
0
0
0
0
0
0
0
0
0
0
0
0
0
0
0
0
0
0
0
0
0
0
0
0
0
0
0
0
0
0
0
0
0
0
0
0
0
0
0
0
0
0
0
0
0
0
0
0
0
0
0
0
0
0
0
0
0
0
0
0
0
0
0
0
0
0
0
0
0
0
0
0
0
0
0
0
0
0
0
0
0
0
0
0
0
0
0
0
0
0
0
0
0
0
0
0
0
0
0
0
0
0
0
0
0
0
0
0
0
0
0
0
0
0
0
112
112
112
112
112
112
112
112
112
112
112
112
112
112
112
112
112
112
112
112
112
112
112
112
112
112
112
112
112
112
112
112
112
112
112
112
112
112
112
112
112
112
112
112
112
112
112
112
112
112
112
112
112
112
112
112
112
112
112
112
112
112
112
112
112
112
112
112
112
112
112
112
112
112
112
112
112
112
112
112
112
112
112
112
112
112
112
112
112
112
112
112
112
112
112
112
112
112
112
112
112
112
112
112
112
112
112
112
112
112
112
112
112
112
112
112
112
112
112
112
112
112
112
112
112
112
112
112
112
112
112
112
112
112
112
112
112
112
112
112
112
112
112
112
112
112
112
112
112
112
112
112
112
112
112
112
112
112
112
112
112
112
112
112
112
112
112
112
112
112
112
112
112
112
112
112
112
112
112
112
112
112
112
112
112
112
112
112
112
112
112
112
112
112
112
112
112
112
112
112
112
112
112
112
112
112
112
112
112
112
112
112
112
112
112
112
112
112
112
112
112
112
112
112
112
112
112
112
112
112
112
112
112
112
112
112
112
112
112
112
112
112
112
112
112
112
112
112
112
112
112
112
112
112
112
112
112
112
112
112
112
112
112
112
112
112
112
112
112
112
112
112
112
112
112
112
112
112
112
112
112
112
112
112
112
112
112
112
112
112
112
112
112
112
112
112
112
112
112
112
112
112
112
112
112
112
112
112
112
112
112
112
112
112
112
112
112
112
112
112
112
112
112
112
112
112
112
112
174
174
174
174
174
174
174
174
174
174
174
174
174
174
174
174
174
174
174
174
174
174
174
174
174
174
174
174
174
174
174
174
174
174
174
174
174
174
174
174
174
174
174
174
174
174
174
174
174
174
174
174
174
174
174
174
174
174
174
174
174
174
174
174
174
174
174
174
174
174
174
174
174
174
174
174
174
174
174
174
174
174
174
174
174
174
174
174
174
174
174
174
174
174
174
174
174
174
174
174
174
174
174
174
174
174
174
174
174
174
174
174
174
174
174
174
174
174
174
174
174
174
174
174
174
174
174
174
174
174
174
174
174
174
174
174
174
174
174
174
174
174
174
174
174
174
174
174
174
174
174
174
174
174
174
174
174
174
174
174
174
174
174
174
174
174
174
174
174
174
174
174
174
174
174
174
174
174
174
174
174
174
174
174
174
174
174
174
174
174
174
174
174
174
174
174
174
174
174
174
174
174
174
174
174
174
174
174
174
174
174
174
174
174
174
174
174
174
174
174
174
174
174
174
174
174
174
174
174
174
174
174
174
174
174
174
174
174
174
174
174
174
174
174
174
174
174
174
174
174
174
174
174
174
174
174
174
174
174
174
174
174
174
174
174
174
174
174
174
174
174
174
174
174
174
174
174
174
174
174
174
174
174
174
174
174
174
174
174
174
174
174
174
174
174
174
174
174
174
174
174
174
174
174
174
174
174
174
174
174
174
174
174
174
174
174
174
174
174
174
174
174
174
174
174
174
174
174
174
174
174
174
174
174
174
174
174
174
174
174
174
174
174
174
174
174
174
174
174
174
174
174
174
174
174
174
174
174
174
174
174
174
174
174
174
174
174
174
174
174
174
174
174
174
174
174
174
174
174
174
174
174
174
174
174
174
174
174
174
174
174
174
174
174
174
174
174
174
174
174
174
174
174
174
174
174
174
174
174
174
174
174
174
174
174
174
174
174
174
174
174
174
174
174
174
174
174
174
174
174
174
174
174
174
174
174
174
174
174
174
174
174
174
174
174
174
174
174
174
174
174
174
174
174
174
174
174
174
174
174
174
174
174
174
174
174
174
174
174
174
174
174
174
174
174
174
174
174
174
174
174
174
174
174
174
174
174
174
174
174
174
174
174
174
174
174
174
174
174
174
174
174
174
174
174
174
174
174
174
174
174
174
174
174
174
174
174
174
174
174
174
174
174
174
174
174
174
174
174
174
174
174
174
174
174
174
174
174
174
174
174
174
174
174
174
174
174
174
174
174
174
174
174
174
174
174
174
174
174
174
174
174
174
174
174
174
174
174
174
174
174
174
174
174
174
174
174
174
174
174
174
174
174
174
174
174
174
174
174
174
174
174
174
174
174
174
174
174
174
174
174
174
174
174
174
174
174
174
174
174
174
174
174
174
174
174
174
174
174
174
174
174
174
174
174
174
174
174
174
174
174
174
174
174
174
174
174
174
174
174
174
174
174
174
174
174
174
174
174
174
174
174
174
174
174
174
174
174
174
174
174
174
174
174
174
174
174
174
174
174
174
174
174
174
174
174
174
174
174
174
174
174
174
174
174
174
174
174
174
174
174
174
174
174
174
174
174
174
174
174
174
174
174
174
0
0
0
0
0
0
0
0
0
0
0
0
0
0
0
0
0
0
0
0
0
0
0
0
0
0
0
0
0
0
0
0
0
0
0
0
0
0
0
0
0
0
0
0
0
0
0
0
0
0
0
0
0
0
0
0
0
0
0
0
0
0
0
0
0
0
0
0
0
0
0
0
0
0
0
0
0
0
0
0
0
0
0
0
0
0
0
0
0
0
0
0
0
0
0
0
0
0
0
0
0
0
0
0
0
0
0
0
0
0
0
0
0
0
0
0
0
0
0
0
0
0
0
0
0
0
0
0
0
0
0
0
0
0
0
0
0
0
0
0
0
0
0
0
0
0
0
0
0
0
0
0
0
0
0
0
0
0
0
0
0
0
0
0
0
0
0
0
0
0
0
0
0
0
0
0
0
0
0
0
0
0
0
0
0
0
0
0
0
0
0
0
0
0
0
0
0
0
0
0
0
0
0
0
0
0
0
0
0
0
0
0
0
0
0
0
0
0
0
0
0
0
0
0
0
0
0
0
0
0
0
0
0
0
0
0
0
0
0
0
0
0
0
0
0
0
0
0
0
0
0
0
0
0
0
0
0
0
0
0
0
0
0
0
0
0
0
0
0
0
0
0
0
0
0
0
0
0
0
0
0
0
0
0
0
0
0
0
0
0
0
0
0
0
0
0
0
0
0
0
0
0
0
0
0
0
0
0
0
0
0
0
0
0
0
0
0
0
0
0
0
0
0
0
0
0
0
0
0
0
0
0
0
0
0
0
0
0
0
0
0
0
0
0
0
0
0
0
0
0
0
0
0
0
0
0
0
0
0
0
0
0
0
0
0
0
0
0
0
0
0
0
0
0
0
0
0
0
0
0
0
0
0
0
0
0
0
0
0
0
0
0
0
0
0
0
0
0
0
0
0
0
0
0
0
0
0
0
0
0
0
0
0
0
0
0
0
0
0
0
0
0
0
0
0
0
0
0
0
0
0
0
0
0
0
0
0
0
0
0
0
0
0
0
0
0
0
0
0
0
0
0
0
0
0
0
0
0
0
0
0
0
0
0
0
0
0
0
0
0
0
0
0
0
0
0
0
0
0
0
0
0
0
0
0
0
0
0
0
0
0
0
0
0
0
0
0
0
0
0
0
0
0
0
0
0
0
0
0
0
0
0
0
0
0
0
0
0
0
0
0
0
0
0
0
0
0
0
0
0
0
0
0
0
0
0
0
0
0
0
0
0
0
0
0
0
0
0
0
0
0
0
0
0
0
0
0
0
0
0
0
0
0
0
0
0
0
0
0
0
0
0
0
0
0
0
0
0
0
0
0
0
0
0
0
0
0
0
0
0
0
0
0
0
0
0
0
0
0
0
0
0
0
0
0
0
0
0
0
0
0
0
0
0
0
0
0
0
0
0
0
0
0
0
400
400
400
400
400
400
400
400
400
400
400
400
400
400
400
400
400
400
400
400
400
400
400
400
400
400
400
400
400
400
400
400
400
400
400
400
400
400
400
400
400
400
400
400
400
400
400
400
400
400
400
400
400
400
400
400
400
400
400
400
400
400
400
400
400
400
400
400
400
400
400
400
400
400
400
400
400
400
400
400
400
400
400
400
400
400
400
400
400
400
400
400
400
400
400
400
400
400
400
400
400
400
400
400
400
400
400
400
400
400
400
400
400
400
400
400
400
400
400
400
400
400
400
400
400
400
400
400
400
400
400
400
400
400
400
400
400
400
400
400
400
400
400
400
400
400
400
400
400
400
400
400
400
400
400
400
400
400
400
400
400
400
400
400
400
400
400
400
400
400
400
400
400
400
400
400
400
400
400
400
400
400
400
400
400
400
400
400
400
400
400
400
400
400
400
400
400
400
400
400
400
400
400
400
400
400
400
400
400
400
400
400
400
400
400
400
400
400
400
400
400
400
400
400
400
400
400
400
400
400
400
400
400
400
400
400
400
400
400
400
400
400
400
400
400
400
400
400
400
400
400
400
400
400
400
400
400
400
400
400
400
400
400
400
400
400
400
400
400
400
400
400
400
400
400
400
400
400
400
400
400
400
400
400
400
400
400
400
400
400
400
400
400
400
400
400
400
400
400
400
400
400
400
400
400
400
400
400
400
400
400
400
400
400
400
400
400
400
400
400
400
400
400
400
400
400
400
400
400
400
400
400
400
400
400
400
400
400
400
400
400
400
400
400
400
400
400
400
400
400
400
400
400
400
400
400
400
400
400
400
400
400
400
400
400
400
400
400
400
400
400
400
400
400
400
400
400
400
400
400
400
400
400
400
400
400
400
400
400
400
400
400
400
400
400
400
400
400
400
400
400
400
400
400
400
400
400
400
400
400
400
400
400
400
400
400
400
400
400
400
400
400
400
400
400
400
400
400
400
400
400
400
400
400
400
400
400
400
400
400
400
400
400
400
400
400
400
400
400
400
400
400
400
400
400
400
400
400
400
400
400
400
400
400
400
400
400
400
400
400
400
400
400
400
400
400
400
400
400
400
400
400
400
400
400
400
400
400
400
400
400
400
400
400
400
400
400
400
400
400
400
400
400
400
400
400
400
400
400
400
400
400
400
400
400
400
400
400
400
400
400
400
400
400
400
400
400
400
400
400
400
400
400
400
400
400
400
400
400
400
400
400
400
400
400
400
400
400
400
400
400
400
400
400
400
400
400
400
400
400
400
400
400
400
400
400
400
400
400
400
400
400
400
400
400
400
400
400
400
400
400
400
400
400
400
400
400
400
400
400
400
400
400
400
400
400
400
400
400
400
400
400
400
400
400
400
400
400
400
400
400
400
400
400
400
400
400
400
400
400
400
400
400
400
400
400
400
400
400
400
400
400
400
400
400
400
400
400
400
400
400
400
400
400
400
400
400
400
400
400
400
400
400
400
400
400
400
400
400
400
400
400
400
400
400
400
400
400
400
400
400
400
400
400
400
400
400
400
400
400
400
400
400
400
400
400
400
400
400
400
400
400
400
400
400
400
400
400
400
400
400
400
400
400
400
400
400
400
400
400
400
400
400
400
400
400
400
400
400
400
400
400
400
400
400
400
400
400
400
400
400
400
400
400
400
400
400
400
400
400
400
400
400
400
400
400
400
400
400
400
400
400
400
400
400
400
400
400
400
400
400
400
400
400
400
400
400
400
400
400
400
400
400
400
400
400
400
400
400
400
400
400
400
400
400
400
400
400
400
400
400
400
400
400
400
400
400
400
400
400
400
400
400
400
400
400
400
400
400
400
400
400
400
400
400
400
400
400
400
400
400
400
400
400
400
400
400
400
400
400
400
400
400
400
400
400
400
400
400
400
400
400
400
400
400
400
400
400
400
400
400
400
400
400
400
400
400
400
400
400
400
400
400
400
400
400
400
400
400
400
400
400
400
400
400
400
400
400
400
400
400
400
400
400
400
400
400
400
244
244
244
244
244
244
244
244
244
244
244
244
244
244
244
244
244
244
244
244
244
244
244
244
244
244
244
244
244
244
244
244
244
244
244
244
244
244
244
244
244
244
244
244
244
244
244
244
244
244
244
244
244
244
244
244
244
244
244
244
244
244
244
244
244
244
244
244
244
244
244
244
244
244
244
244
244
244
244
244
244
244
244
244
244
244
244
244
244
244
244
244
244
244
244
244
244
244
244
244
244
244
244
244
244
244
244
244
244
244
244
244
244
244
244
244
244
244
244
244
244
244
244
244
244
244
244
244
244
244
244
244
244
244
244
244
244
244
244
244
244
244
244
244
244
244
244
244
244
244
244
244
244
244
244
244
244
244
244
244
244
244
244
244
244
244
244
244
244
244
244
244
244
244
244
244
244
244
244
244
244
244
244
244
244
244
244
244
244
244
244
244
244
244
244
244
244
244
244
244
244
244
244
244
244
244
244
244
244
244
244
244
244
244
244
244
244
244
244
244
244
244
244
244
244
244
244
244
244
244
244
244
244
244
244
244
244
244
244
244
244
244
244
244
244
244
244
244
244
244
244
244
244
244
244
244
244
244
244
244
244
244
244
244
244
244
244
244
244
244
244
244
244
244
244
244
244
244
244
244
244
244
244
244
244
244
244
244
244
244
244
244
244
244
244
244
244
244
244
244
244
244
244
244
244
244
244
244
244
244
244
244
244
244
244
244
244
244
244
244
244
244
244
244
244
244
244
244
244
244
244
244
244
244
244
244
244
244
244
244
244
244
244
244
244
244
244
244
244
244
244
244
244
244
244
244
244
244
244
244
244
244
244
244
244
244
244
244
244
244
244
244
244
244
244
244
244
244
244
244
244
244
244
244
244
244
244
244
244
244
244
244
244
244
244
244
244
244
244
244
244
244
244
244
244
244
244
244
244
244
244
244
244
244
244
244
244
244
244
244
244
244
244
244
244
244
244
244
244
244
244
244
244
244
244
244
244
244
244
244
244
244
244
244
244
244
244
244
244
244
244
244
244
244
244
244
244
244
244
244
244
244
244
244
244
244
244
244
244
244
244
244
244
244
244
244
244
244
244
244
244
244
244
244
244
244
244
244
244
244
244
244
244
244
244
244
244
244
244
244
244
244
244
244
244
244
244
244
244
244
244
244
244
244
244
244
244
244
244
244
244
244
244
244
244
244
244
244
244
244
244
244
244
244
244
244
244
0
0
0
0
0
0
0
0
0
0
0
0
0
0
0
0
0
0
0
0
0
0
0
0
0
0
0
0
0
0
0
0
0
0
0
0
0
0
0
0
0
0
0
0
0
0
0
0
0
0
0
0
0
0
0
0
0
0
0
0
0
0
0
0
0
0
0
0
0
0
0
0
0
0
0
0
0
0
0
0
0
0
0
0
0
0
0
0
0
0
0
0
0
0
0
0
0
0
0
0
0
0
0
0
0
0
0
0
0
0
0
0
0
0
0
0
0
0
0
0
0
0
0
0
0
0
0
0
0
0
0
0
0
0
0
0
0
0
0
0
0
0
0
0
0
0
0
0
0
0
0
0
0
0
0
0
0
0
0
0
0
0
0
0
0
0
0
0
0
0
0
0
0
0
0
0
0
0
0
0
0
0
0
0
0
0
0
0
0
0
0
0
0
0
0
0
0
0
0
0
0
0
0
0
0
0
0
0
0
0
0
0
0
0
0
0
0
0
0
0
0
0
0
0
0
0
0
0
0
0
0
0
0
0
0
0
0
0
0
0
0
0
0
0
0
0
0
0
0
0
0
0
0
0
0
0
0
0
0
0
0
0
0
0
0
0
0
0
0
0
0
0
0
0
0
0
0
0
0
0
0
0
0
0
0
0
0
0
0
0
0
0
0
0
0
0
0
0
0
0
0
0
0
0
0
0
0
0
0
0
0
0
0
0
0
0
0
0
0
0
0
0
0
0
0
0
0
0
0
0
0
0
0
0
0
0
0
0
0
0
0
0
0
0
0
0
0
0
0
0
0
0
0
0
0
0
0
0
0
0
0
0
0
0
0
0
0
0
0
0
0
0
0
0
0
0
0
0
0
0
0
0
0
0
0
0
0
0
0
0
0
0
0
0
0
0
0
0
0
0
0
0
0
0
0
0
0
0
0
0
0
0
0
0
0
0
0
0
0
0
0
0
0
0
0
0
0
0
0
0
0
0
0
0
0
0
0
0
0
0
0
0
0
0
0
0
0
0
0
0
0
0
0
0
0
0
0
0
0
0
0
0
0
0
0
0
0
0
0
0
0
0
0
0
0
0
0
0
0
0
0
0
0
0
0
0
0
0
0
0
0
0
0
0
0
0
0
0
0
0
0
0
0
0
0
0
0
0
0
0
0
0
0
0
0
0
0
0
0
0
0
0
0
0
0
0
0
0
0
0
0
0
0
0
0
0
0
0
0
0
0
0
0
0
0
0
0
0
0
0
0
0
0
0
0
0
0
0
0
0
0
0
0
0
0
0
0
198
198
198
198
198
198
198
198
198
198
198
198
198
198
198
198
198
198
198
198
198
198
198
198
198
198
198
198
198
198
198
198
198
198
198
198
198
198
198
198
198
198
198
198
198
198
198
198
198
198
198
198
198
198
198
198
198
198
198
198
198
198
198
198
198
198
198
198
198
198
198
198
198
198
198
198
198
198
198
198
198
198
198
198
198
198
198
198
198
198
198
198
198
198
198
198
198
198
198
198
198
198
198
198
198
198
198
198
198
198
198
198
198
198
198
198
198
198
198
198
198
198
198
198
198
198
198
198
198
198
198
198
198
198
198
198
198
198
198
198
198
198
198
198
198
198
198
198
198
198
198
198
198
198
198
198
198
198
198
198
198
198
198
198
198
198
198
198
198
198
198
198
198
198
198
198
198
198
198
198
198
198
198
198
198
198
198
198
198
198
198
198
198
198
198
198
198
198
198
198
198
198
198
198
198
198
198
198
198
198
198
198
198
198
198
198
198
198
198
198
198
198
198
198
198
198
198
198
198
198
198
198
198
198
198
198
198
198
198
198
198
198
198
198
198
198
198
198
198
198
198
198
198
198
198
198
198
198
198
198
198
198
198
198
198
198
198
198
198
198
198
198
198
198
198
198
198
198
198
198
198
198
198
198
198
198
198
198
198
198
198
198
198
198
198
198
198
198
198
198
198
198
198
198
198
198
198
198
198
198
198
198
198
198
198
198
198
198
198
198
198
198
198
198
198
198
198
198
198
198
198
198
198
198
198
198
198
198
198
198
198
198
198
198
198
198
198
198
198
198
198
198
198
198
198
198
198
198
198
198
198
198
198
198
198
198
198
198
198
198
198
198
198
198
198
198
198
198
198
198
198
198
198
198
198
198
198
198
198
198
198
198
198
198
198
198
198
198
198
198
198
198
198
198
198
198
198
198
198
198
198
198
198
198
198
198
198
198
198
198
198
198
198
198
198
198
198
198
198
198
198
198
198
198
198
198
198
198
198
198
198
198
198
198
198
198
198
198
198
198
198
198
198
198
198
198
198
198
198
198
198
198
198
198
198
198
198
198
198
198
198
198
198
198
198
198
198
198
198
198
198
198
198
198
198
198
198
198
198
198
198
198
198
198
198
198
198
198
198
198
198
198
198
198
198
198
198
198
198
198
198
198
198
198
198
198
198
198
198
198
198
198
198
198
198
198
198
198
198
198
198
198
198
198
198
198
198
198
198
198
198
198
198
198
198
198
198
198
198
198
198
198
198
198
198
198
198
198
198
198
198
198
198
198
198
198
198
198
198
198
198
198
198
198
198
198
198
198
198
198
198
198
198
198
198
198
198
198
198
198
198
198
198
198
198
198
198
198
198
198
198
0
0
0
0
0
0
0
0
0
0
0
0
0
0
0
0
0
0
0
0
0
0
0
0
0
0
0
0
0
0
0
0
0
0
0
0
0
0
0
0
0
0
0
0
0
0
0
0
0
0
0
0
0
0
0
400
400
400
400
400
400
400
400
400
400
400
400
400
400
400
400
400
400
400
400
400
400
400
400
400
400
400
400
400
400
400
400
400
400
400
400
400
400
400
400
400
400
400
400
400
400
400
400
400
400
400
400
400
400
400
400
400
400
400
400
400
400
400
400
400
400
400
400
400
400
400
400
400
400
400
400
400
400
400
400
400
400
400
400
400
400
400
400
400
400
400
400
400
400
400
400
400
400
400
400
400
400
400
400
400
400
400
400
400
400
400
400
400
400
400
400
400
400
400
400
400
400
400
400
400
400
400
400
400
400
400
400
400
400
400
400
400
400
400
400
400
400
400
400
400
400
400
400
400
400
400
400
400
400
400
400
400
400
400
400
400
400
400
400
400
400
400
400
400
400
400
400
400
400
400
400
400
400
400
400
400
400
400
400
400
400
400
400
400
400
400
400
400
400
400
400
400
400
400
400
400
400
400
400
400
400
400
400
400
400
400
400
400
400
400
400
400
400
400
400
400
400
400
400
400
400
400
400
400
400
400
400
400
400
400
400
400
400
400
400
400
400
400
400
400
400
400
400
400
400
400
400
400
400
400
400
400
400
400
400
400
400
400
400
400
400
400
400
400
400
400
400
400
400
400
400
400
400
400
400
400
400
400
400
400
400
400
400
400
400
400
400
400
400
400
400
400
400
400
400
400
400
400
400
400
400
400
400
400
400
400
400
400
400
400
400
400
400
400
400
400
400
400
400
400
400
400
400
400
400
400
400
400
400
400
400
400
400
400
400
400
400
400
400
400
400
400
400
400
400
400
400
400
400
400
400
400
400
400
400
400
400
400
400
400
400
400
400
400
400
400
400
400
400
400
400
400
400
400
400
400
400
400
400
400
400
400
400
400
400
400
400
400
400
400
400
400
400
400
400
400
400
400
400
400
400
400
400
400
400
400
400
400
400
400
400
400
400
400
400
400
400
400
400
400
400
400
400
400
400
400
400
400
0
0
0
0
0
0
0
0
0
0
0
0
0
0
0
0
0
0
0
0
0
0
0
0
0
0
0
0
0
0
0
0
0
0
0
0
0
0
0
0
0
0
0
0
0
0
0
0
0
0
0
0
0
0
0
0
0
0
0
0
0
0
0
0
0
0
0
0
0
0
0
0
0
0
0
0
0
0
0
0
0
0
0
0
0
0
0
0
0
0
0
0
0
0
0
0
0
0
0
0
0
0
0
0
0
0
0
0
0
0
0
0
0
0
0
0
0
0
0
0
0
0
0
0
0
0
0
0
0
0
0
0
0
0
0
0
0
0
0
0
0
0
0
0
0
0
0
0
0
0
0
0
0
0
0
0
0
0
0
0
0
0
0
0
0
0
0
0
0
0
0
0
0
0
0
0
0
0
0
0
0
0
0
0
0
0
0
0
0
0
0
0
0
0
0
0
0
0
0
0
0
0
0
0
0
0
0
0
0
0
0
0
0
0
0
0
0
0
0
0
0
0
0
0
0
0
0
0
0
0
0
0
0
0
0
0
0
0
0
0
0
0
0
0
0
0
0
0
0
0
0
0
0
0
0
0
0
0
0
0
0
0
0
0
0
0
0
0
0
0
0
0
0
0
0
0
0
0
0
0
0
0
0
0
0
0
0
0
0
0
0
0
0
0
0
0
0
0
0
0
0
0
0
0
0
0
0
0
0
0
0
0
0
0
0
0
0
0
0
0
0
0
0
0
0
0
0
0
0
0
0
0
0
0
0
0
0
0
0
0
0
0
0
0
0
0
0
0
0
0
0
0
0
0
0
0
0
0
0
0
0
0
0
0
0
0
0
0
0
0
0
0
0
0
0
0
0
0
0
0
0
0
0
0
0
0
0
0
0
0
0
0
0
0
0
0
0
0
0
0
0
0
0
0
0
0
0
0
0
0
0
0
0
0
0
0
0
0
0
0
0
0
0
0
0
0
0
0
0
0
0
0
0
0
0
0
0
0
0
0
0
0
0
0
0
0
0
0
0
0
0
0
0
0
0
0
0
0
0
0
0
0
0
0
0
0
0
0
0
0
0
0
0
0
0
0
0
0
0
0
0
0
0
0
0
0
0
0
0
0
0
0
0
0
0
0
0
0
0
0
0
0
0
0
0
0
0
0
0
0
0
0
0
0
0
0
0
0
0
0
0
0
0
0
0
0
0
0
0
0
0
0
0
0
0
0
0
0
0
0
0
0
0
48
48
48
48
48
48
48
48
48
48
48
48
48
48
48
48
48
48
48
48
48
48
48
48
48
48
48
48
48
48
48
48
48
48
48
48
48
48
48
48
48
48
48
48
48
48
48
48
48
48
48
48
48
48
48
48
48
48
48
48
48
48
48
48
48
48
48
48
48
48
48
48
48
48
48
48
48
48
48
48
48
48
48
48
48
48
48
48
48
48
48
48
48
48
48
48
48
48
48
48
48
48
48
48
48
48
48
48
48
48
48
48
48
48
48
48
48
48
48
48
48
48
48
48
48
48
48
48
48
48
48
48
48
48
48
48
48
48
48
48
48
48
48
48
48
48
48
48
48
48
48
48
48
48
48
48
48
48
48
48
48
48
48
48
48
48
48
48
48
48
48
48
48
48
48
48
48
48
48
48
48
48
48
48
46
46
46
46
46
46
46
46
46
46
46
46
46
46
46
46
46
46
46
46
46
46
46
46
46
46
46
46
46
46
46
46
46
46
46
46
46
46
46
46
46
46
46
46
46
46
46
46
46
46
46
46
46
46
46
46
46
46
46
46
46
46
46
46
46
46
46
46
46
46
46
46
46
46
46
46
46
46
46
46
46
46
46
46
46
46
46
46
46
46
46
46
46
46
46
46
46
46
46
46
46
46
46
46
46
46
46
46
46
46
46
46
46
46
46
46
46
46
46
46
46
46
46
46
46
46
46
46
46
46
46
46
46
46
46
46
46
46
46
46
46
46
46
46
46
46
46
46
46
46
46
46
46
46
46
46
46
46
46
46
46
46
46
46
46
46
46
46
46
46
46
46
46
46
46
46
46
46
46
46
46
46
46
46
46
46
46
46
46
46
46
46
46
46
46
46
46
46
46
46
46
46
46
46
46
46
46
46
46
46
46
46
46
46
46
46
176
176
176
176
176
176
176
176
176
176
176
176
176
176
176
176
176
176
176
176
176
176
176
176
176
176
176
176
176
176
176
176
176
176
176
176
176
176
176
176
176
176
176
176
176
176
176
176
176
176
176
176
176
176
176
176
176
176
176
176
176
176
176
176
176
176
176
176
176
176
176
176
176
176
176
176
176
176
176
176
176
176
176
176
176
176
176
176
176
176
176
176
176
176
176
176
176
176
176
176
176
176
176
176
176
176
176
176
176
176
176
176
176
176
176
176
176
176
176
176
176
176
176
176
176
176
176
176
176
176
176
176
176
176
176
176
176
176
176
176
176
176
176
176
176
176
176
176
176
176
176
176
176
176
176
176
176
176
176
176
176
176
176
176
176
176
176
176
176
176
176
176
176
176
176
176
176
176
176
176
176
176
176
176
176
176
176
176
176
176
176
176
176
176
176
176
176
176
176
176
176
176
176
176
176
176
176
176
176
176
176
176
176
176
176
176
176
176
176
176
176
176
176
176
176
176
176
176
176
176
176
176
176
176
176
176
176
176
176
176
176
176
176
176
176
176
176
176
176
176
176
176
176
176
176
176
176
176
176
176
176
176
176
176
176
176
176
176
176
176
176
176
176
176
176
176
176
176
176
176
176
176
176
176
176
176
176
176
176
176
176
176
176
176
176
176
176
176
176
176
176
176
176
176
176
176
176
176
176
176
176
176
176
176
176
176
176
176
176
176
176
176
176
176
176
176
176
176
176
176
176
176
176
176
176
176
176
176
176
176
176
176
176
176
176
176
176
176
176
176
176
176
176
176
176
176
176
176
176
176
176
176
176
176
176
176
176
176
6
6
6
6
6
6
6
6
6
6
6
6
6
6
6
6
6
6
6
6
6
6
6
6
6
6
6
6
6
6
6
6
6
6
6
6
6
6
6
6
6
6
6
6
6
6
6
6
6
6
6
6
6
6
6
6
6
6
6
6
6
6
6
6
6
6
6
6
6
6
6
6
6
6
6
6
6
6
6
6
6
6
6
6
6
6
6
6
6
6
6
6
6
6
6
6
6
6
6
6
6
6
6
6
6
6
6
6
6
6
6
6
6
6
6
6
6
6
6
6
6
6
6
6
6
6
6
6
6
6
6
6
6
6
6
6
6
6
6
6
6
6
6
6
6
6
6
6
6
6
6
6
74
74
74
74
74
74
74
74
74
74
74
74
74
74
74
74
74
74
74
74
74
74
74
74
74
74
74
74
74
74
74
74
74
74
74
74
74
74
74
74
74
74
74
74
74
74
74
74
74
74
74
74
74
74
74
74
74
74
74
74
74
74
74
74
74
74
74
74
74
74
74
74
74
74
74
74
74
74
74
74
74
74
74
74
74
74
74
74
74
74
74
74
74
74
74
74
74
74
74
74
74
74
74
74
74
74
74
74
74
74
74
74
74
74
74
74
74
74
74
74
74
74
74
74
74
74
74
74
74
74
74
74
74
74
74
74
74
74
74
74
74
74
74
74
74
74
74
74
74
74
74
74
74
74
74
74
74
74
74
74
74
74
74
74
74
74
74
74
74
74
74
74
74
74
74
74
74
74
74
74
74
74
74
74
74
74
74
74
74
74
74
74
74
74
74
74
74
74
74
74
74
74
74
74
74
74
74
74
74
74
74
74
74
74
74
74
74
74
74
74
74
74
74
74
74
74
74
74
74
74
74
74
74
74
74
74
74
74
74
74
74
74
74
74
74
74
74
74
74
74
74
74
74
74
74
74
74
74
74
74
74
74
74
74
74
74
74
74
74
74
74
74
74
74
74
74
74
74
74
74
74
74
74
74
74
74
74
74
74
74
74
74
74
74
74
74
74
74
74
74
74
74
74
74
74
74
74
74
74
74
74
74
74
74
74
74
74
74
74
74
74
74
74
74
74
74
74
74
74
74
74
74
74
74
74
74
74
74
74
74
74
74
74
74
74
74
74
74
74
74
74
74
74
74
74
74
74
74
74
74
74
74
74
74
74
74
74
74
74
74
74
74
74
74
74
74
74
74
74
74
74
74
74
74
74
74
74
74
74
74
74
74
74
74
74
74
74
74
74
74
74
74
74
74
74
74
74
74
74
74
74
74
74
74
74
74
74
74
74
74
74
74
74
74
74
74
74
74
74
74
74
74
74
74
74
74
74
74
74
74
74
74
74
74
74
74
74
74
74
74
74
74
74
74
74
74
74
74
74
74
74
74
74
74
74
74
74
74
74
74
74
74
74
74
74
74
74
74
74
74
74
74
74
74
74
74
74
74
74
74
74
74
74
74
74
74
74
74
74
74
74
74
74
74
74
74
74
74
74
74
74
74
74
74
74
74
74
74
74
74
74
74
74
74
74
74
74
74
74
74
74
74
74
74
74
74
74
74
74
74
74
74
74
74
74
74
74
74
74
74
74
74
74
74
74
74
74
74
74
74
74
74
74
74
74
74
74
74
74
74
74
74
74
74
74
74
74
74
74
74
74
74
74
74
74
74
74
74
74
74
74
74
74
74
74
74
74
74
74
74
74
74
74
74
74
74
74
74
74
74
74
74
74
74
74
74
74
74
74
74
74
74
74
74
74
74
74
74
74
74
74
74
74
74
74
74
74
74
74
74
74
74
74
74
74
74
74
74
74
74
74
74
74
74
74
74
74
0
0
0
0
0
0
0
0
0
0
0
0
0
0
0
0
0
0
0
0
0
0
0
0
0
0
0
0
0
0
0
0
0
0
0
0
0
0
0
0
0
0
0
0
0
0
0
0
0
0
0
0
0
0
0
0
0
0
0
0
0
0
0
0
0
0
0
0
0
0
0
0
0
0
0
0
0
0
0
0
0
0
0
0
0
0
0
0
0
0
0
0
0
0
0
0
0
0
0
0
0
0
0
0
0
0
0
0
0
0
0
0
0
0
0
0
0
0
0
0
0
0
0
0
0
0
0
0
0
0
0
0
0
0
0
0
0
0
0
0
0
0
0
0
0
0
0
0
0
0
0
0
0
0
0
0
0
0
0
0
0
0
0
0
0
0
0
0
0
0
0
0
0
0
0
0
0
0
0
0
0
0
0
0
0
0
0
0
0
0
0
0
0
0
0
0
0
0
0
0
0
0
0
0
0
0
0
0
0
0
0
0
0
0
0
0
0
0
0
0
0
0
0
0
0
0
0
0
0
0
0
0
0
0
0
0
0
0
0
0
0
0
0
0
0
0
0
0
0
0
0
0
0
0
0
0
0
0
0
0
0
0
0
0
0
0
0
0
0
0
0
0
0
0
0
0
0
0
0
0
0
0
0
0
0
0
0
0
0
0
0
0
0
0
0
0
0
0
0
0
0
0
0
0
0
0
0
0
0
0
0
0
0
0
0
0
0
0
0
0
0
0
0
0
0
0
0
0
0
0
0
0
0
0
0
0
0
0
0
0
0
0
0
0
0
0
0
0
0
0
0
0
0
0
0
0
0
0
0
0
0
0
0
0
0
0
0
0
0
0
0
0
0
0
0
0
0
0
0
0
0
0
0
0
0
0
0
0
0
0
0
0
0
0
0
0
0
0
0
0
0
0
0
0
0
0
0
0
0
0
0
0
0
0
0
198
198
198
198
198
198
198
198
198
198
198
198
198
198
198
198
198
198
198
198
198
198
198
198
198
198
198
198
198
198
198
198
198
198
198
198
198
198
198
198
198
198
198
198
198
198
198
198
198
198
198
198
198
198
198
198
198
198
198
198
198
198
198
198
198
198
198
198
198
198
198
198
198
198
198
198
198
198
198
198
198
198
198
198
198
198
198
198
198
198
198
198
198
198
198
198
198
198
198
198
198
198
198
198
198
198
198
198
198
198
198
198
198
198
198
198
198
198
198
198
198
198
198
198
198
198
198
198
198
198
198
198
198
198
198
198
198
198
198
198
198
198
198
198
198
198
198
198
198
198
198
198
198
198
198
198
198
198
198
198
198
198
198
198
198
198
198
198
198
198
198
198
198
198
198
198
198
198
198
198
198
198
198
198
198
198
198
198
198
198
198
198
198
198
198
198
198
198
198
198
198
198
198
198
198
198
198
198
198
198
198
198
198
198
198
198
198
198
198
198
198
198
198
198
198
198
198
198
198
198
198
198
198
198
198
198
198
198
198
198
198
198
198
198
198
198
198
198
198
198
198
198
198
198
198
198
198
198
198
198
198
198
198
198
198
198
198
198
198
198
198
198
198
198
198
198
198
198
198
198
198
198
198
198
198
198
198
198
198
198
198
198
198
198
198
198
198
198
198
198
198
198
198
198
198
198
198
198
198
198
198
198
198
198
198
198
198
198
198
198
198
198
198
198
198
198
198
198
198
198
198
198
198
198
198
198
198
198
198
198
198
198
198
198
198
198
198
198
198
198
198
198
198
198
198
198
198
198
198
198
198
198
198
198
198
198
198
198
198
198
198
198
198
198
198
198
198
198
198
198
198
198
198
198
198
198
198
198
198
198
198
198
198
198
198
198
198
198
198
198
198
198
198
198
198
198
198
198
198
198
198
198
198
198
198
198
198
198
198
198
198
198
198
198
198
198
198
198
198
198
198
198
198
198
198
198
198
198
198
198
198
198
198
198
198
198
198
198
198
198
198
198
198
198
198
198
198
198
198
198
198
198
198
198
198
198
198
198
198
198
198
198
198
198
198
198
198
198
198
198
198
198
198
198
198
198
198
198
198
198
198
198
198
198
198
198
198
198
198
198
198
198
198
198
198
198
198
198
198
198
198
198
198
198
198
198
198
198
198
198
198
198
198
198
198
198
198
198
198
198
198
198
198
198
198
198
198
198
198
198
198
198
198
198
198
198
198
198
198
198
198
198
198
198
198
198
198
198
198
198
198
198
198
198
198
198
198
198
198
198
198
198
198
198
198
198
198
198
198
198
198
198
198
198
198
198
198
198
198
198
198
198
198
198
198
198
198
198
198
198
198
198
198
198
198
198
198
198
198
198
198
198
198
198
198
198
198
198
198
198
198
198
198
198
198
198
198
198
198
198
198
198
198
198
198
198
198
198
198
198
2
2
2
2
2
2
2
2
2
2
2
2
2
2
2
2
2
2
2
2
2
2
2
2
2
2
2
2
2
2
2
2
2
2
2
2
2
2
2
2
2
2
2
2
2
2
2
2
2
2
2
2
2
2
2
2
2
2
2
2
2
2
2
2
2
2
2
2
2
2
2
2
2
2
2
2
2
2
2
2
2
2
2
2
2
2
2
2
2
2
2
2
2
2
2
2
2
2
2
2
2
2
2
2
400
400
400
400
400
400
400
400
400
400
400
400
400
400
400
400
400
400
400
400
400
400
400
400
400
400
400
400
400
400
400
400
400
400
400
400
400
400
400
400
400
400
400
400
400
400
400
400
400
400
400
400
400
400
400
400
400
400
400
400
400
400
400
400
400
400
400
400
400
400
400
400
400
400
400
400
400
400
400
400
400
400
400
400
400
400
400
400
400
400
400
400
400
400
400
400
400
400
400
400
400
400
400
400
400
400
400
400
400
400
400
400
400
400
400
400
400
400
400
400
400
400
400
400
400
400
400
400
400
400
400
400
400
400
400
400
400
400
400
400
400
400
400
400
400
400
400
400
400
400
400
400
400
400
400
400
400
400
400
400
400
400
400
400
400
400
400
400
400
400
400
400
400
400
400
400
400
400
400
400
400
400
400
400
400
400
400
400
400
400
400
400
400
400
400
400
400
400
400
400
400
400
400
400
400
400
400
400
400
400
400
400
400
400
400
400
400
400
400
400
400
400
400
400
400
400
400
400
400
400
400
400
400
400
400
400
400
400
400
400
400
400
400
400
400
400
400
400
400
400
400
400
400
400
400
400
400
400
400
400
400
400
400
400
400
400
400
400
400
400
400
400
400
400
400
400
400
400
400
400
400
400
400
400
400
400
400
400
400
400
400
400
400
400
400
400
400
400
400
400
400
400
400
400
400
400
400
400
400
400
400
400
400
400
400
400
400
400
400
400
400
400
400
400
400
400
400
400
400
400
400
400
400
400
400
400
400
400
400
400
400
400
400
400
400
400
400
400
400
400
400
400
400
400
400
400
400
400
400
400
400
400
400
400
400
400
400
400
400
400
400
400
400
400
400
400
400
400
400
400
400
400
400
400
400
400
400
400
400
400
400
400
400
400
400
400
400
400
400
400
400
400
400
400
400
400
400
400
400
400
400
400
400
400
400
400
400
400
400
400
400
400
400
400
400
400
400
400
400
400
400
400
400
400
400
400
400
400
400
400
400
400
400
400
400
400
400
400
400
400
400
400
400
400
400
400
400
400
400
400
400
400
400
400
400
400
400
400
400
400
400
400
400
400
400
400
400
400
400
400
400
400
400
400
400
400
400
400
400
400
400
400
400
400
400
400
400
400
400
400
400
400
400
400
400
400
400
400
400
400
400
400
400
400
400
400
400
400
400
400
400
400
400
400
400
400
400
400
400
400
400
400
400
400
400
400
400
400
400
400
400
400
400
400
400
400
400
400
400
400
400
400
400
400
400
400
400
400
400
400
400
400
400
400
400
400
400
400
400
400
400
400
400
400
400
400
400
400
400
400
400
400
400
400
400
400
400
400
400
400
400
400
400
400
400
400
400
400
400
400
400
400
400
400
400
400
400
400
400
400
400
400
400
400
400
400
400
400
400
400
400
400
400
400
400
400
400
400
400
400
400
400
400
400
400
400
400
400
400
400
400
400
400
400
400
400
400
400
400
400
400
400
400
400
400
400
400
400
400
400
400
400
400
400
400
400
400
400
400
400
400
400
400
400
400
400
400
400
400
400
400
400
400
400
400
400
400
400
400
400
400
400
400
400
400
400
400
400
400
400
400
400
400
400
400
400
400
400
400
400
400
400
400
400
400
400
400
400
400
400
400
400
400
400
400
400
400
400
400
400
400
400
400
400
400
400
400
400
400
400
400
400
400
400
400
400
400
400
400
400
400
400
400
400
400
400
400
400
400
400
400
400
400
400
400
400
400
400
400
400
400
400
400
400
400
400
400
400
400
400
400
400
400
400
400
400
400
400
400
400
400
400
400
400
400
400
400
400
400
400
400
400
400
400
400
400
400
400
400
400
400
400
400
400
400
400
400
400
400
400
400
400
400
400
400
400
400
400
400
400
400
400
400
400
400
400
400
400
400
400
400
400
400
400
400
400
400
400
400
400
400
400
400
400
400
400
400
400
400
400
400
400
400
400
400
400
400
400
400
400
400
400
400
400
400
400
400
400
400
400
400
400
400
400
400
400
400
400
400
400
400
400
400
400
400
400
400
400
400
400
400
400
400
400
400
400
400
400
400
400
400
400
400
400
400
400
400
400
400
400
400
400
400
400
400
400
400
400
400
400
400
400
400
400
400
400
400
400
400
400
400
400
400
400
400
400
400
400
400
400
400
400
400
400
400
400
400
400
400
400
400
400
400
400
400
400
400
400
400
400
400
400
400
400
400
400
400
400
400
400
400
400
400
400
400
400
400
400
400
400
400
400
400
400
400
400
400
400
400
400
400
400
400
400
400
400
400
400
400
400
400
400
400
400
400
400
400
400
400
400
400
400
400
400
400
400
400
400
400
400
400
400
400
400
400
400
400
400
400
400
400
400
400
400
400
400
400
400
400
400
400
400
400
400
400
400
400
400
400
400
400
400
400
400
400
400
400
400
400
400
400
400
400
400
400
400
400
400
400
400
400
400
400
400
400
400
400
400
400
400
400
400
400
400
400
400
400
400
400
400
400
400
400
400
400
400
400
400
400
400
400
400
400
400
400
400
400
400
400
400
400
400
400
400
400
400
400
400
400
400
400
400
400
400
400
400
400
400
400
400
400
400
400
400
400
400
400
400
400
400
400
400
400
400
400
400
400
400
400
400
400
400
400
400
400
400
400
400
400
400
400
400
400
400
400
400
400
400
400
400
400
400
400
400
400
400
400
400
400
400
400
400
400
400
400
400
400
400
400
400
400
400
400
400
400
400
400
400
400
400
400
400
400
400
400
400
400
400
400
400
400
400
400
400
400
400
400
400
400
400
400
400
400
400
400
400
400
400
400
400
400
400
400
400
400
400
400
400
400
400
400
400
400
400
400
400
400
400
400
400
400
400
400
400
400
400
400
400
400
400
400
400
400
400
400
400
400
400
400
400
400
400
400
400
400
400
400
400
400
400
400
400
400
400
400
400
400
400
400
400
400
400
400
400
400
400
400
400
400
400
400
400
400
400
400
400
400
400
400
400
400
400
400
400
400
400
400
400
400
400
400
400
400
400
400
400
400
400
400
400
400
400
400
400
400
400
400
400
400
400
400
400
400
400
400
400
400
400
400
400
400
400
400
400
400
400
400
400
400
400
400
400
400
400
400
400
400
400
400
400
400
400
400
400
218
218
218
218
218
218
218
218
218
218
218
218
218
218
218
218
218
218
218
218
218
218
218
218
218
218
218
218
218
218
218
218
218
218
218
218
218
218
218
218
218
218
218
218
218
218
218
218
218
218
218
218
218
218
218
218
218
218
218
218
218
218
218
218
218
218
218
218
218
218
218
218
218
218
218
218
218
218
218
218
218
218
218
218
218
218
218
218
218
218
218
218
218
218
218
218
218
218
218
218
218
218
218
218
218
218
218
218
218
218
218
218
218
218
218
218
218
218
218
218
218
218
218
218
218
218
218
218
218
218
218
218
218
218
218
218
218
218
218
218
218
218
218
218
218
218
218
218
218
218
218
218
218
218
218
218
218
218
218
218
218
218
218
218
218
218
218
218
218
218
218
218
218
218
218
218
218
218
218
218
218
218
218
218
218
218
218
218
218
218
218
218
218
218
218
218
218
218
218
218
218
218
218
218
218
218
218
218
218
218
218
218
218
218
218
218
218
218
218
218
218
218
218
218
218
218
218
218
218
218
218
218
218
218
218
218
218
218
218
218
218
218
218
218
218
218
218
218
218
218
218
218
218
218
218
218
218
218
218
218
218
218
218
218
218
218
218
218
218
218
218
218
218
218
218
218
218
218
218
218
218
218
218
218
218
218
218
218
218
218
218
218
218
218
218
218
218
218
218
218
218
218
218
218
218
218
218
218
218
218
218
218
218
218
218
218
218
218
218
218
218
218
218
218
212
212
212
212
212
212
212
212
212
212
212
212
212
212
212
212
212
212
212
212
212
212
212
212
212
212
212
212
212
212
212
212
212
212
212
212
212
212
212
212
212
212
212
212
212
212
212
212
212
212
212
212
212
212
212
212
212
212
212
212
212
212
212
212
212
212
212
212
212
212
212
212
212
212
212
212
212
212
212
212
212
212
212
212
212
212
212
212
212
212
212
212
212
212
212
212
212
212
212
212
212
212
212
212
212
212
212
212
212
212
212
212
212
212
212
212
212
212
212
212
212
212
212
212
212
212
212
212
212
212
212
212
212
212
212
212
212
212
212
212
212
212
212
212
212
212
212
212
212
212
212
212
212
212
212
212
212
212
212
212
212
212
212
212
212
212
212
212
212
212
212
212
212
212
212
212
212
212
212
212
212
212
212
212
212
212
212
212
212
212
212
212
212
212
212
212
212
212
212
212
212
212
212
212
212
212
212
212
212
212
212
212
212
212
212
212
212
212
212
212
212
212
212
212
212
212
212
212
212
212
212
212
212
212
212
212
212
212
212
212
212
212
212
212
212
212
212
212
212
212
212
212
212
212
212
212
212
212
212
212
212
212
212
212
212
212
212
212
212
212
212
212
212
212
212
212
212
212
212
212
212
212
212
212
212
212
212
212
212
212
212
212
212
212
212
212
212
212
212
212
212
212
212
212
212
212
212
212
212
212
212
212
212
212
212
212
212
212
212
212
212
212
212
212
212
212
212
212
212
212
212
212
212
212
212
212
212
212
212
212
212
212
212
212
212
212
212
212
212
212
212
212
212
212
212
212
212
212
212
212
212
212
212
212
212
212
212
212
212
212
212
212
212
212
212
212
212
212
212
212
212
212
212
212
212
212
212
212
212
212
212
212
212
212
212
212
212
212
212
212
212
212
212
212
212
212
212
212
212
212
212
212
212
212
212
212
212
212
212
212
212
212
212
212
212
212
212
212
212
212
212
212
212
212
212
212
212
212
212
212
212
212
212
212
212
212
212
212
212
212
212
212
212
212
212
212
212
212
212
212
6
6
6
6
6
6
6
6
6
6
6
6
6
6
6
6
6
6
6
6
6
6
6
6
6
6
6
6
6
6
6
6
6
6
6
6
6
6
6
6
6
6
6
6
6
6
6
6
6
6
6
6
6
6
6
6
6
6
6
6
6
6
6
6
6
6
6
6
6
6
6
6
6
6
6
6
6
6
6
6
6
6
6
6
6
6
6
6
6
6
6
6
6
6
6
6
6
6
6
6
6
6
6
6
6
6
6
6
6
6
6
6
6
6
6
6
6
6
6
6
6
6
6
6
6
6
6
6
6
6
6
6
6
6
6
6
6
6
6
6
6
6
6
6
400
400
400
400
400
400
400
400
400
400
400
400
400
400
400
400
400
400
400
400
400
400
400
400
400
400
400
400
400
400
400
400
400
400
400
400
400
400
400
400
400
400
400
400
400
400
400
400
400
400
400
400
400
400
400
400
400
400
400
400
400
400
400
400
400
400
400
400
400
400
400
400
400
400
400
400
400
400
400
400
400
400
400
400
400
400
400
400
400
400
400
400
400
400
400
400
400
400
400
400
400
400
400
400
400
400
400
400
400
400
400
400
400
400
400
400
400
400
400
400
400
400
400
400
400
400
400
400
82
82
82
82
82
82
82
82
82
82
82
82
82
82
82
82
82
82
82
82
82
82
82
82
82
82
82
82
82
82
82
82
82
82
82
82
82
82
82
82
82
82
82
82
82
82
82
82
82
82
82
82
82
82
82
82
82
82
82
82
82
82
82
82
82
82
82
82
82
82
82
82
82
82
82
82
82
82
82
82
82
82
82
82
82
82
82
82
82
82
82
82
82
82
82
82
82
82
82
82
82
82
82
82
82
82
82
82
82
82
82
82
82
82
82
82
82
82
82
82
82
82
82
82
82
82
82
82
82
82
82
82
82
82
82
82
82
82
82
82
82
82
82
82
82
82
82
82
82
82
82
82
82
82
82
82
82
82
82
82
82
82
82
82
82
82
82
82
82
82
82
82
82
82
82
82
82
82
82
82
82
82
82
82
82
82
82
82
82
82
82
82
82
82
82
82
82
82
82
82
82
82
82
82
82
82
82
82
82
82
82
82
82
82
82
82
82
82
82
82
82
82
82
82
82
82
82
82
82
82
82
82
82
82
82
82
82
82
82
82
82
82
82
82
82
82
82
82
82
82
82
82
82
82
82
82
82
82
82
82
82
82
82
82
82
82
82
82
82
82
82
82
82
82
82
82
82
82
82
82
82
82
82
82
82
82
82
82
82
82
82
82
82
82
82
82
82
82
82
82
82
82
82
82
82
82
82
82
82
82
82
82
82
82
82
82
82
82
82
82
82
82
82
82
82
82
82
82
82
82
82
82
82
82
82
82
82
82
82
82
82
82
82
82
82
82
82
82
82
82
82
82
82
82
82
82
82
82
82
82
82
82
82
82
82
82
82
82
82
82
82
82
82
82
82
82
82
82
82
82
82
82
82
82
82
82
82
82
82
82
82
82
82
82
82
82
82
82
82
82
82
82
82
82
82
82
82
82
82
82
82
82
82
82
82
82
82
82
82
82
82
82
82
82
82
82
82
82
82
82
82
82
82
82
82
82
82
82
82
82
82
82
82
82
82
82
82
82
82
82
82
82
82
82
82
82
82
82
82
82
82
82
82
82
82
82
82
82
82
82
82
82
82
82
82
82
82
82
82
82
82
82
82
82
82
82
82
82
82
82
82
82
82
82
82
82
82
82
82
82
82
82
82
82
82
82
82
82
82
82
82
82
82
82
82
82
82
82
82
82
82
82
82
82
82
82
82
82
82
82
82
82
82
82
82
82
82
82
82
82
82
82
82
82
82
82
82
82
82
82
82
82
82
82
82
82
82
82
82
82
82
82
82
82
82
82
82
82
82
82
82
82
82
82
82
82
82
82
82
82
82
82
82
82
82
82
82
82
82
82
82
82
82
82
82
82
82
82
82
82
82
82
82
82
82
82
82
82
82
82
82
82
82
82
82
82
82
82
82
82
82
82
82
82
82
82
82
82
82
82
82
82
82
82
82
82
82
82
82
82
82
82
82
82
82
82
82
82
82
82
82
82
82
82
82
82
82
82
82
82
82
82
82
82
82
82
82
82
82
82
82
82
82
82
82
82
82
82
82
82
82
82
82
82
82
82
82
82
82
82
82
82
82
82
82
82
82
82
82
82
82
82
82
82
82
82
82
82
82
82
82
82
82
82
82
82
82
82
82
82
82
82
82
82
82
82
82
82
82
82
82
82
82
82
82
82
82
82
82
82
82
82
82
82
174
174
174
174
174
174
174
174
174
174
174
174
174
174
174
174
174
174
174
174
174
174
174
174
174
174
174
174
174
174
174
174
174
174
174
174
174
174
174
174
174
174
174
174
174
174
174
174
174
174
174
174
174
174
174
174
174
174
174
174
174
174
174
174
174
174
174
174
174
174
174
174
174
174
174
174
174
174
174
174
174
174
174
174
174
174
174
174
174
174
174
174
174
174
174
174
174
174
174
174
174
174
174
174
174
174
174
174
174
174
174
174
174
174
174
174
174
174
174
174
174
174
174
174
174
174
174
174
174
174
174
174
174
174
174
174
174
174
174
174
174
174
174
174
174
174
174
174
174
174
174
174
174
174
174
174
174
174
174
174
174
174
174
174
174
174
174
174
174
174
174
174
174
174
174
174
174
174
174
174
174
174
174
174
174
174
174
174
174
174
174
174
174
174
174
174
174
174
174
174
174
174
174
174
174
174
174
174
174
174
174
174
174
174
174
174
174
174
174
174
174
174
174
174
174
174
174
174
174
174
174
174
174
174
174
174
174
174
174
174
174
174
174
174
174
174
174
174
174
174
174
174
174
174
174
174
174
174
174
174
174
174
174
174
174
174
174
174
174
174
174
174
174
174
174
174
174
174
174
174
174
174
174
174
174
174
174
174
174
174
174
174
174
174
174
174
174
174
174
174
174
174
174
174
174
174
174
174
174
174
174
174
174
174
174
174
174
174
174
174
174
174
174
174
174
174
174
174
174
174
174
174
174
174
174
174
174
174
174
174
174
174
174
174
174
174
174
174
174
174
174
174
174
174
174
174
174
174
174
174
174
174
174
174
174
174
174
174
174
174
174
174
174
174
174
174
174
174
174
174
174
174
174
174
174
174
174
174
174
174
174
174
174
174
174
174
174
174
174
174
174
174
174
174
174
174
174
174
174
174
174
174
174
174
174
174
174
174
174
174
174
174
174
174
174
174
174
174
174
174
174
174
174
174
174
174
174
174
174
174
174
174
174
174
174
174
174
174
174
174
174
174
174
174
174
174
400
400
400
400
400
400
400
400
400
400
400
400
400
400
400
400
400
400
400
400
400
400
400
400
400
400
400
400
400
400
400
400
400
400
400
400
400
400
400
400
400
400
400
400
400
400
400
400
400
400
400
400
400
400
400
400
400
400
400
400
400
400
400
400
400
400
400
400
400
400
400
400
400
400
400
400
400
400
400
400
400
400
400
400
400
400
400
400
400
400
400
400
400
400
400
400
400
400
400
400
400
400
400
400
400
400
400
400
400
400
400
400
400
400
400
400
400
400
400
400
400
400
400
400
400
400
400
400
400
400
400
400
400
400
400
400
400
400
400
400
400
400
400
400
400
400
400
400
400
400
400
400
400
400
400
400
400
400
400
400
400
400
400
400
400
400
400
400
400
400
400
400
400
400
400
400
400
400
400
400
400
400
400
400
400
400
400
400
400
400
400
400
400
400
400
400
400
400
400
400
400
400
400
400
400
400
400
400
400
400
400
400
400
400
400
400
400
400
400
400
400
400
400
400
400
400
400
400
400
400
400
400
400
400
400
400
400
400
400
400
400
400
400
400
400
400
400
400
400
400
400
400
400
400
400
400
400
400
400
400
400
400
400
400
400
400
400
400
400
400
400
400
400
400
400
400
400
400
400
400
400
400
400
400
400
400
400
400
400
400
400
400
400
400
400
400
400
400
400
400
400
400
400
400
400
400
400
400
400
400
400
400
400
400
400
400
400
400
400
400
400
400
400
400
400
400
400
400
400
400
400
400
400
400
400
400
400
400
400
400
400
400
400
400
400
400
400
400
400
400
400
400
400
400
400
400
400
400
400
400
400
400
400
400
400
400
400
400
400
400
400
400
400
400
400
400
400
400
400
400
400
400
400
400
400
400
400
400
400
400
400
400
400
400
400
400
400
400
400
400
400
400
400
400
400
400
400
400
400
400
400
400
400
400
400
400
400
400
400
400
400
400
400
400
400
400
400
400
400
400
400
400
400
400
400
400
400
400
400
400
400
400
400
400
400
400
400
400
400
400
400
400
400
400
400
400
400
400
400
400
400
400
400
400
400
400
400
400
400
400
400
400
400
400
400
400
400
400
400
400
400
400
400
400
400
400
400
400
400
400
400
400
400
400
400
400
400
400
400
400
400
400
400
400
400
400
400
400
400
400
400
400
400
400
400
400
400
400
400
400
400
400
400
400
400
400
400
400
400
400
400
400
400
400
400
400
400
400
400
400
400
400
400
400
400
400
400
400
400
400
400
400
400
400
400
400
400
400
400
400
400
400
400
400
400
400
400
400
400
400
400
400
400
400
400
400
400
400
400
400
400
400
400
400
400
400
400
400
400
400
400
400
400
400
400
400
400
400
400
400
400
400
400
400
400
400
400
400
400
400
400
400
400
400
400
400
400
0
0
0
0
0
0
0
0
0
0
0
0
0
0
0
0
0
0
0
0
0
0
0
0
0
0
0
0
0
0
0
0
0
0
0
0
0
0
0
0
0
0
0
0
0
0
0
0
0
0
0
0
0
0
0
0
0
0
0
0
0
0
0
0
0
0
0
0
0
0
0
0
0
0
0
0
0
0
0
0
0
0
0
0
0
0
0
0
0
0
0
0
0
0
0
0
0
0
0
0
0
0
0
0
0
0
0
0
0
0
0
0
0
0
0
0
0
0
0
0
0
0
0
0
0
0
0
0
0
0
0
0
0
0
0
0
0
0
0
0
0
0
0
0
0
0
0
0
0
0
0
0
0
0
0
0
0
0
0
0
0
0
0
0
0
0
0
0
0
0
0
0
0
0
0
0
0
0
0
0
0
0
0
244
244
244
244
244
244
244
244
244
244
244
244
244
244
244
244
244
244
244
244
244
244
244
244
244
244
244
244
244
244
244
244
244
244
244
244
244
244
244
244
244
244
244
244
244
244
244
244
244
244
244
244
244
244
244
244
244
244
244
244
244
244
244
244
244
244
244
244
244
244
244
244
244
244
244
244
244
244
244
244
244
244
244
244
244
244
244
244
244
244
244
244
244
244
244
244
244
244
244
244
244
244
244
244
244
244
244
244
244
244
244
244
244
244
244
244
244
244
244
244
244
244
244
244
244
244
244
244
244
244
244
244
244
244
244
244
244
244
244
244
244
244
244
244
244
244
244
244
244
244
244
244
244
244
244
244
244
244
244
244
244
244
244
244
244
244
244
244
244
244
244
244
244
244
244
244
244
244
244
244
244
244
244
244
244
244
244
244
244
244
244
244
244
244
244
244
244
244
244
244
244
244
244
244
244
244
244
244
244
244
244
244
244
244
244
244
244
244
244
244
244
244
244
244
244
244
244
244
244
244
244
244
244
244
244
244
244
244
244
244
244
244
244
244
244
244
244
244
244
244
244
244
244
244
244
244
244
244
244
244
244
244
244
244
244
244
244
244
244
244
244
244
244
244
244
244
244
244
244
244
244
244
244
244
244
244
244
244
244
244
244
244
244
244
244
244
244
244
244
244
244
244
244
244
244
244
244
244
244
244
244
244
244
244
244
244
244
244
244
244
244
244
244
244
244
244
244
244
244
244
244
244
244
244
244
244
244
244
244
244
244
244
244
244
244
244
244
244
244
244
244
244
244
244
244
244
244
244
244
244
244
244
244
244
244
244
244
244
244
244
244
244
244
244
244
244
244
244
244
244
244
244
244
244
244
244
244
244
244
244
244
244
244
244
244
244
244
244
244
244
244
244
244
244
244
244
244
244
244
244
244
244
244
244
244
244
244
244
244
244
244
244
244
244
244
244
244
244
244
244
244
244
244
244
244
244
244
244
244
244
244
244
244
244
244
244
244
244
244
244
244
244
244
244
244
244
244
244
244
244
244
244
244
244
244
244
244
244
244
244
244
244
244
244
244
244
244
244
244
244
244
244
244
244
244
244
244
244
244
244
244
244
244
244
244
244
244
244
244
244
244
244
244
244
244
244
244
244
244
244
244
244
244
244
244
244
244
244
244
244
244
244
244
244
244
244
244
244
244
244
244
244
244
244
244
244
244
244
244
244
244
244
244
244
244
244
244
244
244
244
244
244
244
244
244
244
244
244
244
244
244
244
244
244
244
244
244
244
244
244
244
244
244
244
244
244
244
244
244
244
244
244
244
244
244
244
244
244
244
244
244
244
244
244
244
244
244
244
244
244
244
244
244
244
244
244
244
244
244
244
244
244
244
244
244
244
244
244
244
244
244
244
244
244
244
244
244
244
244
244
244
244
244
244
244
244
244
244
244
244
244
244
244
244
244
244
244
244
244
244
244
244
244
244
244
244
244
244
244
244
244
244
244
244
244
244
244
244
244
244
244
244
244
244
244
244
244
244
244
244
244
