# Supplementary material for: Comparative Analysis of Majority Language Influence on North Sámi Prosody Using WaveNet-Based modeling
Source: Lang Speech. 2020 Dec 29;65(4):859–88. doi: 10.1177/0023830920983591 (PMC9669769; doi:10.1177/0023830920983591)
Supplement: sj-tgz-1-las-10.1177_0023830920983591 – Supplemental material for Comparative Analysis of Majority Language Influence on North Sámi Prosody Using WaveNet-Based modeling [file sj-tgz-1-las-10.1177_0023830920983591.tgz › supplementary/WORD/sin-f-3-41.lnu]

29
29
29
29
29
29
29
29
29
29
29
29
29
29
29
29
29
29
29
29
29
29
29
29
29
29
29
29
29
29
29
29
29
29
29
29
29
29
29
29
29
29
29
29
29
29
29
29
29
29
29
29
29
29
29
29
29
29
29
29
29
29
29
29
29
29
29
29
29
29
29
29
29
29
29
29
29
29
29
29
29
29
29
29
29
29
29
29
29
29
29
29
29
29
29
29
29
29
29
29
29
29
29
29
29
29
29
29
29
29
29
29
29
29
29
29
29
29
29
29
29
29
29
29
29
29
29
29
29
29
29
29
29
29
29
29
29
29
29
29
29
29
29
29
29
29
29
29
29
29
29
29
29
29
29
29
29
29
29
29
29
29
29
29
29
29
29
29
29
29
29
29
29
29
29
29
29
29
29
29
29
29
29
29
29
29
29
29
29
29
29
29
29
29
29
29
29
29
29
29
29
29
29
29
29
29
29
29
29
29
29
29
29
29
29
29
29
29
29
29
29
29
29
29
29
29
29
29
29
29
29
29
29
29
29
29
29
29
29
29
29
29
29
29
29
29
29
29
29
29
29
29
29
29
29
29
29
29
29
29
29
29
29
29
29
29
29
29
29
29
29
29
29
29
29
29
29
29
29
29
29
29
29
29
29
29
29
29
29
29
29
29
29
29
29
29
29
29
29
29
29
29
29
29
29
29
29
29
29
29
29
29
61
61
61
61
61
61
61
61
61
61
61
61
61
61
61
61
61
61
61
61
61
61
61
61
61
61
61
61
61
61
61
61
61
61
61
61
61
61
61
61
61
61
61
61
61
61
61
61
61
61
61
61
61
61
61
61
61
61
61
61
61
61
61
61
61
61
61
61
61
61
61
61
61
61
61
61
61
61
61
61
61
61
61
61
61
61
61
61
61
61
61
61
61
61
61
61
61
61
61
61
61
61
61
61
61
61
61
61
61
61
61
61
61
61
61
61
61
61
61
61
61
61
61
61
61
61
61
61
61
61
61
61
61
61
61
61
61
61
61
61
61
61
61
61
61
61
61
61
61
61
61
61
61
61
61
61
61
61
61
61
61
61
61
61
61
61
61
61
61
61
61
61
61
61
61
61
61
61
61
61
61
61
61
61
61
61
61
61
61
61
61
61
61
61
61
61
61
61
61
61
61
61
61
61
61
61
61
61
61
61
61
61
61
61
61
61
61
61
61
61
61
61
61
61
61
61
61
61
61
61
61
61
61
61
61
61
61
61
61
61
61
61
61
61
61
61
61
61
61
61
61
61
61
61
61
61
61
61
61
61
61
61
61
61
61
61
61
61
61
61
61
61
61
61
61
61
61
61
61
61
61
61
61
61
61
61
61
61
61
61
61
61
61
61
61
61
61
61
61
61
61
61
61
61
61
61
61
61
61
61
61
61
61
61
61
61
61
61
61
61
61
61
61
61
61
61
61
61
61
61
61
61
61
61
61
61
61
61
61
61
61
61
61
61
61
61
61
61
61
61
61
61
61
61
61
61
61
61
61
61
61
61
61
61
61
61
61
61
61
61
61
61
61
61
61
61
61
61
61
61
61
61
61
61
61
61
61
61
61
61
61
61
61
61
61
61
61
61
61
61
61
61
61
61
61
61
61
61
61
61
61
61
61
61
61
61
61
61
61
61
61
61
61
61
61
61
61
61
61
61
61
61
61
61
61
61
61
61
61
61
61
61
61
61
61
61
61
61
61
61
61
61
61
61
61
61
61
61
61
61
61
61
61
61
61
61
61
61
61
61
61
61
61
61
61
61
61
61
61
61
61
61
61
61
61
61
61
61
61
61
61
61
61
61
61
61
61
61
61
61
61
61
61
61
61
61
61
61
61
61
61
61
61
61
61
61
61
61
61
61
61
61
61
61
61
61
61
61
61
61
61
61
61
61
61
61
61
61
61
61
61
61
61
61
61
61
61
61
61
61
61
61
61
61
61
61
61
61
61
61
61
61
61
61
61
61
61
61
61
61
61
61
61
61
61
61
61
61
61
61
61
61
61
61
61
61
61
61
61
61
61
61
61
61
61
61
61
61
61
61
61
61
61
61
61
61
61
61
61
61
61
61
61
61
61
61
61
61
61
61
61
61
61
61
61
61
61
61
61
61
61
61
61
61
61
61
61
61
61
61
61
61
61
61
61
61
61
61
61
61
61
61
61
61
61
61
61
61
61
61
61
61
61
61
61
61
61
61
61
61
61
61
151
151
151
151
151
151
151
151
151
151
151
151
151
151
151
151
151
151
151
151
151
151
151
151
151
151
151
151
151
151
151
151
151
151
151
151
151
151
151
151
151
151
151
151
151
151
151
151
151
151
151
151
151
151
151
151
151
151
151
151
151
151
151
151
151
151
151
151
151
151
151
151
151
151
151
151
151
151
151
151
151
151
151
151
151
151
151
151
151
151
151
151
151
151
151
151
151
151
151
151
151
151
151
151
151
151
151
151
151
151
151
151
151
151
151
151
151
151
151
151
151
151
151
151
151
151
151
151
151
151
151
151
151
151
151
151
151
151
151
151
151
151
151
151
151
151
151
151
151
151
151
151
151
151
151
151
151
151
151
151
151
151
151
151
151
151
151
151
151
151
151
151
151
151
151
151
151
151
151
151
151
151
151
151
151
151
151
151
151
151
151
151
151
151
151
151
151
151
151
151
151
151
151
151
151
151
151
151
151
151
151
151
151
151
151
151
151
151
151
151
151
151
151
151
151
151
151
151
151
151
151
151
151
151
151
151
151
151
151
151
151
151
151
151
151
151
151
151
151
151
151
151
151
151
151
151
151
151
151
151
151
151
151
151
151
151
151
151
151
151
151
151
151
151
151
151
151
151
151
151
151
151
151
151
151
151
151
151
151
151
151
151
151
151
151
151
151
151
151
151
151
151
151
151
151
151
151
151
151
151
151
151
151
151
151
151
151
151
151
151
151
151
151
151
151
151
151
151
151
151
151
151
151
151
151
151
151
151
151
151
151
151
151
151
151
151
151
151
151
151
151
151
151
151
151
151
151
151
151
151
151
151
151
151
151
151
151
151
151
151
151
151
151
151
151
151
151
151
151
151
151
151
151
151
151
151
151
151
151
151
151
151
151
151
151
151
151
151
151
151
151
151
151
151
151
151
151
151
151
151
151
151
151
151
151
151
151
151
151
151
151
151
151
151
151
151
151
151
151
151
151
151
151
151
151
151
151
151
151
151
151
151
151
151
151
151
151
151
151
151
151
151
151
151
151
151
151
151
151
151
151
151
151
151
151
151
151
151
151
151
151
151
151
151
151
151
151
151
151
151
151
151
151
151
151
151
151
151
151
151
151
151
151
151
151
151
151
151
151
151
151
151
151
151
151
151
151
151
151
151
151
151
147
147
147
147
147
147
147
147
147
147
147
147
147
147
147
147
147
147
147
147
147
147
147
147
147
147
147
147
147
147
147
147
147
147
147
147
147
147
147
147
147
147
147
147
147
147
147
147
147
147
147
147
147
147
147
147
147
147
147
147
147
147
147
147
147
147
147
147
147
147
147
147
147
147
147
147
147
147
147
147
147
147
147
147
147
147
147
147
147
147
147
147
147
147
147
147
147
147
147
147
147
147
147
147
147
147
147
147
147
147
147
147
147
147
147
147
147
147
147
147
399
399
399
399
399
399
399
399
399
399
399
399
399
399
399
399
399
399
399
399
399
399
399
399
399
399
399
399
399
399
399
399
399
399
399
399
399
399
399
399
399
399
399
399
399
399
399
399
399
399
399
399
399
399
399
399
399
399
399
399
399
399
399
399
399
399
399
399
399
399
399
399
399
399
399
399
399
399
399
399
399
399
399
399
399
399
399
399
399
399
399
399
399
399
399
399
399
399
399
399
399
399
399
399
399
399
399
399
399
399
399
399
399
399
399
399
399
399
399
399
399
399
399
399
399
399
399
399
399
399
399
399
399
399
399
399
399
399
399
399
399
399
399
399
399
399
399
399
399
399
399
399
399
399
399
399
399
399
399
399
399
399
399
399
399
399
399
399
399
399
399
399
399
399
399
399
399
399
399
399
399
399
399
399
399
399
399
399
399
399
399
399
399
399
399
399
399
399
399
399
399
399
399
399
399
399
399
399
399
399
399
399
399
399
399
399
399
399
399
399
399
399
399
399
399
399
399
399
399
399
399
399
399
399
399
399
399
399
399
399
399
399
399
399
399
399
399
399
399
399
399
399
399
399
399
399
399
399
399
399
399
399
399
399
399
399
399
399
399
399
399
399
399
399
399
399
399
399
399
399
399
399
399
399
399
399
399
399
399
399
399
399
399
399
399
399
399
399
399
399
399
399
399
399
399
399
399
399
399
399
399
399
399
399
399
399
399
399
399
399
399
399
399
399
399
399
399
399
399
399
399
399
399
399
399
399
399
399
399
399
399
399
399
399
399
399
399
399
399
399
399
399
399
399
399
399
399
399
399
399
399
399
399
399
399
399
399
399
399
399
399
399
399
399
399
399
399
399
399
399
399
399
399
399
399
399
399
399
399
399
399
399
399
399
399
399
399
399
399
399
399
399
399
399
399
399
399
399
399
399
399
399
399
399
399
399
399
399
399
399
399
399
399
399
399
399
399
399
399
399
399
399
399
399
399
399
399
399
399
399
399
399
399
399
399
399
399
399
399
399
399
399
399
399
399
399
399
399
399
399
399
399
399
399
399
399
399
399
399
399
399
399
399
399
399
399
399
399
399
399
399
399
399
399
399
399
399
399
399
399
399
399
399
399
399
399
399
399
399
399
399
399
399
399
399
399
399
399
399
399
399
399
399
399
399
399
399
399
399
399
399
399
399
399
399
399
399
399
399
399
399
399
399
399
399
399
399
399
399
399
399
399
399
399
399
399
399
399
399
399
399
399
399
399
399
399
399
399
399
399
399
399
399
399
399
399
399
399
399
399
399
399
399
399
399
399
399
399
399
399
399
399
399
399
399
399
399
399
399
399
399
399
399
399
399
399
399
399
399
399
399
399
399
399
399
399
399
399
399
399
399
399
399
399
399
399
399
399
399
399
399
399
399
399
399
399
399
399
399
399
399
399
399
399
399
399
399
399
399
399
399
399
399
399
399
399
399
399
399
399
399
399
399
399
399
399
399
399
399
399
399
399
399
399
399
399
399
399
399
399
399
399
399
399
399
399
399
399
399
399
399
399
399
399
399
399
399
399
399
399
399
399
399
399
399
399
399
399
399
399
399
399
399
399
399
399
399
399
399
399
399
399
399
399
399
399
399
399
399
399
399
399
399
399
399
399
399
399
399
399
399
399
399
399
399
399
399
399
399
399
399
399
399
399
399
399
399
399
399
399
399
399
399
399
399
399
399
399
399
399
399
399
399
399
399
399
399
399
399
399
399
399
399
399
399
399
399
399
399
399
399
399
399
399
399
399
399
399
399
399
399
399
399
399
399
399
399
399
399
399
399
399
399
399
399
399
399
399
399
399
399
399
399
399
399
399
399
399
399
399
399
399
399
399
399
399
399
399
399
399
399
399
399
399
399
399
399
399
399
399
399
399
399
399
399
399
399
399
399
399
399
399
399
399
399
399
399
399
399
399
399
399
399
399
399
399
399
399
399
399
399
399
399
399
399
399
399
399
399
399
399
399
399
399
399
399
399
399
399
399
399
399
399
399
399
399
399
399
399
399
399
399
399
399
399
399
399
399
399
399
399
399
399
399
399
399
399
399
399
399
399
399
399
399
399
399
399
399
0
0
0
0
0
0
0
0
0
0
0
0
0
0
0
0
0
0
0
0
0
0
0
0
0
0
0
0
0
0
0
0
0
0
0
0
0
0
0
0
0
0
0
0
0
0
0
0
0
0
0
0
0
0
0
0
0
0
0
0
0
0
0
0
0
0
0
0
0
0
0
0
0
0
0
0
0
0
0
0
0
0
0
0
0
0
0
0
0
0
0
0
0
0
0
0
1
1
1
1
1
1
1
1
1
1
1
1
1
1
1
1
1
1
1
1
1
1
1
1
1
1
1
1
1
1
1
1
1
1
1
1
1
1
1
1
1
1
1
1
1
1
1
1
1
1
1
1
1
1
1
1
1
1
1
1
1
1
1
1
1
1
1
1
1
1
1
1
1
1
1
1
1
1
1
1
1
1
1
1
1
1
1
1
1
1
1
1
1
1
1
1
1
1
1
1
1
1
1
1
1
1
1
1
1
1
1
1
1
1
1
1
1
1
1
1
1
1
1
1
1
1
1
1
1
1
1
1
1
1
1
1
399
399
399
399
399
399
399
399
399
399
399
399
399
399
399
399
399
399
399
399
399
399
399
399
399
399
399
399
399
399
399
399
399
399
399
399
399
399
399
399
399
399
399
399
399
399
399
399
399
399
399
399
399
399
399
399
399
399
399
399
399
399
399
399
399
399
399
399
399
399
399
399
399
399
399
399
399
399
399
399
399
399
399
399
399
399
399
399
399
399
399
399
399
399
399
399
399
399
399
399
399
399
399
399
399
399
399
399
399
399
399
399
399
399
399
399
399
399
399
399
399
399
399
399
399
399
399
399
399
399
399
399
399
399
399
399
399
399
399
399
399
399
399
399
399
399
399
399
399
399
399
399
399
399
399
399
399
399
399
399
399
399
399
399
399
399
399
399
399
399
399
399
399
399
399
399
399
399
399
399
399
399
399
399
399
399
399
399
399
399
399
399
399
399
399
399
399
399
399
399
399
399
399
399
399
399
399
399
399
399
399
399
399
399
399
399
399
399
399
399
399
399
399
399
399
399
399
399
399
399
399
399
399
399
399
399
399
399
399
399
399
399
399
399
399
399
399
399
399
399
399
399
399
399
399
399
399
399
399
399
399
399
399
399
399
399
399
399
399
399
399
399
399
399
399
399
399
399
399
399
399
399
399
399
399
399
399
399
399
399
399
399
399
399
399
399
399
399
399
399
399
399
399
399
399
399
399
399
399
399
399
399
399
399
399
399
399
399
399
399
399
399
399
399
399
399
399
399
399
399
399
399
399
399
399
399
399
399
399
399
399
399
399
399
399
399
399
399
399
399
399
399
399
399
399
399
399
399
399
399
399
399
399
399
399
399
399
399
399
399
399
399
399
399
399
399
399
399
399
399
399
399
399
399
399
399
399
399
399
399
399
399
399
399
399
399
399
399
399
399
399
399
399
399
399
399
399
399
399
399
399
399
399
399
399
399
399
399
399
399
399
399
399
399
399
399
399
399
399
399
399
399
399
399
399
399
399
399
399
399
399
399
399
399
399
399
399
399
399
399
399
399
399
399
399
399
399
399
399
399
399
399
399
399
399
399
399
399
399
399
399
399
399
399
399
399
399
399
399
399
399
399
399
399
399
399
399
399
399
399
399
399
399
399
399
399
399
399
399
399
399
399
399
399
399
399
399
399
399
399
399
399
399
399
399
399
399
399
399
399
399
399
399
399
399
399
399
399
399
399
399
399
399
399
399
399
399
399
399
399
399
399
399
399
399
399
399
399
399
399
399
399
399
399
399
399
399
399
399
399
399
399
399
399
399
399
399
399
399
399
399
399
399
399
399
399
399
399
399
399
399
399
399
399
399
399
399
399
399
399
399
399
399
399
399
399
399
399
399
399
399
399
399
399
399
399
399
399
399
399
399
399
399
399
399
399
399
399
399
399
399
399
399
399
399
399
399
399
399
399
399
399
399
399
399
399
399
399
399
399
399
399
399
399
399
399
399
399
399
399
399
399
399
399
399
399
399
399
399
399
399
399
399
399
399
399
399
399
399
399
399
399
399
399
399
399
399
399
399
399
399
0
0
0
0
0
0
0
0
0
0
0
0
0
0
0
0
0
0
0
0
0
0
0
0
0
0
0
0
0
0
0
0
0
0
0
0
0
0
0
0
0
0
0
0
0
0
0
0
0
0
0
0
0
0
0
0
0
0
0
0
0
0
0
0
0
0
0
0
0
0
0
0
0
0
0
0
0
0
0
0
0
0
0
0
0
0
0
0
0
0
0
0
0
0
0
0
0
0
0
0
0
0
0
0
0
0
0
0
0
0
0
0
0
0
0
0
0
0
0
369
369
369
369
369
369
369
369
369
369
369
369
369
369
369
369
369
369
369
369
369
369
369
369
369
369
369
369
369
369
369
369
369
369
369
369
369
369
369
369
369
369
369
369
369
369
369
369
369
369
369
369
369
369
369
369
369
369
369
369
369
369
369
369
369
369
369
369
369
369
369
369
369
369
369
369
369
369
369
369
369
369
369
369
369
369
369
369
369
369
369
369
369
369
369
369
369
369
369
369
369
369
369
369
369
369
369
369
369
369
369
369
369
369
369
369
369
369
369
369
369
369
369
369
369
369
369
369
369
369
369
369
369
369
369
369
369
369
369
369
369
369
369
369
369
369
369
369
369
369
369
369
369
369
369
369
369
369
369
369
369
369
369
369
369
369
369
369
369
369
369
369
369
369
369
369
369
369
369
369
369
369
369
369
369
369
369
369
369
369
369
369
369
369
369
369
369
369
369
369
369
369
369
369
369
369
369
369
369
369
369
369
369
369
369
369
369
369
369
369
369
369
369
369
369
369
369
369
369
369
369
369
369
369
369
369
369
369
369
369
369
369
369
369
369
369
369
369
369
369
369
369
369
369
369
369
369
369
369
369
369
369
369
369
369
369
369
369
369
369
369
369
369
369
369
369
369
369
369
369
369
369
369
369
369
369
369
369
369
369
369
369
369
369
369
369
369
369
369
369
369
369
369
369
369
369
369
369
369
369
369
369
369
369
369
369
369
369
369
369
369
369
369
369
369
369
369
369
369
369
369
369
369
369
369
369
369
369
369
369
369
369
369
369
369
369
369
369
369
369
369
369
369
0
0
0
0
0
0
0
0
0
0
0
0
0
0
0
0
0
0
0
0
0
0
0
0
0
0
0
0
0
0
0
0
0
0
0
0
0
0
0
0
0
0
0
0
0
0
0
0
0
0
0
0
0
0
0
0
0
0
0
0
0
0
0
0
0
0
0
0
0
0
0
0
0
0
0
0
0
0
0
0
0
0
0
0
0
0
0
0
0
0
0
0
0
0
0
0
0
0
0
0
0
0
0
0
0
0
0
0
0
0
0
0
0
0
0
0
0
0
0
0
0
0
0
0
0
0
0
0
0
0
0
0
0
0
0
0
0
0
0
0
0
0
0
0
0
0
0
0
0
0
0
0
0
0
0
0
0
0
0
0
0
0
0
0
0
0
0
0
0
0
0
0
0
0
0
0
0
0
0
0
0
0
0
0
0
0
0
0
0
0
0
0
0
0
0
0
0
0
0
0
0
0
0
0
0
0
0
0
0
0
0
0
0
0
0
0
0
0
0
0
0
0
0
0
0
0
0
0
0
0
0
0
0
0
0
0
0
0
0
0
0
0
0
0
0
0
0
0
0
0
0
0
0
0
0
0
0
0
0
0
0
0
0
0
0
0
0
0
0
0
0
0
0
0
0
0
0
0
0
0
0
0
0
0
0
0
0
0
0
0
0
0
0
0
0
245
245
245
245
245
245
245
245
245
245
245
245
245
245
245
245
245
245
245
245
245
245
245
245
245
245
245
245
245
245
245
245
245
245
245
245
245
245
245
245
245
245
245
245
245
245
245
245
245
245
245
245
245
245
245
245
245
245
245
245
245
245
245
245
245
245
245
245
245
245
245
245
245
245
245
245
245
245
245
245
245
245
245
245
245
245
245
245
245
245
245
245
245
245
245
245
245
245
245
245
245
245
245
245
245
245
245
245
245
245
245
245
245
245
245
245
245
245
245
245
245
245
245
245
245
245
245
245
245
245
245
245
245
245
245
245
245
245
245
245
245
245
245
245
245
245
245
245
245
245
245
245
245
245
245
245
245
245
245
245
245
245
245
245
245
245
245
245
245
245
245
245
245
245
245
245
245
245
245
245
245
245
245
245
245
245
245
245
245
245
245
245
245
245
245
245
245
245
245
245
245
245
245
245
245
245
245
245
245
245
245
245
245
245
245
245
245
245
245
245
245
245
245
245
245
245
245
245
245
245
245
245
245
245
245
245
245
245
245
245
245
245
245
245
245
245
245
245
245
245
245
245
245
245
245
245
245
245
245
245
245
245
245
245
245
245
245
245
245
245
245
245
245
245
245
245
245
245
245
245
245
245
245
245
245
245
245
245
245
245
245
245
245
245
245
245
245
245
245
245
245
245
245
245
245
245
245
245
245
245
245
245
245
245
245
245
245
245
245
245
245
245
245
245
245
245
245
245
245
245
245
245
245
245
245
245
245
245
245
245
245
245
245
245
245
245
245
245
245
245
245
245
245
245
245
245
245
245
245
245
245
245
245
245
245
245
245
245
245
245
245
245
245
245
245
245
245
245
245
245
245
245
245
245
245
245
245
245
245
245
245
245
245
245
245
245
245
245
245
245
245
245
245
245
245
245
245
245
245
245
245
245
245
245
245
245
245
245
245
245
245
245
245
245
245
245
245
245
245
245
245
245
245
245
245
245
245
245
245
245
245
245
245
245
245
245
245
245
245
245
245
245
245
245
245
245
245
245
245
245
245
245
245
245
245
245
245
245
245
245
245
245
245
245
245
245
245
245
245
245
245
245
245
245
245
245
245
245
245
245
245
245
245
245
245
245
245
245
245
245
245
245
245
245
245
245
245
245
245
245
245
245
119
119
119
119
119
119
119
119
119
119
119
119
119
119
119
119
119
119
119
119
119
119
119
119
119
119
119
119
119
119
119
119
119
119
119
119
119
119
119
119
119
119
119
119
119
119
119
119
119
119
119
119
119
119
119
119
119
119
119
119
119
119
119
119
119
119
119
119
119
119
119
119
119
119
119
119
119
119
119
119
119
119
119
119
119
119
119
119
119
119
119
119
119
119
119
119
119
119
119
119
119
119
119
119
119
119
119
119
119
119
119
119
119
119
119
119
119
119
119
119
119
119
119
119
119
119
119
119
119
119
119
119
119
119
119
119
119
119
119
119
119
119
119
119
119
119
119
119
119
119
119
119
119
119
119
119
119
119
119
119
119
119
119
119
119
119
119
119
119
119
119
119
119
119
119
119
119
119
119
119
119
119
119
119
119
119
119
119
119
119
119
119
119
119
119
119
119
119
119
119
119
119
119
119
119
119
119
119
119
119
119
119
119
119
119
119
119
119
119
119
119
119
119
119
119
119
119
119
119
119
119
119
119
119
119
119
119
119
119
119
119
119
119
119
119
119
119
119
119
119
119
119
119
119
119
119
119
119
119
119
119
119
119
119
119
119
119
119
119
119
119
119
119
119
119
119
119
119
119
119
119
119
119
119
119
119
119
119
119
119
119
119
119
119
119
119
119
119
119
119
119
119
119
119
11
11
11
11
11
11
11
11
11
11
11
11
11
11
11
11
11
11
11
11
11
11
11
11
11
11
11
11
11
11
11
11
11
11
11
11
11
11
11
11
11
11
11
11
11
11
11
11
11
11
11
11
11
11
11
11
11
11
11
11
11
11
11
11
11
11
11
11
11
11
11
11
11
11
11
11
11
11
11
11
11
11
11
11
11
11
11
11
11
11
11
11
11
11
11
11
11
11
11
11
11
11
11
11
11
11
11
11
11
11
11
11
11
11
11
11
11
11
11
11
11
11
11
11
11
11
11
11
11
11
11
11
11
11
11
11
11
11
11
11
11
11
11
11
11
11
11
11
11
11
11
11
11
11
11
11
11
11
11
11
11
11
11
11
11
11
11
11
11
11
11
11
11
11
11
11
11
11
11
11
11
11
11
11
11
11
11
11
11
11
11
11
11
11
11
11
11
11
11
11
11
11
11
11
11
11
11
11
11
11
11
11
11
11
11
11
11
11
11
11
11
11
11
11
11
11
11
11
11
11
11
11
11
11
11
11
11
11
11
11
11
11
11
11
11
11
11
11
11
11
11
11
11
11
11
11
11
11
11
11
11
11
11
11
11
11
11
11
11
11
11
11
11
11
11
11
11
11
11
11
11
11
11
11
11
11
11
11
11
11
11
11
11
11
11
11
11
11
11
11
11
11
11
11
11
11
11
11
11
11
11
11
11
11
11
11
11
11
11
11
11
11
11
11
11
11
11
11
11
11
11
11
11
11
11
11
11
11
11
11
11
11
11
11
11
11
11
11
11
11
11
11
11
11
11
11
11
11
11
11
11
11
11
11
11
11
11
11
11
11
11
11
11
11
11
11
227
227
227
227
227
227
227
227
227
227
227
227
227
227
227
227
227
227
227
227
227
227
227
227
227
227
227
227
227
227
227
227
227
227
227
227
227
227
227
227
227
227
227
227
227
227
227
227
227
227
227
227
227
227
227
227
227
227
227
227
227
227
227
227
227
227
227
227
227
227
227
227
227
227
227
227
227
227
227
227
227
227
227
227
227
227
227
227
227
227
227
227
227
227
227
227
227
227
227
227
227
227
227
227
227
227
227
227
227
227
227
227
227
227
227
227
227
227
227
227
227
227
227
227
227
227
227
227
227
227
227
227
227
227
227
227
227
227
227
227
227
227
227
227
227
227
227
227
227
227
227
227
227
227
227
227
227
227
227
227
227
227
227
227
227
227
227
227
227
227
227
227
227
227
227
227
227
227
227
227
227
227
227
227
227
227
227
227
227
227
227
227
227
227
227
227
227
227
227
227
227
227
227
227
227
227
227
227
227
227
227
227
227
227
227
227
227
227
227
227
227
227
227
227
227
227
227
227
227
227
227
227
227
227
227
227
227
227
227
227
227
227
227
227
227
227
227
227
227
227
227
227
227
227
227
227
227
227
227
227
227
227
227
227
227
227
227
227
227
227
227
227
227
227
227
227
227
227
227
227
227
227
227
227
227
227
227
227
227
227
227
227
227
227
227
227
227
227
227
227
227
227
227
227
227
227
227
227
227
227
227
227
227
227
227
227
227
227
227
227
399
399
399
399
399
399
399
399
399
399
399
399
399
399
399
399
399
399
399
399
399
399
399
399
399
399
399
399
399
399
399
399
399
399
399
399
399
399
399
399
399
399
399
399
399
399
399
399
399
399
399
399
399
399
399
399
399
399
399
399
399
399
399
399
399
399
399
399
399
399
399
399
399
399
399
399
399
399
399
399
399
399
399
399
399
399
399
399
399
399
399
399
399
399
399
399
399
399
399
399
399
399
399
399
399
399
399
399
399
399
399
399
399
399
399
399
399
399
399
399
399
399
399
399
399
399
399
399
399
399
399
399
399
399
399
399
399
399
399
399
399
399
399
399
399
399
399
399
399
399
399
399
399
399
399
399
399
399
399
399
399
399
399
399
399
399
399
399
399
399
399
399
399
399
399
399
399
399
399
399
399
399
399
399
399
399
399
399
399
399
399
399
399
399
399
399
399
399
399
399
399
399
399
399
399
399
399
399
399
399
399
399
399
399
399
399
399
399
399
399
399
399
399
399
399
399
399
399
399
399
399
399
399
399
399
399
399
399
399
399
399
399
399
399
399
399
399
399
399
399
399
399
399
399
399
399
399
399
399
399
399
399
399
399
399
399
399
399
399
399
399
399
399
399
399
399
399
399
399
399
399
399
399
399
399
399
399
399
399
399
399
399
399
399
399
399
399
399
399
399
399
399
399
399
399
399
399
399
399
399
399
399
399
399
399
399
399
399
399
399
399
399
399
399
399
399
399
399
399
399
399
399
399
399
399
399
399
399
399
399
399
399
399
399
399
399
399
399
399
399
399
399
399
399
399
399
399
399
399
399
399
399
399
399
399
399
399
399
399
399
399
399
399
399
399
399
399
399
399
399
399
399
399
399
399
399
399
399
399
399
399
399
399
399
399
399
399
399
399
399
399
399
399
399
399
399
399
399
399
399
399
399
399
399
399
399
399
379
379
379
379
379
379
379
379
379
379
379
379
379
379
379
379
379
379
379
379
379
379
379
379
379
379
379
379
379
379
379
379
379
379
379
379
379
379
379
379
379
379
379
379
379
379
379
379
379
379
379
379
379
379
379
379
379
379
379
379
379
379
379
379
379
379
379
379
379
379
379
379
379
379
379
379
379
379
379
379
379
379
379
379
379
379
379
379
379
379
379
379
379
379
379
379
379
379
379
379
379
379
379
379
379
379
379
379
379
379
379
379
379
379
379
379
379
379
379
379
379
379
379
379
379
379
379
379
379
379
379
379
379
379
379
379
379
379
379
379
379
379
379
379
379
379
379
379
379
379
379
379
379
379
379
379
379
379
379
379
379
379
379
379
379
379
379
379
379
379
379
379
379
379
379
379
379
379
379
379
379
379
379
379
379
379
379
379
379
379
379
379
379
379
379
379
379
379
379
379
379
379
379
379
379
379
379
379
379
379
379
379
379
379
379
379
379
379
379
379
379
379
379
379
379
379
379
379
379
379
379
379
379
379
379
379
379
379
379
379
379
379
379
379
379
379
379
379
379
379
379
379
379
379
379
379
379
379
379
379
379
379
379
379
379
379
379
379
379
379
379
379
379
379
379
379
379
379
379
379
379
379
379
379
379
379
379
379
379
379
379
379
379
379
379
379
379
379
379
379
379
379
379
379
379
379
379
379
379
379
379
379
379
379
379
379
379
379
379
379
379
379
379
379
379
379
379
379
379
379
379
379
379
379
379
379
379
379
379
379
379
379
379
379
379
379
379
379
379
379
379
379
379
379
379
379
379
379
379
379
379
379
379
379
379
379
379
379
379
379
379
379
379
379
379
379
379
379
379
379
379
379
379
379
379
379
379
379
379
379
379
379
379
379
379
379
379
379
379
379
379
379
379
379
379
379
379
379
379
379
379
379
379
379
379
379
379
379
379
379
379
379
379
379
379
379
379
379
379
379
379
379
379
379
379
379
379
379
379
379
379
379
379
379
379
379
379
379
379
379
379
379
379
379
379
379
379
379
379
379
379
379
379
399
399
399
399
399
399
399
399
399
399
399
399
399
399
399
399
399
399
399
399
399
399
399
399
399
399
399
399
399
399
399
399
399
399
399
399
399
399
399
399
399
399
399
399
399
399
399
399
399
399
399
399
399
399
399
399
399
399
399
399
399
399
399
399
399
399
399
399
399
399
399
399
399
399
399
399
399
399
399
399
399
399
399
399
399
399
399
399
399
399
399
399
399
399
399
399
399
399
399
399
399
399
399
399
399
399
399
399
399
399
399
399
399
399
399
399
399
399
399
399
399
399
399
399
399
399
399
399
399
399
399
399
399
399
399
399
399
399
399
399
399
399
399
399
399
399
399
399
399
399
399
399
399
399
399
399
399
399
399
399
399
399
399
399
399
399
399
399
399
399
399
399
399
399
399
399
399
399
399
399
399
399
399
399
399
399
399
399
399
399
399
399
399
399
399
399
399
399
399
399
399
399
399
399
399
399
399
399
399
399
399
399
399
399
399
399
399
399
399
399
399
399
399
399
399
399
399
399
399
399
399
399
399
399
399
399
399
399
399
399
399
399
399
399
399
399
399
399
399
399
399
399
399
399
399
399
399
399
399
399
399
399
399
399
399
399
399
399
399
399
399
399
399
399
399
399
399
399
399
399
399
399
399
399
399
399
399
399
399
399
399
399
399
399
399
399
399
399
399
399
399
399
399
399
399
399
399
399
399
399
399
399
399
399
399
399
399
399
399
399
399
399
399
399
399
399
399
399
399
399
399
399
399
399
399
399
399
399
399
399
399
399
399
399
399
399
399
399
399
399
399
399
399
399
399
399
399
399
399
399
399
0
0
0
0
0
0
0
0
0
0
0
0
0
0
0
0
0
0
0
0
0
0
0
0
0
0
0
0
0
0
0
0
0
0
0
0
0
0
0
0
0
0
0
0
0
0
0
0
0
0
0
0
0
0
0
0
0
0
0
0
0
0
0
0
0
0
0
0
0
0
0
0
0
0
0
0
0
0
0
0
0
0
0
0
0
0
0
0
0
0
0
0
0
0
0
0
0
0
0
0
0
0
0
0
0
0
0
0
0
0
0
0
0
0
0
0
0
0
0
0
0
0
0
0
0
0
0
0
0
0
0
0
0
0
0
0
0
0
0
0
0
0
0
0
0
0
0
0
0
0
0
0
0
0
0
0
0
0
0
0
0
0
0
0
0
0
0
0
0
0
0
0
0
0
0
0
0
0
0
0
0
0
0
0
0
0
0
0
0
0
0
0
0
0
0
0
0
0
0
0
0
0
0
0
0
0
0
0
0
0
0
0
0
0
0
0
0
0
0
0
0
0
0
0
0
0
0
0
0
0
0
0
0
0
0
0
0
0
0
0
0
0
0
0
0
0
0
0
0
0
0
0
0
0
0
0
0
0
0
0
0
0
0
0
0
0
0
0
0
0
0
0
0
0
0
0
0
0
0
0
0
0
0
0
0
0
0
0
0
0
0
0
0
0
0
0
0
0
0
0
0
0
0
0
0
0
0
0
0
0
0
0
0
0
0
0
0
0
0
0
0
0
0
0
0
0
0
0
0
0
0
0
0
0
0
0
0
0
0
0
0
0
0
0
0
0
0
0
0
0
0
0
0
0
0
0
0
0
0
0
0
0
0
0
0
0
0
0
0
0
0
0
0
0
0
0
0
0
0
0
0
0
0
0
0
0
0
0
0
0
0
0
0
0
0
0
0
0
0
0
0
0
0
0
0
0
0
0
0
0
0
0
0
0
0
0
0
0
0
0
0
0
0
0
0
0
0
0
0
0
0
0
0
0
0
0
0
0
0
0
0
0
0
0
0
0
0
0
0
0
0
0
0
0
0
0
0
0
0
0
0
0
0
0
0
0
0
0
0
0
0
0
0
0
0
0
0
0
0
0
0
0
0
0
0
0
0
0
0
0
0
0
0
0
0
0
0
0
0
0
0
0
0
0
0
0
0
0
0
0
0
0
0
0
0
0
0
0
0
0
0
0
0
0
0
0
0
327
327
327
327
327
327
327
327
327
327
327
327
327
327
327
327
327
327
327
327
327
327
327
327
327
327
327
327
327
327
327
327
327
327
327
327
327
327
327
327
327
327
327
327
327
327
327
327
327
327
327
327
327
327
327
327
327
327
327
327
327
327
327
327
327
327
327
327
327
327
327
327
327
327
327
327
327
327
327
327
327
327
327
327
327
327
327
327
327
327
327
327
327
327
327
327
327
327
327
327
327
327
327
327
327
327
327
327
327
327
327
327
327
327
327
327
327
327
327
327
327
327
327
327
327
327
327
327
327
327
327
327
327
327
327
327
327
327
327
327
327
327
327
327
327
327
327
327
327
327
327
327
327
327
327
327
327
327
327
327
327
327
327
327
327
327
327
327
327
327
327
327
327
327
327
327
327
327
327
327
327
327
327
327
327
327
327
327
327
327
327
327
327
327
327
327
327
327
327
327
327
327
327
327
327
327
327
327
327
327
327
327
327
327
327
327
327
327
327
327
327
327
327
327
327
327
327
327
327
327
327
327
327
327
327
327
327
327
327
327
327
327
327
327
327
327
327
327
327
327
327
327
327
327
327
327
327
327
327
327
327
327
327
327
327
327
327
327
327
327
327
327
327
327
327
327
327
327
327
327
327
327
327
327
327
327
327
327
327
327
327
327
327
327
327
327
327
327
327
327
327
327
327
327
327
327
327
327
327
327
327
327
327
327
327
327
327
327
327
327
327
327
327
327
327
327
327
327
327
327
327
327
327
327
327
327
327
327
327
327
327
327
327
327
327
0
0
0
0
0
0
0
0
0
0
0
0
0
0
0
0
0
0
0
0
0
0
0
0
0
0
0
0
0
0
0
0
0
0
0
0
0
0
0
0
0
0
0
0
0
0
0
0
0
0
0
0
0
0
0
0
0
0
0
0
0
0
0
0
0
0
0
0
0
0
0
0
0
0
0
0
0
0
0
0
0
0
0
0
0
0
0
0
0
0
0
0
0
0
0
0
0
0
0
0
0
0
0
0
0
0
0
0
0
0
0
0
0
0
0
0
0
0
0
0
0
0
0
0
0
0
0
0
0
0
0
0
0
0
0
0
0
0
0
0
0
0
0
0
0
0
0
0
0
0
0
0
0
0
0
0
0
0
0
0
0
0
0
0
0
0
0
0
0
0
0
0
0
0
0
0
0
0
0
0
0
0
0
0
0
0
0
0
0
0
0
0
0
0
0
0
0
0
0
0
0
0
0
0
0
0
0
0
0
0
0
0
0
0
0
0
0
0
0
0
0
0
0
0
0
0
0
0
0
0
0
0
0
0
0
0
0
0
0
0
0
0
0
0
0
0
0
0
0
0
0
0
0
0
0
0
0
0
0
0
0
0
0
0
0
0
0
0
0
0
0
0
0
0
0
0
0
0
0
0
0
0
0
0
0
0
0
0
0
0
0
0
0
0
0
0
0
0
0
0
0
0
0
0
0
0
0
0
0
0
0
0
0
0
0
0
0
0
0
0
0
0
0
0
0
0
0
0
0
0
0
0
0
0
0
0
0
0
0
0
0
0
0
0
0
0
0
0
0
0
0
0
0
0
0
0
0
0
0
0
0
0
0
0
0
0
0
0
0
0
0
0
0
0
0
0
0
0
0
0
0
0
0
9
9
9
9
9
9
9
9
9
9
9
9
9
9
9
9
9
9
9
9
9
9
9
9
9
9
9
9
9
9
9
9
9
9
9
9
9
9
9
9
9
9
9
9
9
9
9
9
9
9
9
9
9
9
9
9
9
9
9
9
9
9
9
9
9
9
9
9
9
9
9
9
9
9
9
9
9
9
9
9
9
9
9
9
9
9
9
9
9
9
9
9
9
9
9
9
9
9
9
9
9
9
9
9
9
9
9
9
9
9
9
9
9
9
9
9
9
9
9
9
9
9
9
9
9
9
9
9
9
9
9
9
9
9
9
9
9
9
9
9
9
9
9
9
9
9
9
9
9
9
9
9
9
9
9
9
9
9
9
9
9
9
9
9
9
9
9
9
9
9
9
9
9
9
9
9
9
385
385
385
385
385
385
385
385
385
385
385
385
385
385
385
385
385
385
385
385
385
385
385
385
385
385
385
385
385
385
385
385
385
385
385
385
385
385
385
385
385
385
385
385
385
385
385
385
385
385
385
385
385
385
385
385
385
385
385
385
385
385
385
385
385
385
385
385
385
385
385
385
385
385
385
385
385
385
385
385
385
385
385
385
385
385
385
385
385
385
385
385
385
385
385
385
385
385
385
385
385
385
385
385
385
385
385
385
385
385
385
385
385
385
385
385
385
385
385
385
385
385
385
385
385
385
385
385
385
385
385
385
385
385
385
385
385
385
385
385
385
385
385
385
385
385
385
385
385
385
385
385
385
385
385
385
385
385
385
385
385
385
385
385
385
385
385
385
385
385
385
385
385
385
385
385
385
385
385
385
385
385
385
385
385
385
385
385
385
385
385
385
385
385
385
385
385
385
385
385
385
385
385
385
385
385
385
385
385
385
385
385
385
385
385
385
385
385
385
385
385
385
385
385
385
385
385
385
385
385
385
385
385
385
385
385
385
385
385
385
385
385
385
385
385
385
385
385
385
385
385
385
385
385
385
385
385
385
385
385
385
385
385
385
385
385
385
385
385
385
385
385
385
385
385
385
385
385
385
385
385
385
385
385
385
385
385
385
385
385
385
385
385
385
385
385
385
385
385
385
385
385
385
385
385
385
385
385
385
385
385
385
385
385
385
385
385
385
385
385
385
385
385
385
385
385
385
385
385
385
385
385
385
385
385
385
385
385
385
385
385
385
385
385
385
385
385
385
385
385
385
385
385
385
385
385
385
385
385
385
385
385
385
385
385
385
385
385
385
385
385
385
385
385
385
385
385
385
385
385
385
385
385
385
385
385
385
385
385
385
385
385
385
385
385
385
385
385
385
385
385
385
385
385
385
385
385
385
385
385
385
385
385
385
385
385
385
385
385
385
385
385
385
385
0
0
0
0
0
0
0
0
0
0
0
0
0
0
0
0
0
0
0
0
0
0
0
0
0
0
0
0
0
0
0
0
0
0
0
0
0
0
0
0
0
0
0
0
0
0
0
0
0
0
0
0
0
0
0
0
0
0
0
0
0
0
0
0
0
0
0
0
0
0
0
0
0
0
0
0
0
0
0
0
0
0
0
0
0
0
0
0
0
0
0
0
0
0
0
0
0
0
0
0
0
0
0
0
0
0
0
0
0
0
0
0
0
0
0
0
0
0
0
0
0
0
0
0
0
0
0
0
0
0
0
0
0
0
0
0
0
0
0
0
0
0
0
0
0
0
0
0
0
0
0
0
0
0
0
0
0
0
0
0
0
0
0
0
0
0
0
0
0
0
0
0
0
0
0
0
0
0
0
0
0
0
0
0
0
0
0
0
0
0
0
383
383
383
383
383
383
383
383
383
383
383
383
383
383
383
383
383
383
383
383
383
383
383
383
383
383
383
383
383
383
383
383
383
383
383
383
383
383
383
383
383
383
383
383
383
383
383
383
383
383
383
383
383
383
383
383
383
383
383
383
383
383
383
383
383
383
383
383
383
383
383
383
383
383
383
383
383
383
383
383
383
383
383
383
383
383
383
383
383
383
383
383
383
383
383
383
383
383
383
383
383
383
383
383
383
383
383
383
383
383
383
383
383
383
383
383
383
383
383
383
383
383
383
383
383
383
383
383
383
383
383
383
383
383
383
383
383
383
383
383
383
383
383
383
383
383
383
383
383
383
383
383
383
383
383
383
383
383
383
383
383
383
383
383
383
383
383
383
383
383
383
383
383
383
383
383
161
161
161
161
161
161
161
161
161
161
161
161
161
161
161
161
161
161
161
161
161
161
161
161
161
161
161
161
161
161
161
161
161
161
161
161
161
161
161
161
161
161
161
161
161
161
161
161
161
161
161
161
161
161
161
161
161
161
161
161
161
161
161
161
161
161
161
161
161
161
161
161
161
161
161
161
161
161
161
161
161
161
161
161
161
161
161
161
161
161
161
161
161
161
161
161
161
161
161
161
161
161
161
161
161
161
161
161
161
161
161
161
161
161
161
161
161
161
161
161
161
161
161
161
161
161
161
161
161
161
161
161
161
161
161
161
161
161
161
161
161
161
161
161
161
161
161
161
161
161
161
161
3
3
3
3
3
3
3
3
3
3
3
3
3
3
3
3
3
3
3
3
3
3
3
3
3
3
3
3
3
3
3
3
3
3
3
3
3
3
3
3
3
3
3
3
3
3
3
3
3
3
3
3
3
3
3
3
3
3
3
3
3
3
3
3
3
3
3
3
3
3
3
3
3
3
3
3
3
3
3
3
3
3
3
3
3
3
3
3
3
3
3
3
3
3
3
3
3
3
3
3
3
3
3
3
3
3
3
3
3
3
3
3
3
3
3
3
3
3
3
3
3
3
3
3
3
3
3
3
3
3
3
3
3
3
3
3
3
3
3
3
3
3
3
3
3
3
3
3
3
3
3
3
3
3
3
3
3
3
3
3
3
3
3
3
3
3
3
3
3
3
3
3
3
3
3
3
3
3
3
3
3
3
3
3
3
3
3
3
3
3
3
3
3
3
3
3
3
3
3
3
3
3
3
3
3
3
3
3
3
3
3
3
3
3
3
3
3
3
3
3
3
3
3
3
3
3
3
3
3
3
3
3
3
3
3
3
3
3
3
3
3
3
3
3
3
3
3
3
3
3
3
3
3
3
3
3
3
3
3
3
3
3
3
3
3
3
3
3
3
3
3
3
3
3
3
3
3
3
3
3
3
3
3
3
3
3
3
3
3
3
3
3
3
3
3
3
269
269
269
269
269
269
269
269
269
269
269
269
269
269
269
269
269
269
269
269
269
269
269
269
269
269
269
269
269
269
269
269
269
269
269
269
269
269
269
269
269
269
269
269
269
269
269
269
269
269
269
269
269
269
269
269
269
269
269
269
269
269
269
269
269
269
269
269
269
269
269
269
269
269
269
269
269
269
269
269
269
269
269
269
269
269
269
269
269
269
269
269
269
269
269
269
269
269
269
269
269
269
269
269
269
269
269
269
269
269
269
269
269
269
269
269
269
269
269
269
269
269
269
269
269
269
269
269
269
