# Supplementary material for: Comparative Analysis of Majority Language Influence on North Sámi Prosody Using WaveNet-Based modeling
Source: Lang Speech. 2020 Dec 29;65(4):859–88. doi: 10.1177/0023830920983591 (PMC9669769; doi:10.1177/0023830920983591)
Supplement: sj-tgz-1-las-10.1177_0023830920983591 – Supplemental material for Comparative Analysis of Majority Language Influence on North Sámi Prosody Using WaveNet-Based modeling [file sj-tgz-1-las-10.1177_0023830920983591.tgz › supplementary/WORD/sut-m-3-100.lnu]

159
159
159
159
159
159
159
159
159
159
159
159
159
159
159
159
159
159
159
159
159
159
159
159
159
159
159
159
159
159
159
159
159
159
159
159
159
159
159
159
159
159
159
159
159
159
159
159
159
159
159
159
159
159
159
159
159
159
159
159
159
159
159
159
159
159
159
159
159
159
159
159
159
159
159
159
159
159
159
159
159
159
159
159
159
159
159
159
159
159
159
159
159
159
159
159
159
159
159
159
159
159
159
159
159
159
159
159
159
159
159
159
159
159
159
159
159
159
159
159
159
159
159
159
159
159
159
159
159
159
159
159
159
159
159
159
159
159
159
159
159
159
159
159
159
159
159
159
159
159
159
159
159
159
159
159
159
159
159
159
159
159
159
159
159
159
159
159
159
159
159
159
159
159
159
159
159
159
159
159
159
159
159
159
159
159
159
159
159
159
159
159
159
159
159
159
159
159
159
159
159
159
159
159
159
159
159
159
159
159
159
159
159
159
159
159
159
159
159
159
159
159
159
159
159
159
159
159
159
159
159
159
159
159
159
159
159
159
159
159
159
159
159
159
159
159
159
159
159
159
159
159
159
159
159
159
159
159
159
159
159
159
159
159
159
159
159
159
159
159
159
159
159
159
159
159
159
159
159
159
159
159
159
159
159
159
159
159
159
159
159
159
159
159
159
159
159
159
159
159
159
159
159
159
159
159
159
159
159
159
159
159
159
159
159
159
159
159
159
159
159
159
159
159
159
159
159
159
159
159
159
159
159
159
159
159
159
159
159
159
159
159
159
159
159
159
159
159
159
159
159
159
159
159
159
159
159
159
159
159
159
159
159
159
159
159
159
159
159
159
159
159
159
159
159
159
159
159
159
159
159
159
159
159
159
159
159
159
159
159
159
159
159
159
159
159
159
159
159
159
159
159
159
159
159
159
159
159
159
159
159
159
159
159
159
159
159
159
159
159
159
159
159
159
159
159
159
159
159
159
159
159
159
159
159
159
159
159
159
159
159
159
159
159
159
159
159
159
159
159
159
159
159
159
159
159
159
159
159
159
159
159
159
159
159
0
0
0
0
0
0
0
0
0
0
0
0
0
0
0
0
0
0
0
0
0
0
0
0
0
0
0
0
0
0
0
0
0
0
0
0
0
0
0
0
0
0
0
0
0
0
0
0
0
0
0
0
0
0
0
0
0
0
0
0
0
0
0
0
0
0
0
0
0
0
0
0
0
0
0
0
0
0
0
0
0
0
0
0
0
0
0
0
0
0
0
0
0
0
0
0
0
0
0
0
0
0
0
0
0
0
0
0
0
0
0
0
0
0
0
0
0
0
0
0
0
0
0
0
0
0
0
0
0
0
0
0
0
0
0
0
0
0
0
0
0
0
0
0
0
0
0
0
0
0
0
0
0
0
0
0
0
0
0
0
0
0
0
0
0
0
0
0
0
0
0
0
0
0
0
0
0
0
0
0
0
0
0
0
0
0
0
0
0
0
0
0
0
0
0
0
0
0
0
0
0
0
0
0
0
0
0
0
0
0
0
0
0
0
0
0
0
0
0
0
0
0
0
0
0
0
0
0
0
0
0
0
0
0
0
0
0
0
0
0
0
0
0
0
0
0
0
0
0
0
0
0
0
0
0
0
0
0
0
0
0
0
0
0
0
0
0
0
0
0
0
0
0
0
0
0
0
0
0
0
0
0
0
0
0
0
0
0
0
0
0
0
0
0
0
0
0
0
0
0
0
0
0
0
0
0
0
0
0
0
0
0
0
0
0
0
0
0
0
0
0
0
0
0
0
0
0
0
0
0
0
0
0
0
0
0
0
0
0
0
0
0
0
0
0
0
0
0
0
0
0
0
0
0
0
0
0
0
0
0
0
0
0
0
0
0
0
0
0
0
0
0
0
0
0
0
0
0
0
0
0
0
0
0
0
0
0
0
0
0
0
0
0
0
0
0
0
0
0
399
399
399
399
399
399
399
399
399
399
399
399
399
399
399
399
399
399
399
399
399
399
399
399
399
399
399
399
399
399
399
399
399
399
399
399
399
399
399
399
399
399
399
399
399
399
399
399
399
399
399
399
399
399
399
399
399
399
399
399
399
399
399
399
399
399
399
399
399
399
399
399
399
399
399
399
399
399
399
399
399
399
399
399
399
399
399
399
399
399
399
399
399
399
399
399
399
399
399
399
399
399
399
399
399
399
399
399
399
399
399
399
399
399
399
399
399
399
399
399
399
399
399
399
399
399
399
399
399
399
399
399
399
399
399
399
399
399
399
399
399
399
399
399
399
399
399
399
399
399
399
399
399
399
399
399
399
399
399
399
399
399
399
399
399
399
399
399
399
399
399
399
399
399
399
399
399
399
399
399
399
399
399
399
399
399
399
399
399
399
399
399
399
399
399
399
399
399
399
399
399
399
399
399
399
399
399
399
399
399
399
399
399
399
399
399
399
399
399
399
399
399
399
399
399
399
399
399
399
399
399
399
399
399
399
399
399
399
399
399
399
399
399
399
399
399
399
399
399
399
399
399
399
399
399
399
115
115
115
115
115
115
115
115
115
115
115
115
115
115
115
115
115
115
115
115
115
115
115
115
115
115
115
115
115
115
115
115
115
115
115
115
115
115
115
115
115
115
115
115
115
115
115
115
115
115
115
115
115
115
115
115
115
115
115
115
115
115
115
115
115
115
115
115
115
115
115
115
115
115
115
115
115
115
115
115
115
115
115
115
115
115
115
115
115
115
115
115
115
115
115
115
115
115
115
115
115
115
115
115
115
115
115
115
115
115
115
115
115
115
115
115
115
115
115
115
115
115
115
115
115
115
115
115
115
115
115
115
115
115
115
115
115
115
115
115
115
115
115
115
115
115
115
115
115
115
115
115
115
115
115
115
115
115
115
115
115
115
115
115
115
115
115
115
115
115
115
115
115
115
115
115
115
115
115
115
115
115
115
115
115
115
115
115
115
115
115
115
115
115
115
115
115
115
115
115
115
115
115
115
115
115
115
115
115
115
115
115
115
115
115
115
115
115
115
115
115
115
115
115
115
115
115
115
115
115
115
115
115
115
115
115
115
115
115
115
115
115
115
115
115
115
115
115
115
115
115
115
115
115
115
115
115
115
115
115
115
115
115
115
115
115
115
115
115
115
115
115
115
115
115
115
115
115
115
115
115
115
115
115
115
115
115
115
115
115
115
115
115
115
115
115
115
115
115
115
115
115
115
115
115
115
115
115
115
115
115
115
115
115
115
115
115
115
115
115
115
115
115
115
115
115
115
115
115
115
115
115
115
115
115
115
115
115
115
115
115
115
115
115
115
115
115
115
115
115
115
115
115
115
115
115
115
115
115
115
115
115
115
115
115
115
115
115
115
115
115
115
115
115
115
115
115
115
115
115
115
115
115
115
115
115
115
115
115
115
115
115
115
115
115
115
115
115
115
115
115
115
115
115
115
115
115
115
115
115
115
115
115
115
115
115
115
115
115
115
115
115
115
115
115
115
115
115
115
115
115
115
115
115
115
115
115
115
115
115
115
115
115
115
115
115
115
115
115
115
115
115
115
115
115
115
115
115
115
115
115
115
115
115
115
115
115
115
115
115
115
115
105
105
105
105
105
105
105
105
105
105
105
105
105
105
105
105
105
105
105
105
105
105
105
105
105
105
105
105
105
105
105
105
105
105
105
105
105
105
105
105
105
105
105
105
105
105
105
105
105
105
105
105
105
105
105
105
105
105
105
105
105
105
105
105
105
105
105
105
105
105
105
105
105
105
105
105
105
105
105
105
105
105
105
105
105
105
105
105
105
105
105
105
105
105
105
105
105
105
105
105
105
105
105
105
105
105
105
105
105
105
105
105
105
105
105
105
105
105
105
105
105
0
0
0
0
0
0
0
0
0
0
0
0
0
0
0
0
0
0
0
0
0
0
0
0
0
0
0
0
0
0
0
0
0
0
0
0
0
0
0
0
0
0
0
0
0
0
0
0
0
0
0
0
0
0
0
0
0
0
0
0
0
0
0
0
0
0
0
0
0
0
0
0
0
0
0
0
0
0
0
0
0
0
0
0
0
0
0
0
0
0
0
0
0
0
0
0
0
0
0
0
0
0
0
0
0
0
0
0
0
0
0
0
0
0
0
0
0
0
0
0
0
0
0
0
0
0
0
51
51
51
51
51
51
51
51
51
51
51
51
51
51
51
51
51
51
51
51
51
51
51
51
51
51
51
51
51
51
51
51
51
51
51
51
51
51
51
51
51
51
51
51
51
51
51
51
51
51
51
51
51
51
51
51
51
51
51
51
51
51
51
51
51
51
51
51
51
51
51
51
51
51
51
51
51
51
51
51
51
51
51
51
51
51
51
51
51
51
51
51
51
51
51
51
51
51
51
51
51
51
51
51
51
51
51
51
51
51
51
51
51
51
51
51
51
51
51
51
51
51
51
51
51
51
51
51
51
51
51
51
51
51
51
51
51
51
51
51
51
51
51
51
171
171
171
171
171
171
171
171
171
171
171
171
171
171
171
171
171
171
171
171
171
171
171
171
171
171
171
171
171
171
171
171
171
171
171
171
171
171
171
171
171
171
171
171
171
171
171
171
171
171
171
171
171
171
171
171
171
171
171
171
171
171
171
171
171
171
171
171
171
171
171
171
171
171
171
171
171
171
171
171
171
171
171
171
171
171
171
171
171
171
171
171
171
171
171
171
171
171
171
171
171
171
171
171
171
171
171
171
171
171
171
171
171
171
171
171
171
171
171
171
171
171
171
171
171
171
171
171
171
171
171
171
171
171
171
171
171
171
171
171
171
171
171
171
171
171
171
171
171
171
171
171
171
171
171
171
171
171
171
171
171
171
171
171
171
171
171
171
171
171
171
171
171
171
171
171
171
171
171
171
171
171
171
171
171
171
171
171
171
171
171
171
171
171
171
171
171
171
171
171
171
171
171
171
171
171
171
171
171
171
171
171
171
171
171
171
171
171
171
171
171
171
171
171
171
171
171
171
171
171
171
171
171
171
171
171
171
171
171
171
171
171
171
171
171
171
171
171
171
171
171
171
171
171
171
171
171
171
171
171
171
171
171
171
171
171
171
171
171
171
171
171
171
171
171
171
171
171
171
171
171
171
171
171
171
171
171
171
171
171
171
171
171
171
171
171
171
171
171
171
171
171
171
171
171
171
171
171
171
171
171
171
171
171
171
171
171
171
171
171
171
171
171
171
171
171
171
171
171
171
171
171
171
171
171
171
171
171
171
171
171
171
171
171
171
171
171
171
171
171
171
171
399
399
399
399
399
399
399
399
399
399
399
399
399
399
399
399
399
399
399
399
399
399
399
399
399
399
399
399
399
399
399
399
399
399
399
399
399
399
399
399
399
399
399
399
399
399
399
399
399
399
399
399
399
399
399
399
399
399
399
399
399
399
399
399
399
399
399
399
399
399
399
399
399
399
399
399
399
399
399
399
399
399
399
399
399
399
399
399
399
399
399
399
399
399
399
399
399
399
399
399
399
399
399
399
399
399
399
399
399
399
399
399
399
399
399
399
399
399
399
399
399
399
399
399
399
399
399
399
399
399
399
399
399
399
399
399
399
399
399
399
399
399
399
399
399
399
399
399
399
399
399
399
399
399
399
399
399
399
399
399
399
399
399
399
399
399
399
399
399
399
399
399
399
399
399
399
399
399
399
399
399
399
399
399
399
399
399
399
399
399
399
399
399
399
399
399
399
399
399
399
399
399
399
399
399
399
399
399
399
399
399
399
399
399
399
399
399
399
399
399
399
399
399
399
399
399
399
399
399
399
399
399
399
399
399
399
399
399
399
399
399
399
399
399
399
399
399
399
399
399
399
399
399
399
399
399
399
399
399
399
399
399
399
399
399
399
399
399
399
399
399
399
399
399
399
399
399
399
399
399
399
399
399
399
399
399
399
399
399
399
399
399
399
399
399
399
399
399
399
399
399
399
399
399
399
399
399
399
399
399
399
399
399
399
399
399
399
399
399
399
399
399
399
399
399
399
399
399
399
399
399
399
399
399
399
399
399
399
399
399
399
399
399
399
399
399
399
399
399
399
399
399
399
399
399
399
399
399
399
399
399
399
399
399
399
399
399
399
399
399
399
399
399
399
399
399
399
399
399
399
399
399
399
399
399
399
399
399
399
399
399
399
399
399
399
399
399
399
399
399
399
399
399
399
399
399
399
399
399
399
399
399
399
399
399
399
399
399
399
399
399
399
399
399
399
399
399
399
399
399
399
399
399
399
399
399
399
399
399
399
399
399
399
399
399
399
399
399
399
399
399
399
399
399
399
399
399
399
399
399
399
399
399
399
399
399
399
399
399
399
399
399
399
399
399
399
399
399
399
399
399
399
399
399
399
399
399
399
399
399
399
399
399
399
399
399
399
399
399
399
399
399
399
399
399
399
399
399
399
399
399
399
399
399
399
399
399
399
399
399
399
399
399
399
399
399
399
399
399
399
399
399
399
399
399
399
399
399
399
399
399
399
399
399
399
399
399
399
399
399
399
399
399
399
399
399
399
399
399
399
399
399
399
399
399
399
399
399
399
399
399
399
399
399
399
399
399
399
399
399
399
399
399
399
399
399
399
399
399
399
399
399
399
399
399
399
399
399
399
399
399
399
399
399
399
399
399
399
399
399
399
399
399
399
399
399
399
399
399
399
399
399
399
399
399
399
399
399
399
399
399
399
399
399
399
399
399
399
399
399
399
399
399
399
399
399
399
399
399
399
399
399
399
399
399
399
399
399
399
399
399
399
399
399
399
399
399
399
399
399
399
399
399
399
399
399
399
399
399
399
399
399
399
399
399
399
399
399
399
399
399
399
399
399
399
399
153
153
153
153
153
153
153
153
153
153
153
153
153
153
153
153
153
153
153
153
153
153
153
153
153
153
153
153
153
153
153
153
153
153
153
153
153
153
153
153
153
153
153
153
153
153
153
153
153
153
153
153
153
153
153
153
153
153
153
153
153
153
153
153
153
153
153
153
153
153
153
153
153
153
153
153
153
153
153
153
153
153
153
153
153
153
153
153
153
153
153
153
153
153
153
153
153
153
153
153
153
153
153
153
153
153
153
153
153
153
153
153
153
153
153
153
153
153
153
153
153
153
153
153
153
153
153
153
153
153
153
153
153
153
153
153
153
153
153
153
153
153
153
153
153
153
153
153
153
153
153
153
153
153
153
153
153
153
153
153
153
153
153
153
153
153
153
153
153
153
153
153
153
153
153
153
153
153
153
153
153
153
153
153
153
153
153
153
153
153
153
153
153
153
153
153
153
153
153
153
153
153
153
153
153
153
153
153
153
153
153
153
153
153
153
153
153
153
153
153
153
153
153
153
153
153
153
153
153
153
153
153
153
153
153
153
153
153
153
153
153
153
153
153
153
153
153
153
153
153
153
153
153
153
153
153
153
153
153
153
153
153
153
153
153
153
153
153
153
153
153
153
153
153
153
153
153
153
153
153
153
153
153
153
153
153
153
153
153
153
153
153
153
153
153
153
153
153
153
153
153
153
153
153
153
153
153
153
153
153
153
153
153
153
153
153
153
153
153
153
153
153
153
153
153
153
153
153
153
153
153
153
153
153
153
153
153
153
153
153
153
153
153
153
153
153
153
153
153
153
153
153
153
153
153
153
153
153
153
153
153
153
153
153
153
153
153
153
153
153
153
153
153
153
153
153
153
153
153
153
153
153
153
153
153
153
153
153
153
153
153
153
153
153
153
153
153
153
153
153
153
153
153
153
153
153
153
153
153
153
153
153
153
153
153
153
153
153
153
153
153
153
153
153
153
153
153
153
153
153
153
153
153
153
153
153
153
153
153
153
153
153
153
153
153
153
153
153
153
153
153
153
153
153
153
153
153
153
153
153
153
153
153
153
153
153
153
153
153
153
153
153
153
153
153
153
153
153
153
153
153
153
153
153
153
153
153
153
153
153
153
153
153
153
153
153
153
153
153
153
153
153
153
153
153
153
153
153
153
153
153
153
7
7
7
7
7
7
7
7
7
7
7
7
7
7
7
7
7
7
7
7
7
7
7
7
7
7
7
7
7
7
7
7
7
7
7
7
7
7
7
7
7
7
7
7
7
7
7
7
7
7
7
7
7
7
7
7
7
7
7
7
7
7
7
7
7
7
7
7
7
7
7
7
7
7
7
7
7
7
7
7
7
7
7
7
7
7
7
7
7
7
7
7
7
7
7
7
7
7
7
7
7
7
7
7
7
7
7
7
7
7
7
7
7
7
7
7
7
7
7
7
7
7
7
7
7
7
7
7
7
7
7
7
7
7
7
7
7
7
7
7
7
7
7
7
7
7
7
7
7
7
7
7
7
7
7
7
7
7
7
7
7
7
7
7
7
7
7
7
7
7
7
7
7
7
7
7
7
7
7
7
7
7
7
7
7
7
7
7
7
7
7
7
7
7
7
7
7
7
7
7
7
7
7
7
7
7
7
7
7
7
7
7
7
7
7
7
7
7
7
7
7
7
7
7
7
7
7
7
7
7
7
7
7
7
7
7
7
7
7
7
7
7
7
7
7
7
7
7
7
7
7
7
7
7
7
7
7
7
7
7
7
7
7
7
7
7
7
7
7
7
7
7
7
7
7
7
7
7
7
7
7
7
7
7
7
7
7
7
7
7
7
7
7
7
7
7
7
7
7
7
7
7
7
7
7
7
7
7
7
7
7
7
7
7
7
7
7
7
7
7
7
7
7
7
7
7
7
7
7
7
7
7
7
7
7
7
7
7
7
7
7
7
7
7
7
7
7
7
7
7
7
7
7
7
7
7
7
7
7
7
7
7
7
7
7
7
7
7
7
7
7
7
7
7
7
7
7
7
7
7
7
7
7
7
7
7
7
7
7
7
7
7
7
7
7
7
7
7
7
7
7
7
7
7
7
7
7
7
7
7
7
7
7
7
7
7
7
7
7
7
7
7
7
7
7
7
7
7
7
7
7
7
7
7
7
7
7
7
7
7
7
7
7
7
7
7
7
7
7
7
7
7
7
7
7
7
7
7
7
7
7
7
7
7
7
7
7
7
7
7
7
7
7
7
7
7
7
7
7
7
7
7
7
7
7
7
7
7
7
7
7
7
7
7
7
7
7
7
7
7
7
7
7
7
7
7
7
7
7
7
7
7
7
