# Supplementary material for: Comparative Analysis of Majority Language Influence on North Sámi Prosody Using WaveNet-Based modeling
Source: Lang Speech. 2020 Dec 29;65(4):859–88. doi: 10.1177/0023830920983591 (PMC9669769; doi:10.1177/0023830920983591)
Supplement: sj-tgz-1-las-10.1177_0023830920983591 – Supplemental material for Comparative Analysis of Majority Language Influence on North Sámi Prosody Using WaveNet-Based modeling [file sj-tgz-1-las-10.1177_0023830920983591.tgz › supplementary/WORD/skt-m-2-100.lnu]

160
160
160
160
160
160
160
160
160
160
160
160
160
160
160
160
160
160
160
160
160
160
160
160
160
160
160
160
160
160
160
160
160
160
160
160
160
160
160
160
160
160
160
160
160
160
160
160
160
160
160
160
160
160
160
160
160
160
160
160
160
160
160
160
160
160
160
160
160
160
160
160
160
160
160
160
160
160
160
160
160
160
160
160
160
160
160
160
160
160
160
160
160
160
160
160
160
160
160
160
160
160
160
160
160
160
160
160
160
160
160
160
160
160
160
160
160
160
160
160
160
160
160
160
160
160
160
160
160
160
160
160
160
160
160
160
160
160
160
160
160
160
160
160
160
160
160
160
160
160
160
160
160
160
160
160
160
160
160
160
160
160
160
160
160
160
160
160
160
160
160
160
160
160
160
160
160
160
160
160
160
160
160
160
160
160
160
160
160
160
160
160
160
160
160
160
160
160
160
160
160
160
160
160
160
160
160
160
160
160
160
160
160
160
160
160
160
160
160
160
160
160
160
160
160
160
160
160
160
160
160
160
160
160
160
160
160
160
160
160
160
160
160
160
160
160
160
160
160
160
160
160
160
160
160
160
160
160
160
160
160
160
160
160
160
160
160
160
160
160
160
160
160
160
160
160
160
160
160
160
160
160
160
160
160
160
160
160
160
160
160
160
160
160
160
160
160
160
160
160
160
160
160
160
160
160
160
160
160
160
160
160
160
160
160
160
160
160
160
160
400
400
400
400
400
400
400
400
400
400
400
400
400
400
400
400
400
400
400
400
400
400
400
400
400
400
400
400
400
400
400
400
400
400
400
400
400
400
400
400
400
400
400
400
400
400
400
400
400
400
400
400
400
400
400
400
400
400
400
400
400
400
400
400
400
400
400
400
400
400
400
400
400
400
400
400
400
400
400
400
400
400
400
400
400
400
400
400
400
400
400
400
400
400
400
400
400
400
400
400
400
400
400
400
400
400
400
400
400
400
400
400
400
400
400
400
400
400
400
400
400
400
400
400
400
400
400
400
400
400
400
400
400
400
400
400
400
400
400
400
400
400
400
400
400
400
400
400
400
400
400
400
400
400
400
400
400
400
400
400
400
400
400
400
400
400
400
400
400
400
400
400
400
400
400
400
400
400
400
400
400
400
400
400
400
400
400
400
400
400
400
400
400
400
400
400
400
400
400
400
116
116
116
116
116
116
116
116
116
116
116
116
116
116
116
116
116
116
116
116
116
116
116
116
116
116
116
116
116
116
116
116
116
116
116
116
116
116
116
116
116
116
116
116
116
116
116
116
116
116
116
116
116
116
116
116
116
116
116
116
116
116
116
116
116
116
116
116
116
116
116
116
116
116
116
116
116
116
116
116
116
116
116
116
116
116
116
116
116
116
116
116
116
116
116
116
116
116
116
116
116
116
116
116
116
116
116
116
116
116
116
116
116
116
116
116
116
116
116
116
116
116
116
116
116
116
116
116
116
116
116
116
116
116
116
116
116
116
116
116
116
116
116
116
116
116
116
116
116
116
116
116
116
116
116
116
116
116
116
116
116
116
116
116
116
116
116
116
116
116
116
116
116
116
116
116
116
116
116
116
116
116
116
116
116
116
116
116
116
116
116
116
116
116
116
116
116
116
116
116
116
116
116
116
116
116
116
116
116
116
116
116
116
116
116
116
116
116
116
116
116
116
116
116
116
116
116
116
116
116
116
116
116
116
116
116
116
116
116
116
116
116
116
116
116
116
116
116
116
116
116
116
116
116
116
116
116
116
116
116
116
116
116
116
116
116
116
116
116
116
116
116
116
116
116
116
116
116
116
116
116
116
116
116
116
116
116
116
116
116
116
116
116
116
116
116
116
116
116
116
116
116
116
116
116
116
116
116
116
116
116
116
116
116
116
116
116
116
116
116
116
116
116
116
116
116
116
116
116
116
116
116
116
116
116
116
116
116
116
116
116
116
116
116
116
116
116
116
116
116
116
116
116
116
116
116
116
116
116
116
116
116
116
116
116
116
116
116
116
116
116
116
116
116
116
116
116
116
116
116
116
116
116
116
116
116
116
116
116
116
116
116
116
116
116
116
116
116
116
116
116
116
116
116
116
116
116
116
116
116
116
116
116
116
116
116
116
116
116
116
116
116
116
116
116
0
0
0
0
0
0
0
0
0
0
0
0
0
0
0
0
0
0
0
0
0
0
0
0
0
0
0
0
0
0
0
0
0
0
0
0
0
0
0
0
0
0
0
0
0
0
0
0
0
0
0
0
0
0
0
0
0
0
0
0
0
0
0
0
0
0
0
0
0
0
0
0
0
0
0
0
0
0
0
0
0
0
0
0
0
0
0
0
0
0
0
0
0
0
0
0
0
0
0
0
0
0
0
0
0
0
0
0
0
0
0
0
0
0
0
0
0
0
0
0
0
0
0
0
0
0
0
0
0
0
0
0
0
0
0
0
0
0
0
0
0
0
0
0
0
0
0
0
0
0
0
0
0
0
0
0
0
0
0
0
0
0
0
0
0
0
0
106
106
106
106
106
106
106
106
106
106
106
106
106
106
106
106
106
106
106
106
106
106
106
106
106
106
106
106
106
106
106
106
106
106
106
106
106
106
106
106
106
106
106
106
106
106
106
106
106
106
106
106
106
106
106
106
106
106
106
106
106
106
106
106
106
106
106
106
106
106
106
106
106
106
106
106
106
106
106
106
106
106
106
106
106
106
106
106
106
106
106
106
106
106
106
106
106
106
106
106
106
106
106
106
106
106
106
106
106
106
106
106
106
106
106
106
106
106
106
106
106
106
106
106
106
106
106
106
106
106
106
106
106
106
106
106
106
106
106
106
106
106
106
106
106
106
106
106
106
106
106
106
106
106
106
106
106
106
106
106
106
106
106
106
106
106
106
106
106
106
106
106
106
106
106
106
106
106
106
106
106
106
106
106
106
106
106
106
106
106
106
106
106
106
106
106
106
106
106
106
106
106
106
106
106
106
106
106
106
106
106
106
106
106
106
106
106
106
106
106
106
106
106
106
106
106
106
106
106
106
106
106
106
106
106
106
106
106
106
106
52
52
52
52
52
52
52
52
52
52
52
52
52
52
52
52
52
52
52
52
52
52
52
52
52
52
52
52
52
52
52
52
52
52
52
52
52
52
52
52
52
52
52
52
52
52
52
52
52
52
52
52
52
52
52
52
52
52
52
52
52
52
52
52
52
52
52
52
52
52
52
52
52
52
52
52
52
52
52
52
52
52
52
52
52
52
52
52
52
52
52
52
52
52
52
52
52
52
52
52
52
52
52
52
52
52
52
52
52
52
52
52
52
52
52
52
52
52
52
52
52
52
52
52
52
52
52
52
52
52
52
52
52
52
52
52
52
52
52
52
52
52
52
52
52
52
52
52
52
52
52
52
52
52
52
52
52
52
52
52
52
52
52
52
52
52
52
52
52
52
52
52
52
52
52
52
52
52
52
52
52
52
52
52
52
52
52
52
52
52
52
52
52
52
52
52
52
52
52
52
52
52
52
52
52
52
52
52
52
52
52
52
52
52
52
52
52
52
52
52
52
52
52
52
52
52
52
52
52
52
52
52
52
52
52
52
52
52
52
52
52
52
52
52
52
52
52
52
52
52
52
52
52
52
52
52
52
52
52
52
52
52
52
52
52
52
52
52
52
52
52
52
52
52
52
52
52
52
52
52
52
52
52
52
52
52
52
52
52
52
52
52
52
52
52
52
52
52
52
52
52
52
52
52
52
52
52
52
52
52
52
52
52
52
52
52
52
52
52
52
52
52
52
52
52
52
52
52
52
52
52
52
52
52
52
52
52
52
52
52
52
52
52
52
52
52
52
52
52
52
52
52
52
52
52
52
52
52
52
52
52
52
52
52
52
52
52
52
52
52
52
52
52
52
52
52
52
52
52
52
52
52
52
52
52
52
52
52
52
52
52
52
52
52
52
52
52
52
52
52
52
52
52
52
52
52
52
52
52
52
52
52
52
52
52
52
52
52
52
52
52
52
52
52
52
52
52
52
52
52
52
52
52
52
52
52
52
52
52
52
52
52
52
52
52
52
52
52
52
52
52
52
52
52
52
52
52
52
52
52
52
52
52
52
52
0
0
0
0
0
0
0
0
0
0
0
0
0
0
0
0
0
0
0
0
0
0
0
0
0
0
0
0
0
0
0
0
0
0
0
0
0
0
0
0
0
0
0
0
0
0
0
0
0
0
0
0
0
0
0
0
0
0
0
0
0
0
0
0
0
0
0
0
0
0
0
0
0
0
0
0
0
0
0
0
0
0
0
0
0
0
0
0
0
0
0
0
0
0
0
0
0
0
0
0
0
0
0
0
0
0
0
0
0
0
0
0
0
0
0
0
0
0
0
0
0
0
0
0
0
0
0
0
0
0
0
0
0
0
0
0
0
0
0
0
0
0
0
0
0
0
0
0
0
0
0
0
0
0
0
0
0
0
0
0
0
0
0
0
0
0
0
0
0
0
0
0
0
0
0
0
0
0
0
0
0
0
0
0
0
0
0
0
0
0
0
0
0
0
0
0
0
0
0
0
0
0
0
0
0
0
0
0
0
0
0
0
0
0
0
0
0
0
0
0
0
0
0
0
0
0
0
0
0
0
0
0
0
0
0
0
0
0
0
0
0
0
0
0
0
0
0
0
0
0
0
0
0
0
0
0
0
0
0
0
0
0
0
0
0
0
0
0
0
0
0
0
0
0
0
0
0
0
0
0
0
0
0
0
0
0
0
0
0
0
0
0
0
0
0
0
0
0
0
0
0
0
0
0
0
0
0
0
0
0
0
0
0
0
0
0
0
0
0
0
0
0
0
0
0
0
0
0
0
0
0
0
0
0
0
0
0
0
0
0
0
0
0
172
172
172
172
172
172
172
172
172
172
172
172
172
172
172
172
172
172
172
172
172
172
172
172
172
172
172
172
172
172
172
172
172
172
172
172
172
172
172
172
172
172
172
172
172
172
172
172
172
172
172
172
172
172
172
172
172
172
172
172
172
172
172
172
172
172
172
172
172
172
172
172
172
172
172
172
172
172
172
172
172
172
172
172
172
172
172
172
172
172
172
172
172
172
172
172
172
172
172
172
172
172
172
172
172
172
172
172
172
172
172
172
172
172
172
172
172
172
172
172
172
172
172
172
172
172
172
172
172
172
172
172
172
172
172
172
172
172
172
172
172
172
172
172
172
172
172
172
172
172
172
172
172
172
172
172
172
172
172
172
172
172
172
172
172
172
172
172
172
172
172
172
172
172
172
172
172
172
172
172
172
172
172
172
172
172
172
172
172
172
172
172
172
172
172
172
172
172
172
172
172
172
172
172
172
172
172
172
172
172
172
172
172
172
172
172
172
172
172
172
172
172
172
172
172
172
172
172
172
172
172
172
172
172
172
172
172
172
172
172
172
172
172
172
172
172
172
172
172
172
172
172
172
172
172
172
172
172
172
172
172
172
172
172
172
172
172
172
172
172
172
172
172
172
172
172
172
172
172
172
172
172
172
172
172
172
172
172
172
172
172
172
172
172
172
172
172
172
172
172
172
172
172
172
172
172
172
172
172
172
172
172
172
172
172
172
172
172
172
172
172
172
172
172
172
172
172
172
172
172
172
172
172
172
172
172
172
172
172
172
172
172
172
172
172
172
172
172
172
172
172
172
172
172
172
172
172
172
172
172
172
172
172
172
172
172
172
172
172
172
172
172
172
172
172
172
172
172
172
172
172
172
172
172
172
172
172
172
172
172
172
172
172
172
172
172
172
172
172
172
172
172
172
172
172
172
172
172
172
172
172
172
172
172
172
172
172
172
172
172
172
172
172
172
172
172
172
172
172
172
172
172
172
172
172
172
172
172
172
172
172
172
172
172
172
172
172
172
172
172
172
172
172
172
172
172
172
172
172
172
172
172
172
172
172
172
172
172
172
172
172
172
172
172
172
172
172
172
172
172
172
172
172
172
172
172
172
172
172
172
172
172
172
172
172
172
172
172
172
172
172
172
172
172
172
172
172
172
172
172
172
172
172
172
172
172
172
172
172
172
172
172
172
172
172
172
172
172
172
172
172
172
172
172
172
172
172
172
172
172
172
172
172
172
172
172
172
172
172
172
172
172
172
172
172
172
172
172
172
172
172
172
172
172
172
172
172
172
172
172
172
172
172
172
172
172
172
172
172
172
172
172
172
172
172
172
172
172
172
172
172
172
172
172
172
172
172
172
172
172
172
172
172
172
172
172
172
172
172
172
172
172
172
172
172
172
172
172
172
172
172
172
172
172
172
172
172
172
172
172
172
172
172
172
172
172
172
172
172
172
172
172
172
172
172
172
172
172
172
172
172
172
172
172
172
172
172
172
172
172
172
172
172
172
172
172
172
172
172
172
172
172
172
172
172
172
172
172
172
172
172
172
172
172
172
172
172
172
172
172
172
172
172
172
172
172
172
172
172
172
172
172
172
172
172
172
172
172
172
172
172
172
172
172
172
172
172
172
172
172
172
172
172
172
172
172
172
172
172
172
172
172
172
172
172
172
172
172
172
172
172
172
172
172
172
172
172
172
172
172
172
172
172
172
172
172
172
172
172
172
172
172
172
172
172
172
172
172
172
172
172
172
172
172
172
172
172
172
172
172
172
172
172
172
172
172
172
172
172
172
172
172
172
172
172
172
172
172
172
172
172
172
172
172
172
172
172
172
172
172
172
172
172
172
172
172
172
172
172
172
172
172
172
172
172
172
172
172
172
172
172
172
172
172
172
172
172
172
172
172
172
172
172
172
172
172
172
172
172
172
172
172
172
172
172
172
172
172
172
172
172
172
172
172
172
172
172
172
172
172
172
172
172
172
172
172
172
172
172
172
172
172
172
172
172
172
172
172
172
172
172
172
172
172
172
172
172
172
172
172
172
172
172
172
172
172
172
172
172
172
172
172
172
172
172
172
172
172
172
172
172
172
172
172
172
172
172
172
172
172
172
172
172
172
172
172
172
172
172
172
172
172
172
172
172
172
172
172
172
172
172
172
172
172
172
172
172
172
172
172
172
172
172
172
172
172
172
172
172
172
172
172
172
172
172
172
172
172
172
172
172
172
172
172
172
172
172
172
172
172
172
172
172
172
172
172
172
172
172
172
172
172
172
172
172
172
172
172
172
172
172
172
172
172
172
172
172
172
172
172
172
172
172
172
172
172
172
172
172
172
172
172
172
172
172
172
172
172
172
172
172
172
172
172
172
172
172
172
172
172
172
172
172
172
172
172
172
0
0
0
0
0
0
0
0
0
0
0
0
0
0
0
0
0
0
0
0
0
0
0
0
0
0
0
0
0
0
0
0
0
0
0
0
0
0
0
0
0
0
0
0
0
0
0
0
0
0
0
0
0
0
0
0
0
0
0
0
0
0
0
0
0
0
0
0
0
0
0
0
0
0
0
0
0
0
0
0
0
0
0
0
0
0
0
0
0
0
0
0
0
0
0
0
0
0
0
0
0
0
0
0
0
0
0
0
0
0
0
0
0
0
0
0
0
0
0
0
0
0
0
0
0
0
0
0
0
0
0
0
0
0
0
0
0
0
0
0
0
0
0
0
0
0
0
0
0
0
0
0
0
0
0
0
0
0
0
0
0
0
0
0
0
0
0
0
0
0
0
0
0
0
0
0
0
0
0
0
0
0
0
0
0
0
0
0
0
0
0
0
0
0
0
0
0
0
0
0
0
0
0
0
0
0
0
0
0
0
0
0
0
0
0
0
0
0
0
0
0
0
0
0
0
0
0
0
0
0
0
0
0
0
0
0
0
0
0
0
0
0
0
0
0
0
0
0
0
0
0
0
0
0
0
0
0
0
0
0
0
0
0
0
0
0
0
0
0
0
0
0
0
0
0
0
0
0
0
0
0
0
0
0
0
0
0
0
0
0
0
0
0
0
0
0
0
0
0
0
0
0
0
0
0
0
0
0
0
0
0
0
0
0
0
0
0
0
0
0
0
0
0
0
0
0
0
0
0
0
0
0
0
0
0
0
0
0
0
0
0
0
0
0
0
0
0
0
0
0
0
0
0
0
0
0
0
0
0
0
0
0
0
0
0
0
0
0
0
0
0
0
0
0
0
0
0
0
0
0
0
0
0
0
0
0
0
0
0
0
0
0
0
0
0
0
0
0
0
0
0
0
0
0
0
0
0
0
0
0
0
0
0
0
0
0
0
0
0
0
0
0
0
0
0
0
0
0
0
0
0
0
0
0
0
0
0
0
0
0
0
0
0
0
0
0
0
0
0
0
0
0
0
0
0
0
0
0
0
0
0
0
0
0
0
0
0
0
0
0
0
0
0
0
0
0
0
0
0
0
0
0
0
0
0
0
0
0
0
0
0
0
0
0
0
0
0
0
0
0
0
0
0
0
0
0
0
0
0
0
0
400
400
400
400
400
400
400
400
400
400
400
400
400
400
400
400
400
400
400
400
400
400
400
400
400
400
400
400
400
400
400
400
400
400
400
400
400
400
400
400
400
400
400
400
400
400
400
400
400
400
400
400
400
400
400
400
400
400
400
400
400
400
400
400
400
400
400
400
400
400
400
400
400
400
400
400
400
400
400
400
400
400
400
400
400
400
400
400
400
400
400
400
400
400
400
400
400
400
400
400
400
400
400
400
400
400
400
400
400
400
400
400
400
400
400
400
400
400
400
400
400
400
400
400
400
400
400
400
400
400
400
400
400
400
400
400
400
400
400
400
400
400
400
400
400
400
400
400
400
400
400
400
400
400
400
400
400
400
400
400
400
400
400
400
400
400
400
400
400
400
400
400
400
400
400
400
400
400
400
400
400
400
400
400
400
400
400
400
400
400
400
400
400
400
400
400
400
400
400
400
400
400
400
400
400
400
400
400
400
400
400
400
400
400
400
400
400
400
400
400
400
400
400
400
400
400
400
400
400
400
400
400
400
400
400
400
400
400
400
400
400
400
400
400
400
400
400
400
400
400
400
400
400
400
400
400
400
400
400
400
400
400
400
400
400
400
400
400
400
400
400
400
400
400
400
400
400
400
400
400
400
400
400
400
400
400
400
400
400
400
400
400
400
400
400
400
400
400
400
400
400
400
400
400
400
400
400
400
400
400
400
400
400
400
400
400
400
400
400
400
400
400
400
400
400
400
400
400
400
400
400
400
400
400
400
400
400
400
400
400
400
400
400
400
400
400
400
400
400
400
400
400
400
400
400
400
400
400
400
400
400
400
400
400
400
400
400
400
400
400
400
400
400
400
400
400
400
400
400
400
400
400
400
400
400
400
400
400
400
400
400
400
400
400
400
400
400
400
400
400
400
400
400
400
400
400
400
400
400
400
400
400
400
400
400
400
400
400
400
400
400
400
400
400
400
400
400
400
400
400
400
400
400
400
400
400
400
400
400
400
400
400
400
400
400
400
400
400
400
400
400
400
400
400
400
400
400
400
400
400
400
400
400
400
400
400
400
400
400
400
400
400
400
400
400
400
400
400
400
400
400
400
400
400
400
400
400
400
400
400
400
400
400
400
400
400
400
400
400
400
400
400
400
400
400
400
400
400
400
400
400
400
400
400
400
400
400
400
400
400
400
400
400
400
400
400
400
400
400
400
400
400
400
400
400
400
400
400
400
400
400
400
400
400
400
400
400
400
400
400
400
400
400
400
400
400
400
400
400
400
400
400
400
400
400
400
400
400
400
0
0
0
0
0
0
0
0
0
0
0
0
0
0
0
0
0
0
0
0
0
0
0
0
0
0
0
0
0
0
0
0
0
0
0
0
0
0
0
0
0
0
0
0
0
0
0
0
0
0
0
0
0
0
0
0
0
0
0
0
0
0
0
0
0
0
0
0
0
0
0
0
0
0
0
0
0
0
0
0
0
0
0
0
0
0
0
0
0
0
0
0
0
0
0
0
0
0
0
0
0
0
0
154
154
154
154
154
154
154
154
154
154
154
154
154
154
154
154
154
154
154
154
154
154
154
154
154
154
154
154
154
154
154
154
154
154
154
154
154
154
154
154
154
154
154
154
154
154
154
154
154
154
154
154
154
154
154
154
154
154
154
154
154
154
154
154
154
154
154
154
154
154
154
154
154
154
154
154
154
154
154
154
154
154
154
154
154
154
154
154
154
154
154
154
154
154
154
154
154
154
154
154
154
154
154
154
154
154
154
154
154
154
154
154
154
154
154
154
154
154
154
154
154
154
154
154
154
154
154
154
154
154
154
154
154
154
154
154
154
154
154
154
154
154
154
154
154
154
154
154
154
154
154
154
154
154
154
154
154
154
154
154
154
154
154
154
154
154
154
154
154
154
154
154
154
154
154
154
154
154
154
154
154
154
154
154
154
154
154
154
154
154
154
154
154
154
154
154
154
154
154
154
154
154
154
154
154
154
154
154
154
154
154
154
154
154
154
154
154
154
154
154
154
154
154
154
154
154
154
154
154
154
154
154
154
154
154
154
154
154
154
154
154
154
154
154
154
154
154
154
154
154
154
154
154
154
154
154
154
154
154
154
154
154
154
154
154
154
154
154
154
154
154
154
154
154
154
154
154
154
154
154
154
154
154
154
154
154
154
154
154
154
154
154
154
154
154
154
154
154
154
154
154
154
154
154
154
154
154
154
154
154
154
154
154
154
154
154
154
154
154
154
154
154
154
154
154
154
154
154
154
154
154
154
154
154
154
154
154
154
154
154
154
154
154
154
154
154
154
154
154
154
154
154
154
154
154
154
154
154
154
154
8
8
8
8
8
8
8
8
8
8
8
8
8
8
8
8
8
8
8
8
8
8
8
8
8
8
8
8
8
8
8
8
8
8
8
8
8
8
8
8
8
8
8
8
8
8
8
8
8
8
8
8
8
8
8
8
8
8
8
8
8
8
8
8
8
8
8
8
8
8
8
8
8
8
8
8
8
8
8
8
8
8
8
8
8
8
8
8
8
8
8
8
8
8
8
8
8
8
8
8
8
8
8
8
8
8
8
8
8
8
8
8
8
8
8
8
8
8
8
8
8
8
8
8
8
8
8
8
8
8
8
8
8
8
8
8
8
8
8
8
8
8
8
8
8
8
8
8
8
8
8
8
8
8
8
8
8
8
8
8
8
8
8
8
8
8
8
8
8
8
8
8
8
8
8
8
8
8
8
8
8
8
8
8
8
8
8
8
8
8
8
8
8
8
8
8
8
8
8
8
8
8
8
8
8
8
8
8
8
8
8
8
8
8
8
8
8
8
8
8
8
8
8
8
8
8
8
8
8
8
8
8
8
8
8
8
8
8
8
8
8
8
8
8
8
8
8
8
8
8
8
8
8
8
8
8
8
8
8
8
8
8
8
8
8
8
8
8
8
8
8
8
8
8
8
8
8
8
8
8
8
8
8
8
8
8
8
8
8
8
8
8
8
8
8
8
8
8
8
8
8
8
8
8
8
8
8
8
8
8
8
8
8
8
8
8
8
8
8
8
8
8
8
8
8
8
8
8
8
8
8
8
8
8
8
8
8
8
8
8
8
8
8
8
8
8
8
8
8
8
8
8
8
8
8
8
8
8
8
8
8
8
8
8
8
8
8
8
8
8
8
8
8
8
8
8
8
8
8
8
8
8
8
8
8
8
8
8
8
8
8
8
8
8
8
8
8
8
8
8
8
8
8
8
8
8
8
8
8
8
8
8
8
8
8
8
8
8
8
8
8
8
8
8
8
8
8
8
8
8
8
8
8
8
8
8
8
8
8
8
8
8
8
8
8
8
8
8
8
8
8
8
8
8
8
8
8
