# Supplementary material for: Comparative Analysis of Majority Language Influence on North Sámi Prosody Using WaveNet-Based modeling
Source: Lang Speech. 2020 Dec 29;65(4):859–88. doi: 10.1177/0023830920983591 (PMC9669769; doi:10.1177/0023830920983591)
Supplement: sj-tgz-1-las-10.1177_0023830920983591 – Supplemental material for Comparative Analysis of Majority Language Influence on North Sámi Prosody Using WaveNet-Based modeling [file sj-tgz-1-las-10.1177_0023830920983591.tgz › supplementary/WORD/skt-m-7-91.lnu]

294
294
294
294
294
294
294
294
294
294
294
294
294
294
294
294
294
294
294
294
294
294
294
294
294
294
294
294
294
294
294
294
294
294
294
294
294
294
294
294
294
294
294
294
294
294
294
294
294
294
294
294
294
294
294
294
294
294
294
294
294
294
294
294
294
294
294
294
294
294
294
294
294
294
294
294
294
294
294
294
294
294
294
294
294
294
294
294
294
294
294
294
294
294
294
294
294
294
294
294
294
294
294
294
294
294
294
294
294
294
294
294
294
294
294
294
294
294
294
294
294
294
294
294
294
294
294
294
294
294
294
294
294
294
294
294
294
294
294
294
294
294
294
294
294
294
294
294
294
294
294
294
294
294
294
294
294
294
294
294
294
294
294
294
294
294
294
294
294
294
294
294
294
294
294
294
294
294
294
294
294
294
294
294
294
294
294
294
294
294
294
294
294
294
294
294
294
294
294
294
294
294
294
294
294
294
294
294
294
294
294
294
294
294
294
294
294
294
294
294
294
294
294
294
294
294
294
294
294
294
294
294
294
294
294
294
294
294
294
294
294
294
294
294
294
294
294
294
294
294
294
294
294
294
294
294
294
294
294
294
294
294
294
294
294
294
294
294
294
294
294
294
294
294
294
294
294
294
294
294
294
294
294
294
294
294
294
294
294
294
294
294
294
294
294
294
294
334
334
334
334
334
334
334
334
334
334
334
334
334
334
334
334
334
334
334
334
334
334
334
334
334
334
334
334
334
334
334
334
334
334
334
334
334
334
334
334
334
334
334
334
334
334
334
334
334
334
334
334
334
334
334
334
334
334
334
334
334
334
334
334
334
334
334
334
334
334
334
334
334
334
334
334
334
334
334
334
334
334
334
334
334
334
334
334
334
334
334
334
334
334
334
334
334
334
334
334
334
334
334
334
334
334
334
334
334
334
334
334
334
334
334
334
334
334
334
334
334
334
334
334
334
334
334
334
334
334
334
334
334
334
334
334
334
334
334
334
334
334
334
334
334
334
334
334
334
334
334
334
334
334
334
334
334
334
334
334
334
334
334
334
334
334
334
334
334
334
334
334
334
334
334
334
334
334
334
334
334
334
334
334
334
334
334
334
334
334
334
334
334
334
334
334
334
334
334
334
334
334
334
334
334
334
334
334
334
334
334
334
334
334
334
334
334
334
334
334
334
334
334
334
334
334
334
334
334
334
334
334
334
334
334
334
334
334
334
334
334
334
334
334
334
334
334
334
334
334
334
334
334
334
334
334
334
334
334
334
334
334
334
334
334
334
334
334
334
334
334
334
334
334
334
334
334
334
334
334
334
334
334
334
334
334
334
334
334
334
334
334
334
334
334
334
334
334
334
334
334
334
334
334
334
334
334
334
334
334
334
334
334
334
334
334
334
334
334
334
334
334
334
334
334
334
334
334
334
334
334
334
334
334
334
334
334
334
334
334
334
334
334
334
334
334
334
334
334
334
334
334
334
334
334
334
334
334
334
334
334
334
334
334
334
334
334
334
334
334
334
334
334
334
334
334
334
334
334
334
334
334
334
334
334
334
334
334
334
334
334
334
334
334
334
334
334
334
334
334
334
334
334
334
334
334
334
334
334
334
334
334
334
334
334
334
334
334
334
334
334
334
334
334
334
334
334
334
334
334
334
334
334
334
334
334
334
334
334
334
334
334
334
334
334
334
334
334
334
334
334
334
334
334
334
334
334
334
334
334
334
334
334
334
334
334
334
334
334
334
334
334
334
334
334
334
334
334
334
334
334
334
334
334
334
334
334
334
334
334
334
334
334
334
334
334
334
334
334
334
334
334
334
334
334
334
334
334
334
334
334
334
334
334
334
334
334
334
334
334
334
334
334
334
334
334
334
334
334
334
334
334
334
334
334
334
334
334
334
334
334
334
334
334
334
334
334
334
334
334
334
334
334
334
334
334
334
334
334
334
334
334
334
334
334
334
334
366
366
366
366
366
366
366
366
366
366
366
366
366
366
366
366
366
366
366
366
366
366
366
366
366
366
366
366
366
366
366
366
366
366
366
366
366
366
366
366
366
366
366
366
366
366
366
366
366
366
366
366
366
366
366
366
366
366
366
366
366
366
366
366
366
366
366
366
366
366
366
366
366
366
366
366
366
366
366
366
366
366
366
366
366
366
366
366
366
366
366
366
366
366
366
366
366
366
366
366
366
366
366
366
366
366
366
366
366
366
366
366
366
366
366
366
366
366
366
366
366
366
366
366
366
366
366
366
366
366
366
366
366
366
366
366
366
366
366
366
366
366
366
366
366
366
366
366
366
366
366
366
366
366
366
366
366
366
366
366
366
366
366
366
366
366
366
366
366
366
366
366
366
366
366
366
366
366
366
366
366
366
366
366
366
366
366
366
366
366
366
366
366
366
366
366
366
366
366
366
366
366
366
366
366
366
366
366
366
366
366
366
366
366
366
366
366
366
366
366
366
366
366
366
366
366
366
366
366
366
366
366
366
366
366
366
366
366
366
366
366
366
366
366
366
366
366
366
366
366
366
366
366
366
366
366
366
366
366
366
366
366
366
366
366
366
366
366
366
366
366
366
366
366
366
366
366
366
366
366
366
366
366
366
366
366
366
366
366
366
366
366
366
366
366
366
366
366
366
366
366
366
366
366
366
366
366
366
366
366
366
366
366
366
366
366
366
366
366
366
366
366
366
366
366
366
366
366
366
366
366
366
366
366
366
366
366
366
366
366
366
366
366
366
366
366
366
366
366
366
366
366
366
366
366
366
366
366
366
366
366
366
366
366
366
366
366
366
366
366
366
366
366
366
366
366
366
366
366
366
366
366
366
366
366
366
366
366
366
366
366
366
366
366
366
366
366
366
366
366
366
366
366
366
366
366
366
366
366
366
366
366
366
366
366
366
366
366
366
366
366
366
366
366
366
366
366
366
366
366
366
366
366
366
366
366
366
366
366
366
366
366
366
366
366
366
366
366
366
366
366
366
366
366
366
366
366
366
366
366
366
366
366
366
366
366
366
366
366
366
366
366
366
366
366
366
366
366
366
366
366
366
366
366
366
366
366
366
366
366
366
366
366
366
366
366
366
366
366
366
366
366
366
366
366
366
366
366
366
366
366
366
366
366
366
366
366
366
366
366
366
366
366
366
366
366
366
366
366
366
366
366
366
366
366
366
366
366
366
366
366
366
366
366
366
366
366
366
366
366
366
366
366
366
366
366
366
366
366
366
366
366
366
366
366
366
366
366
366
366
366
366
366
366
366
366
366
366
366
366
366
366
366
366
400
400
400
400
400
400
400
400
400
400
400
400
400
400
400
400
400
400
400
400
400
400
400
400
400
400
400
400
400
400
400
400
400
400
400
400
400
400
400
400
400
400
400
400
400
400
400
400
400
400
400
400
400
400
400
400
400
400
400
400
400
400
400
400
400
400
400
400
400
400
400
400
400
400
400
400
400
400
400
400
400
400
400
400
400
400
400
400
400
400
400
400
400
400
400
400
400
400
400
400
400
400
400
400
400
400
400
400
400
400
400
400
400
400
400
400
400
400
400
400
400
400
400
400
400
400
400
400
400
400
400
400
400
400
400
400
400
400
400
400
400
400
400
400
400
400
400
400
400
400
400
400
400
400
400
400
400
400
400
400
400
400
400
400
400
400
400
400
400
400
400
400
400
400
400
400
400
400
400
400
400
400
400
400
400
400
400
400
400
400
400
400
400
400
400
400
400
400
400
400
400
400
400
400
400
400
400
400
400
400
400
400
400
400
400
400
400
400
400
400
400
400
400
400
400
400
400
400
400
400
400
400
400
400
400
400
400
400
400
400
400
400
400
400
400
400
400
400
400
400
400
400
400
400
400
400
400
400
400
400
400
400
400
400
400
400
400
400
400
400
400
400
400
400
400
400
400
400
400
400
400
400
400
400
400
400
400
400
400
400
400
400
400
400
400
400
400
400
400
400
400
400
400
400
400
400
400
400
400
400
400
400
400
400
400
400
400
400
400
400
400
400
400
400
400
400
400
400
400
400
400
400
400
400
400
400
400
400
400
400
400
400
400
400
400
400
400
400
400
400
400
400
400
400
400
400
400
400
400
400
400
400
400
400
400
400
400
400
400
400
400
400
400
400
400
400
400
400
400
400
400
400
400
400
400
400
400
400
400
400
400
400
400
400
400
400
400
400
400
400
400
400
400
400
400
400
400
400
400
400
400
400
400
400
400
400
400
400
400
400
400
400
400
400
400
400
400
400
400
400
400
400
400
400
400
400
400
400
400
400
400
400
400
400
400
400
400
400
400
400
400
400
400
400
400
400
400
400
400
400
400
400
400
400
400
400
400
400
400
400
400
400
400
400
400
400
400
400
400
400
400
400
400
400
400
400
400
400
400
400
400
400
400
400
400
400
400
400
400
400
400
400
400
400
400
400
400
400
400
400
400
400
400
400
400
400
400
400
400
400
400
400
400
400
400
400
400
400
400
400
400
400
400
400
400
400
400
400
400
400
400
400
400
400
400
400
400
400
400
400
400
400
400
400
400
400
400
400
400
400
400
400
400
400
400
400
400
400
400
400
400
400
400
400
400
400
400
400
400
400
400
400
400
400
400
400
400
400
400
400
400
400
400
400
400
400
400
400
400
400
400
400
400
400
400
400
400
400
400
400
400
400
400
400
400
400
400
400
400
400
400
400
400
400
400
400
400
400
400
400
400
400
400
400
400
400
400
400
400
400
400
400
400
400
400
400
400
400
400
400
400
400
400
400
400
400
400
400
400
400
400
400
400
400
400
400
400
400
400
400
400
400
400
400
400
400
400
400
400
400
400
400
400
400
400
400
400
400
400
400
400
400
400
400
400
400
400
400
400
400
400
400
400
400
400
400
400
400
400
400
400
400
400
400
400
400
400
400
400
400
400
400
400
400
400
400
400
400
400
400
400
400
400
400
400
400
400
400
400
400
400
400
400
400
400
400
400
400
400
400
400
400
400
400
400
400
400
400
400
400
400
400
400
400
400
400
400
400
400
400
400
400
400
400
400
400
400
400
400
400
400
400
400
400
400
400
400
400
400
400
400
400
400
400
400
400
400
400
400
400
400
400
400
400
400
400
400
400
400
400
400
400
400
400
400
400
400
400
400
400
400
400
400
400
400
400
400
400
400
400
400
400
400
400
400
400
400
400
400
400
400
400
400
400
400
400
400
400
400
400
400
400
400
400
400
400
400
400
400
400
400
400
400
400
400
400
400
400
400
400
400
400
400
400
400
400
400
400
400
400
400
400
400
400
400
400
400
400
400
400
400
400
400
400
400
400
400
400
400
400
400
400
400
400
400
400
400
400
400
400
400
400
400
400
400
400
400
400
400
400
400
400
400
400
400
400
400
400
400
400
400
400
400
400
400
400
400
400
400
400
400
400
400
400
400
400
400
400
400
400
400
400
400
400
400
400
400
400
400
400
400
400
400
400
400
400
400
400
400
400
400
400
400
400
400
400
400
400
400
400
400
400
400
400
400
400
400
400
400
400
400
400
400
400
400
400
400
400
400
400
400
400
400
400
400
400
400
400
400
400
400
400
400
400
400
400
400
400
400
400
400
400
400
400
400
400
400
400
400
400
400
400
400
400
400
400
400
400
400
400
400
400
400
400
400
400
400
400
400
400
400
400
400
400
400
400
400
400
400
400
400
400
400
400
400
400
400
400
400
400
400
400
400
400
400
400
400
400
400
400
400
400
400
400
400
400
400
400
400
400
400
400
400
400
400
400
400
400
400
400
400
400
400
400
400
400
400
400
400
400
400
400
2
2
2
2
2
2
2
2
2
2
2
2
2
2
2
2
2
2
2
2
2
2
2
2
2
2
2
2
2
2
2
2
2
2
2
2
2
2
2
2
2
2
2
2
2
2
2
2
2
2
2
2
2
2
2
2
2
2
2
2
2
2
2
2
2
2
2
2
2
2
2
2
2
2
2
2
2
2
2
2
2
2
2
2
2
2
2
2
354
354
354
354
354
354
354
354
354
354
354
354
354
354
354
354
354
354
354
354
354
354
354
354
354
354
354
354
354
354
354
354
354
354
354
354
354
354
354
354
354
354
354
354
354
354
354
354
354
354
354
354
354
354
354
354
354
354
354
354
354
354
354
354
354
354
354
354
354
354
354
354
354
354
354
354
354
354
354
354
354
354
354
354
354
354
354
354
354
354
354
354
354
354
354
354
354
354
354
354
354
354
354
354
354
354
354
354
354
354
354
354
354
354
354
354
354
354
354
354
354
354
354
354
354
354
354
354
354
354
354
354
354
354
354
354
354
354
354
354
354
354
354
354
354
354
354
354
354
354
354
354
354
354
354
354
354
354
354
354
354
354
354
354
354
354
354
354
354
354
354
354
354
354
354
354
354
354
354
354
354
354
354
354
354
354
354
354
354
354
354
354
354
354
354
354
354
354
354
354
354
354
354
354
354
354
354
354
354
354
354
354
354
354
354
354
354
354
354
354
354
354
354
354
354
354
354
354
354
354
354
354
354
354
354
354
354
354
354
354
354
354
354
354
354
354
354
354
354
354
354
354
354
354
354
354
354
354
354
354
354
354
354
354
354
354
354
354
354
354
354
354
354
354
354
354
354
354
354
354
354
354
354
354
354
354
354
354
354
354
354
354
354
354
354
354
354
354
354
354
354
354
354
354
354
354
354
354
354
354
354
354
354
354
354
354
354
354
354
354
354
354
354
354
354
354
354
354
354
354
354
354
354
354
354
354
354
354
354
354
354
354
354
354
354
354
354
354
354
354
354
354
354
354
354
354
354
354
354
354
354
354
354
354
354
354
354
354
354
354
354
354
354
354
354
354
354
354
354
354
354
354
354
354
354
354
354
354
354
354
354
354
354
354
354
354
354
354
354
354
354
354
354
354
354
354
354
354
354
354
354
354
354
354
354
354
354
354
354
354
354
354
354
354
354
354
354
354
354
354
354
354
354
354
354
354
354
354
354
354
354
354
354
354
354
354
354
354
354
354
354
354
354
354
354
354
354
354
354
354
354
354
354
354
354
354
354
354
354
354
354
354
354
354
354
354
354
354
354
354
354
354
354
354
354
354
354
354
354
354
354
354
354
354
354
354
354
354
354
354
354
354
354
354
354
354
354
354
354
354
354
354
354
354
354
354
354
354
354
354
354
354
354
354
354
354
354
354
354
354
354
354
354
354
354
354
354
354
354
354
354
354
354
354
354
354
354
354
354
354
354
354
354
354
354
354
354
354
354
354
354
354
354
354
354
354
354
354
354
354
354
354
354
354
354
354
354
354
354
354
354
354
354
354
354
354
354
354
354
354
354
354
354
354
354
354
354
354
354
354
354
354
354
354
354
354
354
354
354
354
354
354
354
354
354
354
354
354
354
354
354
354
354
354
354
354
354
354
354
354
354
354
354
354
354
354
354
354
354
354
354
354
354
354
354
354
354
354
354
354
354
354
354
354
354
354
354
354
354
354
354
354
354
354
400
400
400
400
400
400
400
400
400
400
400
400
400
400
400
400
400
400
400
400
400
400
400
400
400
400
400
400
400
400
400
400
400
400
400
400
400
400
400
400
400
400
400
400
400
400
400
400
400
400
400
400
400
400
400
400
400
400
400
400
400
400
400
400
400
400
400
400
400
400
400
400
400
400
400
400
400
400
400
400
400
400
400
400
400
400
400
400
400
400
400
400
400
400
400
400
400
400
400
400
400
400
400
400
400
400
400
400
400
400
400
400
400
400
400
400
400
400
400
400
400
400
400
400
400
400
400
400
400
400
400
400
400
400
400
400
400
400
400
400
400
400
400
400
400
400
400
400
400
400
400
400
400
400
400
400
400
400
400
400
400
400
400
400
400
400
400
400
400
400
400
400
400
400
400
400
400
400
400
400
400
400
400
400
400
400
400
400
400
400
400
400
400
400
400
400
400
400
400
400
400
400
400
400
400
400
400
400
400
400
400
400
400
400
400
400
400
400
400
400
400
400
400
400
400
400
400
400
400
400
400
400
400
400
400
400
400
400
400
400
400
400
400
400
400
400
400
400
400
400
400
400
400
400
400
400
400
400
400
400
400
400
400
400
400
400
400
400
400
400
400
400
400
400
400
400
400
400
400
400
400
400
400
400
400
400
400
400
400
400
400
400
400
400
400
400
400
400
400
400
400
400
400
400
400
400
400
400
400
400
400
400
400
400
400
400
400
400
400
400
400
400
400
400
400
400
400
400
400
400
400
400
400
400
400
400
400
400
400
400
400
400
400
400
400
400
400
400
400
400
400
400
400
400
400
400
400
400
400
400
400
400
400
400
400
400
400
400
400
400
400
400
400
400
400
400
400
400
400
400
400
400
400
400
400
400
400
400
400
400
400
400
400
400
400
400
400
400
400
400
400
400
400
400
400
400
400
400
400
400
400
400
400
400
400
400
400
400
400
400
400
400
400
400
400
400
400
400
400
400
400
400
400
400
400
400
400
400
400
400
400
400
400
400
400
400
400
400
292
292
292
292
292
292
292
292
292
292
292
292
292
292
292
292
292
292
292
292
292
292
292
292
292
292
292
292
292
292
292
292
292
292
292
292
292
292
292
292
292
292
292
292
292
292
292
292
292
292
292
292
292
292
292
292
292
292
292
292
292
292
292
292
292
292
292
292
292
292
292
292
292
292
292
292
292
292
292
292
292
292
292
292
292
292
292
292
292
292
292
292
292
292
292
292
292
292
292
292
292
292
292
292
292
292
292
292
292
292
292
292
292
292
292
292
292
292
292
292
292
292
292
292
292
292
292
292
292
292
292
292
292
292
292
292
292
292
292
292
292
292
292
292
292
292
292
292
292
292
292
292
292
292
292
292
292
292
292
292
292
292
292
292
292
292
292
292
292
292
292
292
292
292
292
292
292
292
292
292
292
292
292
292
292
292
292
292
292
292
292
292
292
292
292
292
292
292
292
292
292
292
292
292
292
292
292
292
292
292
292
292
292
292
292
292
292
292
292
292
292
292
292
292
292
292
292
292
292
292
292
292
292
292
292
292
292
292
292
292
292
292
292
292
292
292
292
292
292
292
292
292
292
292
292
292
292
292
292
292
292
292
292
292
292
292
292
292
292
292
292
292
292
292
292
292
292
292
292
292
292
292
292
292
292
292
292
292
292
292
292
292
292
292
292
292
292
292
292
292
292
292
292
292
292
292
292
292
292
292
292
292
292
292
292
292
292
292
292
292
292
292
292
292
292
292
292
292
292
292
292
292
292
292
292
292
292
292
292
292
292
292
292
292
292
292
292
292
292
292
292
292
292
292
292
292
292
292
292
292
292
292
292
292
292
292
292
292
292
292
292
292
292
292
292
292
390
390
390
390
390
390
390
390
390
390
390
390
390
390
390
390
390
390
390
390
390
390
390
390
390
390
390
390
390
390
390
390
390
390
390
390
390
390
390
390
390
390
390
390
390
390
390
390
390
390
390
390
390
390
390
390
390
390
390
390
390
390
390
390
390
390
390
390
390
390
390
390
390
390
390
390
390
390
390
390
390
390
390
390
390
390
390
390
390
390
390
390
390
390
390
390
390
390
390
390
390
390
390
390
390
390
390
390
390
390
390
390
390
390
390
390
390
390
390
390
390
390
390
390
390
390
390
390
390
390
390
390
390
390
390
390
390
390
390
390
390
390
390
390
390
390
390
390
390
390
390
390
390
390
390
390
390
390
390
390
390
390
390
390
390
390
390
390
390
390
390
390
390
390
390
390
390
390
390
390
390
390
390
390
390
390
390
390
390
390
390
390
390
390
390
390
390
390
390
390
390
390
390
390
390
390
390
390
390
390
390
390
390
390
390
390
390
390
390
390
390
390
390
390
390
390
390
390
390
390
390
390
390
390
390
390
390
390
390
390
390
390
390
390
390
390
390
390
390
390
390
390
390
390
390
390
390
390
390
390
390
390
390
390
390
390
390
390
390
390
390
390
390
390
390
390
390
390
390
390
390
390
390
390
390
390
390
390
390
390
390
390
390
390
390
390
390
390
390
390
390
390
390
390
390
390
390
390
390
390
390
390
390
390
390
390
390
390
390
390
390
390
390
390
390
390
390
390
390
390
390
390
390
390
390
390
390
390
390
390
390
390
390
390
390
390
390
390
390
390
390
390
390
390
390
390
390
390
390
390
390
390
390
390
390
390
390
390
390
390
390
390
390
390
390
390
390
390
390
390
390
390
390
390
390
390
390
390
390
390
390
390
390
390
390
390
390
390
390
390
390
390
390
390
390
390
390
390
390
390
390
390
390
390
390
390
390
390
390
390
390
390
390
390
390
390
390
390
390
390
390
390
390
390
390
390
390
390
390
390
390
390
390
390
390
390
390
390
390
390
390
390
390
390
390
390
390
390
390
390
390
390
390
390
390
390
390
390
390
390
390
390
390
390
390
390
390
390
390
390
390
390
390
390
390
390
390
390
390
390
390
390
390
390
390
390
390
390
390
390
390
390
390
390
390
390
390
390
390
390
390
390
390
390
390
390
390
390
390
390
0
0
0
0
0
0
0
0
0
0
0
0
0
0
0
0
0
0
0
0
0
0
0
0
0
0
0
0
0
0
0
0
0
0
0
0
0
0
0
0
0
0
0
0
0
0
0
0
0
0
0
0
0
0
0
0
368
368
368
368
368
368
368
368
368
368
368
368
368
368
368
368
368
368
368
368
368
368
368
368
368
368
368
368
368
368
368
368
368
368
368
368
368
368
368
368
368
368
368
368
368
368
368
368
368
368
368
368
368
368
368
368
368
368
368
368
368
368
368
368
368
368
368
368
368
368
368
368
368
368
368
368
368
368
368
368
368
368
368
368
368
368
368
368
368
368
368
368
368
368
368
368
368
368
368
368
368
368
368
368
368
368
368
368
368
368
368
368
368
368
368
368
368
368
368
368
368
368
368
368
368
368
368
368
368
368
368
368
368
368
368
368
368
368
368
368
368
368
368
368
368
368
368
368
368
368
368
368
368
368
368
368
368
368
368
368
368
368
368
368
368
368
368
368
368
368
368
368
368
368
368
368
368
368
368
368
368
368
368
368
368
368
368
368
368
368
368
368
368
368
368
368
368
368
368
368
368
368
368
368
368
368
368
368
368
368
368
368
368
368
368
368
368
368
368
368
368
368
368
368
368
368
368
368
368
368
368
368
368
368
368
368
368
368
368
368
368
368
368
368
368
368
368
368
368
368
368
368
368
368
368
368
368
368
368
368
368
368
368
368
368
368
368
368
368
368
368
368
368
368
368
368
368
368
368
368
368
368
368
368
368
368
368
368
368
368
368
368
368
368
368
368
368
368
368
368
368
368
368
368
368
368
368
368
368
368
368
368
368
368
368
368
368
368
368
368
368
368
368
368
368
368
368
368
368
368
368
368
368
368
368
368
368
368
368
368
368
368
368
368
368
368
368
368
368
368
368
368
368
368
368
368
368
368
368
368
368
368
368
368
368
368
368
368
368
368
368
368
368
368
368
368
368
368
368
368
368
368
368
368
368
368
368
368
368
368
368
368
368
368
368
368
368
368
368
368
368
368
368
368
368
368
368
368
368
368
368
368
368
368
368
368
368
368
368
368
368
368
368
368
368
368
368
368
368
368
368
368
368
368
368
368
368
368
368
368
368
368
368
368
368
368
368
368
368
368
368
368
368
368
368
368
368
368
368
368
368
368
368
368
368
368
368
368
368
368
368
368
368
368
368
368
368
368
368
368
368
368
368
368
368
368
368
368
36
36
36
36
36
36
36
36
36
36
36
36
36
36
36
36
36
36
36
36
36
36
36
36
36
36
36
36
36
36
36
36
36
36
36
36
36
36
36
36
36
36
36
36
36
36
36
36
36
36
36
36
36
36
36
36
36
36
36
36
36
36
36
36
36
36
36
36
36
36
36
36
36
36
36
36
36
36
36
36
36
36
36
36
36
36
36
36
36
36
36
36
36
36
36
36
36
36
36
36
36
36
36
36
36
36
36
36
36
36
36
36
36
36
36
36
36
36
36
36
44
44
44
44
44
44
44
44
44
44
44
44
44
44
44
44
44
44
44
44
44
44
44
44
44
44
44
44
44
44
44
44
44
44
44
44
44
44
44
44
44
44
44
44
44
44
44
44
44
44
44
44
44
44
44
44
44
44
44
44
44
44
44
44
44
44
44
44
44
44
44
44
44
44
44
44
44
44
44
44
44
44
44
44
44
44
44
44
44
44
44
44
44
44
44
44
44
44
44
44
44
44
44
44
44
44
44
44
44
44
44
44
44
44
44
44
44
44
44
44
44
44
44
44
44
44
44
44
44
44
44
44
44
44
44
44
44
44
44
44
44
44
44
44
44
44
44
44
44
44
44
44
44
44
44
44
44
44
44
44
44
44
44
44
44
44
44
44
44
44
44
44
44
44
44
44
44
44
44
44
44
44
44
44
44
44
44
44
44
44
44
44
44
44
44
44
44
44
44
44
44
44
44
44
44
44
44
44
44
44
44
44
44
44
44
44
44
44
44
44
44
44
44
44
44
44
44
44
44
44
44
44
44
44
44
44
44
44
44
44
44
44
44
44
44
44
44
44
44
44
44
44
44
44
44
44
44
44
44
44
44
44
44
44
44
44
44
44
44
44
44
44
44
44
44
44
44
44
44
44
44
44
44
44
44
44
44
44
44
44
44
44
44
44
44
44
50
50
50
50
50
50
50
50
50
50
50
50
50
50
50
50
50
50
50
50
50
50
50
50
50
50
50
50
50
50
50
50
50
50
50
50
50
50
50
50
50
50
50
50
50
50
50
50
50
50
50
50
50
50
50
50
50
50
50
50
50
50
50
50
50
50
50
50
50
50
50
50
50
50
50
50
50
50
50
50
50
50
50
50
50
50
50
50
50
50
50
50
50
50
50
50
50
50
50
50
50
50
50
50
50
50
50
50
50
50
50
50
50
50
50
50
50
50
50
50
50
50
50
50
50
50
50
50
50
50
50
50
50
50
50
50
50
50
50
50
50
50
50
50
50
50
50
50
50
50
50
50
50
50
50
50
50
50
50
50
50
50
50
50
50
50
50
50
50
50
50
50
50
50
50
50
50
50
50
50
50
50
50
50
50
50
50
50
50
50
50
50
50
50
50
50
50
50
50
50
50
50
50
50
50
50
50
50
50
50
50
50
50
50
50
50
50
50
50
50
50
50
50
50
50
50
50
50
50
50
50
50
50
50
50
50
50
50
50
50
50
50
50
50
50
50
50
50
50
50
50
50
50
50
50
50
50
50
50
50
50
50
50
50
50
50
50
50
50
50
50
50
50
50
50
50
50
50
50
50
50
50
50
50
50
50
50
50
50
50
50
50
50
50
50
50
50
50
50
50
50
50
50
50
50
50
50
50
50
50
50
50
50
50
50
50
50
50
50
50
50
50
50
50
50
50
50
50
50
50
50
50
50
50
50
50
50
50
50
50
50
50
50
50
0
0
0
0
0
0
0
0
0
0
0
0
0
0
0
0
0
0
0
0
0
0
0
0
0
0
0
0
0
0
0
0
0
0
0
0
0
0
0
0
0
0
0
0
0
0
0
0
0
0
0
0
0
0
0
0
0
0
0
0
0
0
0
0
0
0
0
0
0
0
0
0
0
0
0
0
0
0
0
0
0
0
0
0
0
0
0
0
0
0
0
0
0
0
0
0
0
0
0
0
0
0
0
0
0
0
0
0
0
0
0
0
0
0
0
0
0
0
0
0
0
0
0
0
0
0
0
0
0
0
0
0
0
0
0
0
0
0
0
0
0
0
0
0
0
0
0
0
0
0
0
0
0
0
0
0
0
0
0
0
0
0
0
0
0
0
0
0
0
0
0
0
0
0
0
0
0
0
0
0
0
0
0
0
0
0
0
0
0
0
0
0
0
0
0
0
0
0
0
0
0
0
0
0
0
0
0
0
0
0
0
0
0
0
0
0
0
0
0
0
0
0
0
0
0
0
0
0
0
0
0
0
0
0
0
0
0
0
0
0
0
0
0
0
0
0
0
0
0
0
0
0
0
0
0
0
0
0
0
0
0
0
0
0
0
0
0
0
0
0
0
0
0
0
0
0
0
0
0
0
0
0
0
0
0
0
0
0
0
0
0
0
0
0
0
0
0
0
0
0
0
0
0
0
0
0
0
0
0
0
0
0
0
0
0
0
0
0
0
0
0
0
0
0
0
0
0
0
0
0
0
0
0
0
0
0
0
0
0
0
0
0
0
0
0
0
0
0
0
0
0
0
0
0
0
0
0
0
0
0
0
0
0
0
0
0
0
0
0
0
0
0
0
0
0
0
0
0
0
0
0
0
0
0
0
0
0
0
0
0
0
0
0
0
0
0
0
0
0
0
0
0
0
0
0
0
0
0
0
0
0
0
0
0
0
0
392
392
392
392
392
392
392
392
392
392
392
392
392
392
392
392
392
392
392
392
392
392
392
392
392
392
392
392
392
392
392
392
392
392
392
392
392
392
392
392
392
392
392
392
392
392
392
392
392
392
392
392
392
392
392
392
392
392
392
392
392
392
392
392
392
392
392
392
392
392
392
392
392
392
392
392
392
392
392
392
392
392
392
392
392
392
392
392
392
392
392
392
392
392
392
392
392
392
392
392
392
392
392
392
392
392
392
392
392
392
392
392
392
392
392
392
392
392
392
392
392
392
392
392
392
392
392
392
392
392
392
392
392
392
392
392
392
392
392
392
392
392
392
392
392
392
392
392
392
392
392
392
392
392
392
392
392
392
392
392
392
392
392
392
392
392
392
392
392
392
392
392
392
392
392
392
392
392
392
392
392
392
392
392
392
392
392
392
392
392
392
392
392
392
392
392
392
392
392
392
392
392
392
392
392
392
392
392
392
392
392
392
392
392
392
392
392
392
392
392
392
392
392
392
392
392
392
392
392
392
392
392
392
392
392
392
392
392
392
392
392
392
392
392
392
392
392
392
392
392
392
392
392
392
392
392
392
392
392
392
392
392
392
392
392
392
392
392
392
392
392
392
392
392
392
392
392
392
392
392
392
392
392
392
392
392
392
392
392
392
392
392
392
392
392
392
392
392
392
392
392
392
392
392
392
392
392
392
392
392
392
392
392
392
392
392
392
392
392
392
392
392
392
392
392
392
392
392
392
392
392
392
392
392
392
392
392
392
392
392
392
392
392
392
392
392
392
392
392
392
392
392
392
392
392
392
392
392
392
392
392
392
392
392
392
392
392
392
392
392
392
392
392
392
392
392
392
392
392
392
392
392
392
392
392
392
392
392
392
392
392
392
392
392
392
392
392
392
392
392
392
392
392
392
392
392
392
392
392
392
392
392
392
392
392
392
392
392
392
392
392
392
392
392
392
392
392
392
392
392
392
392
392
392
392
392
392
392
392
392
392
392
392
392
392
392
392
392
392
392
392
392
392
392
392
392
392
392
392
392
392
392
392
392
392
392
392
392
392
392
392
392
392
392
392
392
392
392
392
392
392
392
392
392
392
392
392
392
392
392
392
392
392
392
392
392
392
392
392
392
392
392
392
392
392
392
392
392
392
392
392
392
392
392
392
392
392
392
392
392
392
392
392
392
392
392
392
392
392
392
392
392
392
392
392
392
392
392
392
392
392
392
392
392
392
392
392
392
392
392
392
392
392
392
392
392
392
392
392
392
392
392
392
392
392
392
392
392
392
392
392
392
392
392
392
392
392
392
392
392
392
392
392
392
392
392
392
392
392
392
392
392
392
392
392
392
392
392
392
392
392
392
392
392
392
392
392
392
392
392
392
392
392
392
392
392
392
392
392
392
392
392
392
392
392
392
392
392
392
392
392
392
392
392
392
392
392
392
392
392
392
392
392
392
392
392
392
392
392
392
392
392
392
392
392
392
392
392
392
392
392
392
392
392
392
392
392
392
392
392
392
392
392
392
392
392
392
392
392
392
392
392
392
392
392
392
392
392
392
392
392
392
392
392
392
392
392
392
392
392
392
392
392
392
392
392
392
392
392
392
392
392
392
392
392
392
392
392
392
392
86
86
86
86
86
86
86
86
86
86
86
86
86
86
86
86
86
86
86
86
86
86
86
86
86
86
86
86
86
86
86
86
86
86
86
86
86
86
86
86
86
86
86
86
86
86
86
86
86
86
86
86
86
86
86
86
86
86
86
86
86
86
86
86
86
86
86
86
86
86
86
86
86
86
86
86
86
86
86
86
86
86
86
86
86
86
86
86
86
86
86
86
86
86
86
86
86
86
86
86
86
86
86
86
86
86
86
86
86
86
86
86
86
86
86
86
86
86
86
86
86
86
86
86
86
86
86
86
86
86
86
86
86
86
86
86
86
86
86
86
86
86
86
86
86
86
86
86
86
86
86
86
86
86
86
86
86
86
86
86
86
86
86
86
86
86
86
86
248
248
248
248
248
248
248
248
248
248
248
248
248
248
248
248
248
248
248
248
248
248
248
248
248
248
248
248
248
248
248
248
248
248
248
248
248
248
248
248
248
248
248
248
248
248
248
248
248
248
248
248
248
248
248
248
248
248
248
248
248
248
248
248
248
248
248
248
248
248
248
248
248
248
248
248
248
248
248
248
248
248
248
248
248
248
248
248
248
248
248
248
248
248
248
248
248
248
248
248
248
248
248
248
248
248
248
248
248
248
248
248
248
248
248
248
248
248
248
248
248
248
248
248
248
248
248
248
248
248
248
248
248
248
248
248
248
248
248
248
248
248
248
248
248
248
248
248
248
248
248
248
248
248
248
248
248
248
248
248
248
248
248
248
248
248
248
248
248
248
248
248
248
248
248
248
248
248
248
248
248
248
248
248
248
248
248
248
248
248
248
248
248
248
248
248
248
248
248
248
248
248
248
248
248
248
248
248
248
248
248
248
248
248
248
248
400
400
400
400
400
400
400
400
400
400
400
400
400
400
400
400
400
400
400
400
400
400
400
400
400
400
400
400
400
400
400
400
400
400
400
400
400
400
400
400
400
400
400
400
400
400
400
400
400
400
400
400
400
400
400
400
400
400
400
400
400
400
400
400
400
400
400
400
400
400
400
400
400
400
400
400
400
400
400
400
400
400
400
400
400
400
400
400
400
400
400
400
400
400
400
400
400
400
400
400
400
400
400
400
400
400
400
400
400
400
400
400
400
400
400
400
400
400
400
400
400
400
400
400
400
400
400
400
400
400
400
400
400
400
400
400
400
400
400
400
400
400
400
400
400
400
400
400
400
400
400
400
400
400
400
400
400
400
400
400
400
400
400
400
400
400
400
400
400
400
400
400
400
400
400
400
400
400
400
400
400
400
400
400
400
400
400
400
400
400
400
400
400
400
400
400
400
400
400
400
400
400
400
400
400
400
400
400
400
400
400
400
400
400
400
400
400
400
400
400
400
400
400
400
400
400
400
400
400
400
400
400
400
400
400
400
400
400
400
400
400
400
400
400
400
400
400
400
400
400
400
400
400
400
400
400
400
400
400
400
400
400
400
400
400
400
400
400
400
400
400
400
400
400
400
400
400
400
400
400
400
400
400
400
400
400
400
400
400
400
400
400
400
400
400
400
400
400
400
400
400
400
400
400
400
400
400
400
400
400
400
400
400
400
400
400
400
400
400
400
400
400
400
400
400
400
400
400
400
400
400
400
400
400
400
400
400
400
400
400
400
400
400
400
400
400
400
400
400
400
400
400
400
400
400
400
400
400
400
400
400
400
400
400
400
400
400
400
400
400
400
400
400
400
400
400
400
400
400
400
400
400
400
400
400
400
400
400
400
400
400
400
400
400
400
400
400
400
400
400
400
400
400
400
400
400
400
400
400
400
400
400
400
400
400
400
400
400
400
400
400
400
400
400
400
400
400
400
400
400
400
400
400
400
400
400
400
400
400
400
400
400
400
400
400
400
400
400
400
400
400
400
400
400
400
400
400
400
400
400
400
400
400
400
400
400
400
400
400
400
400
400
400
400
400
400
400
400
400
400
400
400
400
400
400
400
400
400
400
400
400
400
400
400
400
400
400
400
400
400
400
400
400
400
400
400
400
400
400
400
400
400
400
400
400
400
400
400
400
400
400
400
400
400
400
400
400
400
400
400
400
400
400
400
400
400
400
400
400
400
400
400
400
400
400
400
400
400
400
400
400
400
400
400
400
400
400
400
400
400
400
400
400
400
400
400
400
400
400
400
400
400
400
400
400
400
400
400
400
400
400
400
400
400
400
400
400
400
400
400
400
400
400
400
400
400
400
400
400
400
400
400
400
400
400
400
400
400
400
400
400
400
400
400
400
400
400
400
400
400
400
400
400
400
400
400
400
400
400
400
400
400
38
38
38
38
38
38
38
38
38
38
38
38
38
38
38
38
38
38
38
38
38
38
38
38
38
38
38
38
38
38
38
38
38
38
38
38
38
38
38
38
38
38
38
38
38
38
38
38
38
38
38
38
38
38
38
38
38
38
38
38
38
38
38
38
38
38
38
38
38
38
38
38
38
38
38
38
38
38
38
38
38
38
38
38
38
38
38
38
38
38
38
38
38
38
38
38
38
38
38
38
38
38
38
38
38
38
38
38
38
38
38
38
38
38
38
38
38
38
38
38
38
38
38
38
38
38
38
38
38
38
38
38
38
38
38
38
38
38
38
38
38
38
38
38
38
38
38
38
38
38
38
38
38
38
38
38
38
38
38
38
38
38
38
38
38
38
38
38
38
38
38
38
38
38
38
38
38
38
38
38
38
38
38
38
38
38
38
38
38
38
38
38
38
38
38
38
38
38
38
38
38
38
38
38
38
38
38
38
38
38
38
38
38
38
38
38
38
