# Supplementary material for: Comparative Analysis of Majority Language Influence on North Sámi Prosody Using WaveNet-Based modeling
Source: Lang Speech. 2020 Dec 29;65(4):859–88. doi: 10.1177/0023830920983591 (PMC9669769; doi:10.1177/0023830920983591)
Supplement: sj-tgz-1-las-10.1177_0023830920983591 – Supplemental material for Comparative Analysis of Majority Language Influence on North Sámi Prosody Using WaveNet-Based modeling [file sj-tgz-1-las-10.1177_0023830920983591.tgz › supplementary/WORD/sut-m-4-44.lnu]

29
29
29
29
29
29
29
29
29
29
29
29
29
29
29
29
29
29
29
29
29
29
29
29
29
29
29
29
29
29
29
29
29
29
29
29
29
29
29
29
29
29
29
29
29
29
29
29
29
29
29
29
29
29
29
29
29
29
29
29
29
29
29
29
29
29
29
29
29
29
29
29
29
29
29
29
29
29
29
29
29
29
29
29
29
29
29
29
29
29
29
29
29
29
29
29
29
29
29
29
29
29
29
29
29
29
29
29
29
29
29
29
29
29
29
29
29
29
29
29
29
29
29
29
29
29
29
29
29
29
29
29
29
29
29
29
29
29
29
29
29
29
29
29
29
29
29
29
29
29
29
29
29
29
29
29
29
29
29
29
29
29
29
29
29
29
29
29
29
29
29
29
29
29
29
29
29
29
29
29
29
29
29
29
29
29
29
29
29
29
29
29
29
29
29
29
29
29
29
29
29
29
29
29
29
29
29
29
29
29
29
29
29
29
29
29
29
29
29
29
29
29
29
29
29
29
29
29
29
29
29
29
29
29
29
29
29
29
29
29
29
29
29
29
29
29
29
29
29
29
29
29
29
29
29
29
29
29
29
29
29
29
29
29
29
29
29
29
29
29
29
29
29
29
29
29
29
29
29
29
29
29
29
29
29
29
29
29
29
29
29
29
29
29
29
29
29
29
29
29
29
29
29
29
29
29
29
29
29
29
29
29
399
399
399
399
399
399
399
399
399
399
399
399
399
399
399
399
399
399
399
399
399
399
399
399
399
399
399
399
399
399
399
399
399
399
399
399
399
399
399
399
399
399
399
399
399
399
399
399
399
399
399
399
399
399
399
399
399
399
399
399
399
399
399
399
399
399
399
399
399
399
399
399
399
399
399
399
399
399
399
399
399
399
399
399
399
399
399
399
399
399
399
399
399
399
399
399
399
399
399
399
399
399
399
399
399
399
399
399
399
399
399
399
399
399
399
399
399
399
399
399
399
399
399
399
399
399
399
399
399
399
399
399
399
399
399
399
399
399
399
399
399
399
399
399
399
399
399
399
399
399
399
399
399
399
399
399
399
399
399
399
399
399
399
399
399
399
399
399
399
399
399
399
399
399
399
399
399
399
399
399
399
399
399
399
399
399
399
399
399
399
399
399
399
399
399
399
399
399
399
399
399
399
399
399
399
399
399
399
399
399
399
399
399
399
399
399
399
399
399
399
399
399
399
399
399
399
399
399
399
399
399
399
399
399
399
399
399
399
399
399
399
399
399
399
399
399
399
399
399
399
399
399
399
399
399
399
399
399
399
399
399
399
399
399
399
399
399
399
399
399
399
399
399
399
399
399
399
399
399
399
399
399
399
399
399
399
399
399
399
399
399
399
399
399
399
399
399
399
399
399
399
399
399
399
399
399
399
399
399
399
399
399
399
399
399
399
399
399
399
399
399
399
399
399
399
399
399
399
399
399
399
399
399
399
399
399
399
399
399
399
399
399
399
399
399
399
399
399
399
399
399
399
399
399
399
399
399
399
399
399
399
399
399
399
399
399
399
399
399
399
399
399
399
399
399
399
399
399
399
399
399
399
399
399
399
399
399
399
399
399
399
399
399
399
399
399
399
399
399
399
399
399
399
399
399
399
399
399
399
399
399
399
399
399
399
399
399
399
399
399
399
399
399
399
399
399
399
399
399
399
399
399
399
399
399
399
399
399
399
399
399
399
399
399
399
399
399
399
399
399
399
399
399
399
399
399
399
399
399
399
399
399
399
399
399
399
399
399
399
399
399
399
399
399
399
399
399
399
399
399
399
399
399
399
399
399
399
399
399
0
0
0
0
0
0
0
0
0
0
0
0
0
0
0
0
0
0
0
0
0
0
0
0
0
0
0
0
0
0
0
0
0
0
0
0
0
0
0
0
0
0
0
0
0
0
0
399
399
399
399
399
399
399
399
399
399
399
399
399
399
399
399
399
399
399
399
399
399
399
399
399
399
399
399
399
399
399
399
399
399
399
399
399
399
399
399
399
399
399
399
399
399
399
399
399
399
399
399
399
399
399
399
399
399
399
399
399
399
399
399
399
399
399
399
399
399
399
399
399
399
399
399
399
399
399
399
399
399
399
399
399
399
399
399
399
399
399
399
399
399
399
399
399
399
399
399
399
399
399
399
399
399
399
399
399
399
399
399
399
399
399
399
399
399
399
399
399
399
399
399
399
399
399
399
399
399
399
399
399
399
399
399
399
399
399
399
399
399
399
399
399
399
399
399
399
399
399
399
399
399
399
399
399
399
399
399
399
399
399
399
399
399
399
399
399
399
399
399
399
399
399
399
399
399
399
399
399
399
399
399
399
399
399
399
399
399
399
399
399
399
399
399
399
399
399
399
399
399
399
399
399
399
399
399
399
399
399
399
399
399
399
399
399
399
399
399
399
399
399
399
399
399
399
399
399
399
399
399
399
399
399
399
399
399
399
399
399
399
399
399
399
399
399
399
399
399
399
399
399
399
399
399
399
399
399
399
399
399
399
399
399
399
399
399
399
399
399
399
399
399
399
399
399
399
399
399
399
399
399
399
399
399
399
399
399
399
399
399
399
399
399
399
399
399
399
399
399
399
399
399
399
399
399
399
399
399
399
399
399
399
399
399
399
399
399
399
399
399
399
399
399
399
399
399
399
399
399
399
399
399
399
399
399
399
399
399
399
399
399
399
399
399
399
399
399
399
399
399
399
399
399
399
399
399
399
399
399
399
399
399
399
399
399
399
399
0
0
0
0
0
0
0
0
0
0
0
0
0
0
0
0
0
0
0
0
0
0
0
0
0
0
0
0
0
0
0
0
0
0
0
0
0
0
0
0
0
0
0
0
0
0
0
0
0
0
0
0
0
0
0
0
0
0
0
0
0
0
0
0
0
0
0
0
0
0
0
0
0
0
0
0
0
0
0
0
0
0
0
0
0
0
0
0
0
0
0
0
0
0
0
1
1
1
1
1
1
1
1
1
1
1
1
1
1
1
1
1
1
1
1
1
1
1
1
1
1
1
1
1
1
1
1
1
1
1
1
1
1
1
1
1
1
1
1
1
1
1
1
1
1
1
1
1
1
1
1
1
1
1
1
1
1
1
1
1
1
1
1
1
1
1
1
1
1
1
1
1
1
1
1
1
1
1
1
1
1
1
1
1
1
1
1
1
1
1
1
1
1
1
1
1
1
1
1
1
1
1
1
1
1
1
1
361
361
361
361
361
361
361
361
361
361
361
361
361
361
361
361
361
361
361
361
361
361
361
361
361
361
361
361
361
361
361
361
361
361
361
361
361
361
361
361
361
361
361
361
361
361
361
361
361
361
361
361
361
361
361
361
361
361
361
361
361
361
361
361
361
361
361
361
361
361
361
361
361
361
361
361
361
361
361
361
361
361
361
361
361
361
361
361
361
361
361
361
361
361
361
361
361
361
361
361
361
361
361
361
361
361
361
361
361
361
361
361
361
361
361
361
361
361
361
361
361
361
361
361
361
361
361
361
361
361
361
361
361
361
361
361
361
361
361
361
361
361
361
361
361
361
361
361
361
361
361
361
361
361
361
361
361
361
361
361
361
361
361
361
361
361
361
361
361
361
361
361
361
361
361
361
361
361
361
361
361
361
361
361
361
361
361
361
361
361
361
361
361
361
361
361
361
361
361
361
361
361
361
361
361
361
361
361
361
361
361
361
361
361
361
361
361
361
361
361
361
361
361
361
361
361
361
361
361
361
361
361
361
361
361
361
361
361
361
361
361
361
361
361
361
361
361
361
361
361
361
361
361
361
361
361
361
361
361
361
361
361
361
361
361
361
361
361
361
361
361
361
361
361
361
361
361
361
361
361
361
361
361
361
361
361
361
361
361
361
361
361
361
361
361
361
361
361
361
361
361
361
361
361
361
361
361
361
361
361
361
361
361
361
361
361
361
361
361
361
361
361
361
361
361
361
361
361
361
361
361
361
361
361
361
361
361
361
361
361
361
361
361
361
361
361
361
361
361
361
361
361
361
361
361
361
361
361
361
361
361
361
361
361
361
361
361
361
361
361
361
361
361
361
361
361
361
361
361
361
361
361
361
361
361
361
361
361
361
361
361
361
361
361
361
361
361
361
361
361
361
361
361
361
361
361
361
361
361
361
361
361
361
361
361
361
361
361
361
361
361
361
361
361
361
361
361
361
361
361
361
361
361
361
361
361
361
361
361
361
361
361
361
361
361
361
361
361
361
361
361
361
361
361
361
361
397
397
397
397
397
397
397
397
397
397
397
397
397
397
397
397
397
397
397
397
397
397
397
397
397
397
397
397
397
397
397
397
397
397
397
397
397
397
397
397
397
397
397
397
397
397
397
397
397
397
397
397
397
397
397
397
397
397
397
397
397
397
397
397
397
397
397
397
397
397
397
397
397
397
397
397
397
397
397
397
397
397
397
397
397
397
397
397
397
397
397
397
397
397
397
397
397
397
397
397
397
397
397
397
397
397
397
397
397
397
397
397
397
397
397
397
397
397
397
397
397
397
397
397
397
397
397
397
397
397
397
397
397
397
397
397
397
397
397
397
397
397
397
397
397
397
397
397
397
397
397
397
397
397
397
397
397
397
397
397
397
397
397
397
397
397
397
397
397
397
397
397
397
397
397
397
397
397
397
397
397
397
397
397
397
397
397
397
397
397
397
397
397
397
397
397
397
397
397
397
397
397
397
397
397
397
397
397
397
397
397
397
397
397
397
397
397
397
397
397
397
397
397
397
397
397
397
397
397
397
397
397
397
397
397
397
397
397
397
397
397
397
397
397
397
397
397
397
397
397
397
397
397
397
397
397
397
397
397
397
397
397
397
397
397
397
397
397
397
397
397
397
397
397
397
397
397
397
397
397
397
397
397
397
397
397
397
397
397
397
397
397
397
397
397
397
397
397
397
397
397
397
397
397
397
397
397
397
397
397
397
397
397
397
397
397
397
397
397
397
397
397
397
397
397
397
397
397
397
397
397
397
397
397
397
397
397
397
397
397
397
397
397
397
397
397
397
397
397
397
397
397
397
397
397
397
397
397
397
397
397
397
397
397
397
397
397
397
397
397
397
397
397
397
397
397
397
397
397
397
397
397
397
397
397
397
397
397
397
397
397
397
397
397
397
397
397
397
397
397
397
397
397
397
397
397
397
397
397
397
397
397
397
397
397
397
397
397
397
397
397
397
397
397
397
397
397
397
397
397
397
397
397
397
397
397
397
397
397
397
397
397
397
397
397
397
397
397
397
397
397
397
397
397
397
397
397
397
397
397
397
397
397
397
397
397
397
397
397
397
397
397
397
397
397
397
397
397
397
397
397
397
397
397
397
397
397
397
397
397
397
397
397
397
397
397
397
397
397
397
397
397
397
397
397
397
397
397
397
397
397
397
397
397
397
397
397
397
397
397
397
397
397
397
397
397
397
397
397
397
397
397
397
397
397
397
397
397
397
397
397
397
397
397
397
397
397
397
397
397
397
397
397
397
397
397
397
397
397
397
397
397
397
397
397
397
397
397
397
397
397
397
397
397
397
397
397
397
397
397
397
397
397
397
397
397
397
397
397
397
397
397
397
397
397
397
397
397
397
397
397
397
397
397
397
397
397
397
397
397
397
397
397
397
397
397
397
397
397
397
397
397
397
397
397
397
397
397
397
397
397
397
397
0
0
0
0
0
0
0
0
0
0
0
0
0
0
0
0
0
0
0
0
0
0
0
0
0
0
0
0
0
0
0
0
0
0
0
0
0
0
0
0
0
0
0
0
0
0
0
0
0
0
0
0
0
0
0
0
0
0
0
0
0
0
0
0
0
0
0
0
0
0
0
0
0
0
0
0
0
0
0
0
0
0
0
0
0
0
0
0
0
0
0
0
0
0
0
0
0
0
0
0
0
0
0
0
0
0
0
0
0
0
0
399
399
399
399
399
399
399
399
399
399
399
399
399
399
399
399
399
399
399
399
399
399
399
399
399
399
399
399
399
399
399
399
399
399
399
399
399
399
399
399
399
399
399
399
399
399
399
399
399
399
399
399
399
399
399
399
399
399
399
399
399
399
399
399
399
399
399
399
399
399
399
399
399
399
399
399
399
399
399
399
399
399
399
399
399
399
399
399
399
399
399
399
399
399
399
399
399
399
399
399
399
399
399
399
399
399
399
399
399
399
399
399
399
399
399
399
399
399
399
399
399
399
399
399
399
399
399
399
399
399
399
399
399
399
399
399
399
399
399
399
399
399
399
399
399
399
399
399
399
399
399
399
399
399
399
399
399
399
399
399
399
399
399
399
399
399
399
399
399
399
399
399
399
399
399
399
399
399
399
399
399
399
399
399
399
399
399
399
399
399
399
399
399
399
399
399
399
399
399
399
399
399
399
399
399
399
399
399
399
399
399
399
399
399
399
399
399
399
399
399
399
399
399
399
399
399
399
399
399
399
399
399
399
399
399
399
399
399
399
399
399
399
399
399
399
399
399
399
399
399
399
399
399
399
399
399
399
399
399
399
399
399
399
399
399
399
399
399
399
399
399
399
399
399
399
399
399
399
399
399
399
399
399
399
399
399
399
399
399
399
399
399
399
399
399
399
399
399
399
399
399
399
399
399
399
399
399
399
399
399
399
399
399
399
399
399
399
399
399
399
399
399
399
399
399
399
399
399
399
399
399
399
399
399
399
399
399
399
399
399
399
399
399
399
399
399
399
399
399
399
399
399
399
399
399
399
399
399
399
399
399
399
399
399
399
399
399
399
399
399
399
399
399
399
399
399
399
399
399
399
399
399
399
399
399
399
399
399
399
399
399
399
399
399
399
399
399
399
399
399
399
399
399
399
399
399
399
399
399
399
399
399
399
399
399
399
399
399
399
399
399
399
399
399
399
399
399
399
399
399
399
399
399
399
399
399
399
399
399
399
399
399
399
399
399
399
399
399
399
399
399
399
399
399
399
399
399
399
399
399
399
399
399
399
399
399
399
399
399
399
399
399
399
399
399
399
399
399
399
399
399
399
399
399
399
399
399
399
399
399
399
399
399
399
399
399
399
399
399
399
399
399
399
399
399
399
399
399
399
399
399
399
399
399
399
399
399
399
399
399
399
399
399
399
399
399
399
399
399
399
399
399
399
399
399
399
399
399
399
399
399
399
399
399
399
399
399
399
399
399
399
399
399
399
399
399
399
399
399
399
399
399
399
399
399
399
399
399
399
399
399
399
399
399
399
399
399
399
399
399
399
399
399
399
399
399
399
399
399
399
399
399
399
399
399
399
399
399
399
399
399
399
399
399
399
399
399
399
399
399
399
399
399
399
399
399
399
399
399
399
399
399
399
399
399
399
399
399
399
399
399
399
399
399
399
399
399
399
399
399
399
399
399
399
399
399
399
399
399
399
399
399
399
399
399
399
399
399
399
399
399
399
399
399
399
399
399
399
399
399
399
399
399
399
399
399
399
399
399
399
399
399
399
399
399
399
399
399
399
399
399
399
399
399
399
399
399
399
399
399
399
399
399
399
399
399
399
399
399
399
399
399
399
399
399
399
399
399
399
399
399
399
399
399
399
399
399
399
399
399
399
399
399
399
399
399
399
399
399
399
399
399
399
399
399
399
399
399
399
399
399
399
399
399
399
399
399
399
399
399
399
399
399
399
399
399
399
399
399
399
399
399
399
399
399
399
399
399
399
399
399
399
399
399
399
399
399
399
399
399
399
399
399
399
399
399
399
399
399
399
399
399
399
399
399
399
399
399
399
399
399
399
399
399
399
399
399
0
0
0
0
0
0
0
0
0
0
0
0
0
0
0
0
0
0
0
0
0
0
0
0
0
0
0
0
0
0
0
0
0
0
0
0
0
0
0
0
0
0
0
0
0
0
0
0
0
0
0
0
0
0
0
0
0
0
0
0
0
0
0
0
0
0
0
0
0
0
0
0
0
0
0
0
0
0
0
0
0
0
0
0
0
0
0
0
0
0
0
0
0
0
0
0
0
0
0
0
0
0
0
0
0
0
0
0
0
0
0
0
0
0
0
0
0
0
0
0
0
0
0
0
0
0
0
0
0
0
0
0
0
0
0
0
0
0
0
0
0
0
0
0
0
0
0
0
0
0
0
0
0
0
0
0
0
0
0
0
0
0
0
0
0
0
0
0
0
0
0
0
0
0
0
0
0
0
0
0
0
0
0
0
0
0
0
0
0
0
0
0
0
0
0
0
0
0
0
0
0
0
0
0
0
0
0
0
0
0
0
0
0
0
0
0
0
0
0
0
0
0
0
0
0
0
0
0
0
0
0
0
0
0
0
0
0
0
0
0
0
0
0
0
0
0
0
0
0
0
0
0
0
0
0
0
0
0
0
0
0
0
0
0
0
0
0
0
0
0
0
0
0
0
0
0
0
0
0
0
0
0
0
0
0
0
0
0
0
0
0
0
0
0
0
0
0
0
0
0
0
0
0
0
0
0
0
0
0
0
0
0
0
0
0
0
0
0
0
0
0
0
0
0
0
0
0
0
0
0
0
0
0
0
0
0
0
0
0
0
0
0
0
0
0
0
0
0
0
0
0
0
0
0
0
0
0
0
0
0
0
0
0
0
0
0
0
0
0
0
0
0
0
0
0
0
0
0
0
0
0
0
0
0
0
0
0
0
0
0
0
0
0
0
0
0
0
0
0
0
0
0
0
0
0
0
0
0
0
0
0
0
0
0
0
0
0
0
0
0
0
0
0
0
0
0
0
0
0
0
0
0
0
0
0
0
0
0
0
0
0
0
0
0
0
0
0
0
0
0
0
0
0
0
0
0
0
0
0
0
0
0
0
0
0
0
0
0
0
0
0
0
0
0
0
0
0
0
0
3
3
3
3
3
3
3
3
3
3
3
3
3
3
3
3
3
3
3
3
3
3
3
3
3
3
3
3
3
3
3
3
3
3
3
3
3
3
3
3
3
3
3
3
3
3
3
3
3
3
3
3
3
3
3
3
3
3
3
3
3
3
3
3
3
3
3
3
3
3
3
3
3
3
3
3
3
3
3
3
3
3
3
3
3
3
3
3
399
399
399
399
399
399
399
399
399
399
399
399
399
399
399
399
399
399
399
399
399
399
399
399
399
399
399
399
399
399
399
399
399
399
399
399
399
399
399
399
399
399
399
399
399
399
399
399
399
399
399
399
399
399
399
399
399
399
399
399
399
399
399
399
399
399
399
399
399
399
399
399
399
399
399
399
399
399
399
399
399
399
399
399
399
399
399
399
399
399
399
399
399
399
399
399
399
399
399
399
399
399
399
399
399
399
399
399
399
399
399
399
399
399
399
399
399
399
399
399
399
399
399
399
399
399
399
399
399
399
399
399
399
399
399
399
399
399
399
399
399
399
399
399
399
399
399
399
399
399
399
399
399
399
399
399
399
399
399
399
399
399
399
399
399
399
399
399
399
399
399
399
399
399
399
399
399
399
399
399
399
399
399
399
399
399
399
399
399
399
399
399
399
399
399
399
399
399
399
399
399
399
399
399
399
399
399
399
399
399
399
399
399
399
399
399
399
399
399
399
399
399
399
399
399
399
399
399
399
399
399
399
399
399
399
399
399
399
399
399
399
399
399
399
399
399
399
399
399
399
399
399
399
399
399
399
399
399
399
399
399
399
399
399
399
399
399
399
399
399
399
399
399
399
399
399
399
399
399
399
399
399
399
399
399
399
399
399
399
399
399
399
399
399
399
399
399
399
399
399
399
399
399
399
399
399
399
399
399
399
399
399
399
399
399
399
399
399
399
399
399
399
399
399
399
399
399
399
399
399
399
399
399
399
399
399
399
399
399
399
399
399
399
399
399
399
399
399
399
399
399
399
399
399
399
399
399
399
399
399
399
399
399
399
399
399
399
399
399
399
399
399
399
399
399
399
399
399
399
399
399
399
399
399
399
399
399
399
399
399
399
399
399
399
399
399
399
399
399
399
399
399
399
399
399
399
399
399
399
399
399
399
399
399
399
399
399
399
399
399
399
399
399
399
399
399
399
399
399
399
399
399
399
399
399
399
399
399
399
399
399
399
399
399
399
399
399
399
399
399
399
399
399
399
399
399
121
121
121
121
121
121
121
121
121
121
121
121
121
121
121
121
121
121
121
121
121
121
121
121
121
121
121
121
121
121
121
121
121
121
121
121
121
121
121
121
121
121
121
121
121
121
121
121
121
121
121
121
121
121
121
121
121
121
121
121
121
121
121
121
121
121
121
121
121
121
121
121
121
121
121
121
121
121
121
121
121
121
121
121
121
121
121
121
121
121
121
121
121
121
121
121
121
121
121
121
121
121
121
121
121
121
121
121
121
121
121
121
121
121
121
121
121
121
121
121
121
121
121
121
121
121
121
121
121
121
121
121
121
121
121
121
121
121
121
121
121
121
121
121
121
121
121
121
121
121
121
121
121
121
121
121
121
121
121
121
121
121
121
121
121
121
121
121
121
121
121
121
121
121
121
121
121
121
121
121
121
121
121
121
121
121
121
121
121
121
121
121
121
121
121
121
121
121
121
121
121
121
121
121
121
121
121
121
121
121
121
121
121
121
121
121
13
13
13
13
13
13
13
13
13
13
13
13
13
13
13
13
13
13
13
13
13
13
13
13
13
13
13
13
13
13
13
13
13
13
13
13
13
13
13
13
13
13
13
13
13
13
13
13
13
13
13
13
13
13
13
13
13
13
13
13
13
13
13
13
13
13
13
13
13
13
13
13
13
13
13
13
13
13
13
13
13
13
13
13
13
13
13
13
13
13
13
13
13
13
13
13
91
91
91
91
91
91
91
91
91
91
91
91
91
91
91
91
91
91
91
91
91
91
91
91
91
91
91
91
91
91
91
91
91
91
91
91
91
91
91
91
91
91
91
91
91
91
91
91
91
91
91
91
91
91
91
91
91
91
91
91
91
91
91
91
91
91
91
91
91
91
91
91
91
91
91
91
91
91
91
91
91
91
91
91
91
91
91
91
91
91
91
91
91
91
91
91
91
91
91
91
91
91
91
91
91
91
91
91
91
91
91
91
91
91
91
91
91
91
91
91
3
3
3
3
3
3
3
3
3
3
3
3
3
3
3
3
3
3
3
3
3
3
3
3
3
3
3
3
3
3
3
3
3
3
3
3
3
3
3
3
3
3
3
3
3
3
3
3
3
3
3
3
3
3
3
3
3
3
3
3
3
3
3
3
3
3
3
3
3
3
3
3
3
3
3
3
3
3
3
3
3
3
3
3
3
3
3
3
3
3
3
3
3
3
3
3
3
3
3
3
3
3
3
3
3
3
3
3
3
3
3
3
3
3
3
3
3
3
3
3
3
3
3
3
3
3
3
3
3
3
3
3
3
3
3
3
3
3
3
3
3
3
3
3
3
3
3
3
3
3
3
3
3
3
3
3
3
3
3
3
3
3
3
3
3
3
3
3
3
3
3
3
3
3
3
3
357
357
357
357
357
357
357
357
357
357
357
357
357
357
357
357
357
357
357
357
357
357
357
357
357
357
357
357
357
357
357
357
357
357
357
357
357
357
357
357
357
357
357
357
357
357
357
357
357
357
357
357
357
357
357
357
357
357
357
357
357
357
357
357
357
357
357
357
357
357
357
357
357
357
357
357
357
357
357
357
357
357
357
357
357
357
357
357
357
357
357
357
357
357
357
357
357
357
357
357
357
357
357
357
357
357
357
357
357
357
357
357
357
357
357
357
357
357
357
357
357
357
357
357
357
357
357
357
357
357
357
357
357
357
357
357
357
357
357
357
357
357
357
357
357
357
357
357
357
357
357
357
357
357
357
357
357
357
357
357
357
357
357
357
357
357
357
357
357
357
357
357
357
357
357
357
357
357
357
357
357
357
357
357
357
357
357
357
357
357
357
357
357
357
357
357
357
357
357
357
357
357
357
357
357
357
357
357
357
357
357
357
357
357
357
357
357
357
357
357
357
357
357
357
357
357
357
357
357
357
357
357
357
357
357
357
357
357
357
357
357
357
357
357
357
357
357
357
357
357
357
357
357
357
357
357
357
357
357
357
357
357
357
357
357
357
357
357
357
357
357
357
357
357
357
357
357
357
357
357
357
357
357
357
357
357
357
357
357
357
357
357
357
357
357
357
357
357
357
357
357
357
357
357
357
357
357
357
357
357
357
357
357
357
357
357
357
357
357
357
357
357
357
357
357
357
357
357
357
357
357
357
357
357
357
357
357
357
357
357
357
357
357
357
357
357
357
357
357
357
357
357
357
357
357
357
357
357
357
357
357
357
357
357
357
357
357
357
357
357
357
357
357
357
357
357
357
357
357
357
357
357
357
357
357
357
357
357
357
357
357
357
357
357
357
357
357
357
357
357
357
357
357
357
357
357
357
357
351
351
351
351
351
351
351
351
351
351
351
351
351
351
351
351
351
351
351
351
351
351
351
351
351
351
351
351
351
351
351
351
351
351
351
351
351
351
351
351
351
351
351
351
351
351
351
351
351
351
351
351
351
351
351
351
351
351
351
351
351
351
351
351
351
351
351
351
351
351
351
351
351
351
351
351
351
351
351
351
351
351
351
351
351
351
351
351
351
351
351
351
351
351
351
351
351
351
351
351
351
351
351
351
351
351
351
351
351
351
351
351
351
351
351
351
351
351
351
351
351
351
351
351
351
351
351
351
351
351
351
351
351
351
351
351
351
351
351
351
351
351
351
351
351
351
351
351
351
351
351
351
351
351
351
351
351
351
351
351
351
351
351
351
351
351
351
351
351
351
351
351
351
351
351
351
351
351
351
351
351
351
351
351
351
351
351
351
351
351
351
351
351
351
351
351
351
351
351
351
351
351
351
351
351
351
351
351
351
351
351
351
351
351
351
351
351
351
351
351
351
351
351
351
351
351
351
351
351
351
351
351
351
351
351
351
351
351
351
351
351
351
351
351
351
351
351
351
351
351
351
351
351
351
351
351
351
351
351
351
351
351
351
351
351
351
351
351
351
351
351
351
351
351
351
351
351
351
351
351
351
351
351
351
351
351
351
351
351
351
351
351
351
351
351
351
351
351
351
351
351
351
351
351
351
351
351
351
351
351
351
351
351
351
351
351
351
351
351
351
351
351
351
351
351
351
351
351
351
351
351
351
351
351
351
351
351
351
351
351
351
351
351
351
351
351
351
351
351
351
351
351
351
351
351
351
351
351
351
351
351
351
351
351
351
351
351
351
351
351
351
351
351
351
351
351
351
351
351
351
351
351
351
351
351
351
351
351
351
351
351
351
351
351
351
351
351
351
351
351
351
351
351
351
351
351
351
351
351
351
351
351
351
351
351
351
351
351
351
351
351
351
351
351
351
351
351
351
351
351
351
351
95
95
95
95
95
95
95
95
95
95
95
95
95
95
95
95
95
95
95
95
95
95
95
95
95
95
95
95
95
95
95
95
95
95
95
95
95
95
95
95
95
95
95
95
95
95
95
95
95
95
95
95
95
95
95
95
95
95
95
95
95
95
95
95
95
95
95
95
95
95
95
95
95
95
95
95
95
95
95
95
95
95
95
95
95
95
95
95
95
95
95
95
95
95
95
95
95
95
95
95
95
95
95
95
95
95
95
95
95
95
95
95
95
95
95
95
95
95
95
95
95
95
95
95
95
95
95
95
95
95
95
95
95
95
95
95
95
95
95
95
95
95
95
95
95
95
95
95
95
95
95
95
95
95
95
95
95
95
95
95
95
95
95
95
95
95
95
95
95
95
95
95
95
95
95
95
95
95
95
95
95
95
95
95
95
95
95
95
95
95
95
95
95
95
95
95
95
95
95
95
95
95
95
95
95
95
95
95
95
95
95
95
95
95
95
95
95
95
95
95
95
95
95
95
95
95
95
95
95
95
95
95
95
95
95
95
95
95
95
95
95
95
95
95
95
95
95
95
95
95
95
95
95
95
95
95
95
95
95
95
95
95
95
95
95
95
95
95
95
95
95
95
95
95
95
95
95
95
95
95
95
95
95
95
95
95
95
95
95
95
95
95
95
95
95
95
95
95
95
95
95
95
95
95
95
95
95
95
95
95
95
95
95
95
95
95
95
95
95
95
95
95
95
95
95
95
95
95
95
95
95
95
95
95
95
95
95
95
95
95
95
95
95
95
95
95
95
95
95
95
95
95
95
95
95
95
95
95
95
95
95
95
95
95
95
95
95
95
95
