# Supplementary material for: Comparative Analysis of Majority Language Influence on North Sámi Prosody Using WaveNet-Based modeling
Source: Lang Speech. 2020 Dec 29;65(4):859–88. doi: 10.1177/0023830920983591 (PMC9669769; doi:10.1177/0023830920983591)
Supplement: sj-tgz-1-las-10.1177_0023830920983591 – Supplemental material for Comparative Analysis of Majority Language Influence on North Sámi Prosody Using WaveNet-Based modeling [file sj-tgz-1-las-10.1177_0023830920983591.tgz › supplementary/WORD/skr-m-2-41.lnu]

30
30
30
30
30
30
30
30
30
30
30
30
30
30
30
30
30
30
30
30
30
30
30
30
30
30
30
30
30
30
30
30
30
30
30
30
30
30
30
30
30
30
30
30
30
30
30
30
30
30
30
30
30
30
30
30
30
30
30
30
30
30
30
30
30
30
30
30
30
30
30
30
30
30
30
30
30
30
30
30
30
30
30
30
30
30
30
30
30
30
30
30
30
30
30
30
30
30
30
30
30
30
30
30
30
30
30
30
30
30
30
30
30
30
30
30
30
30
30
30
30
30
30
30
30
30
30
30
30
30
30
30
30
30
30
30
30
30
30
30
30
30
30
30
30
30
30
30
30
30
30
30
30
30
30
30
30
30
30
30
30
30
30
30
30
30
30
30
30
30
30
30
30
30
30
30
30
30
30
30
30
30
30
30
30
30
30
30
30
30
30
30
30
30
30
30
30
30
30
30
30
30
30
30
30
30
30
30
30
30
30
30
30
30
30
30
30
30
30
30
30
30
30
30
30
30
30
30
30
30
30
30
30
30
30
30
30
30
30
30
30
30
30
30
30
30
30
30
30
30
30
30
30
30
30
30
30
30
30
30
30
30
30
30
30
30
30
30
30
30
30
30
30
30
30
30
30
30
30
30
30
30
30
30
30
30
30
30
30
30
30
30
30
30
30
30
30
30
30
30
30
30
30
30
30
30
30
30
30
30
30
30
62
62
62
62
62
62
62
62
62
62
62
62
62
62
62
62
62
62
62
62
62
62
62
62
62
62
62
62
62
62
62
62
62
62
62
62
62
62
62
62
62
62
62
62
62
62
62
62
62
62
62
62
62
62
62
62
62
62
62
62
62
62
62
62
62
62
62
62
62
62
62
62
62
62
62
62
62
62
62
62
62
62
62
62
62
62
62
62
62
62
62
62
62
62
62
62
62
62
62
62
62
62
62
62
62
62
62
62
62
62
62
62
62
62
62
62
62
62
62
62
62
62
62
62
62
62
62
62
62
62
62
62
62
62
62
62
62
62
62
62
62
62
62
62
62
62
62
62
62
62
62
62
62
62
62
62
62
62
62
62
62
62
62
62
62
62
62
62
62
62
62
62
62
62
62
62
62
62
62
62
62
62
62
62
62
62
62
62
62
62
62
62
62
62
62
62
62
62
62
62
62
62
62
62
62
62
62
62
62
62
62
62
62
62
62
62
62
62
62
62
62
62
62
62
62
62
62
62
62
62
62
62
62
62
62
62
62
62
62
62
62
62
62
62
62
62
62
62
62
62
62
62
62
62
62
62
62
62
62
62
62
62
62
62
62
62
62
62
62
62
62
62
62
62
62
62
62
62
62
62
62
62
62
62
62
62
62
62
62
62
62
62
62
62
62
62
62
62
62
62
62
62
62
62
62
62
62
62
62
62
62
62
62
62
62
62
62
62
62
62
62
62
62
62
62
62
62
62
62
62
62
62
62
62
62
62
62
62
62
62
62
62
62
62
62
62
62
62
62
62
62
62
62
62
62
62
62
62
62
62
62
0
0
0
0
0
0
0
0
0
0
0
0
0
0
0
0
0
0
0
0
0
0
0
0
0
0
0
0
0
0
0
0
0
0
0
0
0
0
0
0
0
0
0
0
0
0
0
0
0
0
0
0
0
0
0
0
0
0
0
0
0
0
0
0
0
0
0
0
0
0
0
0
0
0
0
0
0
0
0
0
0
0
0
0
0
0
0
0
0
0
0
0
0
0
0
0
0
0
0
0
0
0
0
0
0
0
0
0
0
0
0
0
0
0
0
0
0
0
0
0
0
0
0
0
0
0
0
0
0
0
0
0
0
0
0
0
0
0
0
0
0
0
0
0
0
0
0
0
0
0
0
0
0
0
0
0
0
0
0
0
0
0
0
0
0
0
0
0
0
0
0
0
0
0
0
0
0
0
0
0
0
0
0
0
0
0
0
0
0
0
0
0
0
0
0
0
0
0
0
0
0
0
0
0
0
0
0
0
0
0
0
0
0
0
0
0
0
0
0
0
0
0
0
0
0
0
0
0
0
0
0
0
0
0
0
0
0
0
0
0
0
0
0
0
0
0
0
0
0
0
0
0
0
0
0
0
0
0
0
0
0
0
0
0
0
0
0
0
0
0
0
0
0
0
0
0
0
0
0
0
0
0
0
0
0
0
0
0
0
0
0
0
0
0
0
0
0
0
0
0
0
0
0
0
0
0
0
0
0
0
0
0
0
0
0
0
0
0
0
0
0
0
0
0
0
0
0
0
0
0
0
0
0
0
0
0
0
0
0
0
0
0
0
0
0
0
0
0
0
0
0
0
0
0
0
0
0
0
0
0
0
0
0
0
0
0
0
0
0
0
0
0
0
0
0
0
0
0
0
0
0
0
0
0
0
0
0
0
0
0
0
0
0
0
0
0
0
0
0
0
0
0
0
0
0
0
0
0
0
0
0
0
0
0
0
0
0
0
0
0
0
0
0
0
0
0
0
0
0
0
0
0
0
0
0
0
0
0
0
0
0
0
0
0
0
0
0
0
0
0
0
0
0
0
0
0
0
0
0
0
0
0
0
0
0
0
0
0
0
0
0
0
0
0
0
0
0
0
0
0
0
0
0
0
0
0
0
0
0
0
0
0
0
0
0
0
0
0
0
0
0
0
0
0
0
0
0
0
0
0
0
0
0
0
0
0
0
0
0
0
0
0
0
0
0
0
0
0
0
0
0
0
0
0
0
0
0
0
0
0
0
0
0
0
0
0
0
0
0
0
0
0
0
0
0
0
0
0
0
0
0
0
0
0
0
0
0
0
0
0
0
0
0
0
0
0
0
0
0
0
0
0
0
0
0
0
0
0
0
0
0
0
0
0
0
0
0
0
0
0
0
0
0
0
0
0
0
0
0
0
0
0
0
0
0
0
0
0
0
0
0
0
0
0
0
0
0
0
0
0
0
0
0
0
0
0
0
0
0
0
0
0
0
0
0
0
0
0
0
0
0
0
0
0
0
0
0
0
0
0
0
0
0
0
0
0
0
0
0
0
0
0
0
0
0
0
0
0
0
0
0
0
0
0
0
0
0
0
0
0
0
0
0
0
0
0
0
0
0
0
0
0
0
0
0
0
0
0
0
0
0
0
0
0
0
0
0
0
0
0
0
0
0
0
0
0
0
0
0
0
0
0
0
0
0
0
0
0
0
0
0
0
0
0
0
0
0
0
0
0
0
0
0
0
0
0
0
0
0
0
0
0
0
0
0
0
0
0
0
0
0
0
0
0
0
0
0
0
0
0
0
0
0
0
0
0
0
0
0
0
0
0
0
0
0
0
0
0
0
0
0
0
0
0
0
0
0
0
0
0
0
0
0
0
0
0
0
0
0
0
0
0
0
0
0
0
0
0
0
0
0
0
0
0
0
0
0
0
0
0
0
0
0
0
0
0
0
0
0
0
0
0
0
0
0
0
0
0
0
0
0
0
0
0
0
0
0
0
0
0
0
0
0
0
0
0
0
0
0
0
0
0
0
0
0
0
0
0
0
0
0
0
0
0
0
0
0
0
0
0
0
0
0
0
0
0
0
0
0
0
0
0
0
0
0
0
0
0
0
0
0
0
0
0
0
0
0
0
0
0
0
0
0
0
0
0
0
0
0
0
0
0
0
0
0
0
0
0
0
0
0
0
0
0
0
0
0
0
0
0
0
0
0
0
0
0
0
0
0
0
0
0
0
0
0
0
0
0
0
0
0
0
0
0
0
0
0
0
0
0
0
0
0
0
0
0
0
0
0
0
0
0
0
0
0
0
0
0
0
0
0
0
0
0
0
0
0
0
0
0
0
0
0
0
0
0
0
0
0
0
0
0
0
0
0
0
0
0
0
0
0
0
0
0
0
0
0
0
0
0
0
0
0
0
0
0
0
0
0
0
0
0
0
0
0
0
0
0
0
0
0
0
0
0
0
0
0
0
0
0
0
0
0
0
0
0
0
0
0
0
0
0
0
0
0
0
0
0
0
0
0
0
0
0
0
0
0
0
0
0
0
0
0
0
0
0
0
0
0
0
0
0
0
0
0
0
0
0
0
0
0
0
0
0
0
0
0
0
0
0
0
0
0
0
0
0
0
0
0
0
0
0
0
0
0
0
0
0
0
0
0
0
0
0
0
0
0
0
0
0
0
0
0
0
0
0
0
0
0
0
0
0
0
0
0
0
0
0
0
0
0
0
0
0
0
0
0
0
0
0
0
0
0
0
0
0
0
0
0
0
0
0
0
0
0
152
152
152
152
152
152
152
152
152
152
152
152
152
152
152
152
152
152
152
152
152
152
152
152
152
152
152
152
152
152
152
152
152
152
152
152
152
152
152
152
152
152
152
152
152
152
152
152
152
152
152
152
152
152
152
152
152
152
152
152
152
152
152
152
152
152
152
152
152
152
152
152
152
152
152
152
152
152
152
152
152
152
152
152
152
152
152
152
152
152
152
152
152
152
152
152
152
152
152
152
152
152
152
152
152
152
152
152
152
152
152
152
152
152
152
152
152
152
152
152
152
152
152
152
152
152
152
152
152
152
152
152
152
152
152
152
152
152
152
152
152
152
152
152
152
152
152
152
152
152
152
152
152
152
152
152
152
152
152
152
152
152
152
152
152
152
152
152
152
152
152
152
152
152
152
152
152
152
152
152
152
152
152
152
152
152
152
152
152
152
152
152
152
152
152
152
152
152
152
152
152
152
152
152
152
152
152
152
152
152
152
152
152
152
152
152
152
152
152
152
152
152
152
152
152
152
152
152
152
152
152
152
152
152
152
152
152
152
152
152
152
152
152
152
152
152
152
152
152
152
152
152
152
152
152
152
152
152
152
152
152
152
152
152
152
152
152
152
152
152
152
152
152
152
152
152
152
152
152
152
152
152
152
152
152
152
152
152
152
152
152
152
152
152
152
152
152
152
152
152
152
152
152
152
152
152
152
152
152
152
152
152
152
152
152
152
152
152
152
152
152
152
152
152
152
152
152
152
152
152
152
152
152
152
152
152
152
152
152
152
152
152
152
152
152
152
152
152
152
152
152
152
152
152
152
152
152
152
152
152
152
152
152
152
152
152
152
152
152
152
152
152
152
152
152
152
152
152
152
152
152
152
152
152
152
152
152
152
152
152
152
152
152
152
152
152
152
152
152
152
152
152
152
152
152
152
152
152
152
152
152
152
152
152
152
152
152
152
152
152
152
152
152
152
152
152
152
152
152
152
152
152
152
152
152
152
152
152
152
152
152
152
152
152
152
152
152
152
152
152
152
152
152
152
152
152
152
152
152
152
152
152
152
152
152
152
152
152
152
152
152
152
152
152
152
152
152
152
152
152
152
152
152
152
152
152
152
152
152
152
152
152
152
152
152
152
152
152
152
152
152
152
152
152
152
152
152
152
152
152
152
152
152
152
152
152
152
152
152
152
152
152
152
152
152
152
152
152
152
152
152
152
152
152
152
152
152
152
152
152
152
152
152
152
152
152
152
152
152
152
152
152
152
152
152
152
152
152
152
152
152
0
0
0
0
0
0
0
0
0
0
0
0
0
0
0
0
0
0
0
0
0
0
0
0
0
0
0
0
0
0
0
0
0
0
0
0
0
0
0
0
0
0
0
0
0
0
0
0
0
0
0
0
0
0
0
0
0
0
0
0
0
0
0
0
0
0
0
0
0
0
0
0
0
0
0
0
0
0
0
0
0
0
0
0
0
0
0
0
0
0
0
0
0
0
0
148
148
148
148
148
148
148
148
148
148
148
148
148
148
148
148
148
148
148
148
148
148
148
148
148
148
148
148
148
148
148
148
148
148
148
148
148
148
148
148
148
148
148
148
148
148
148
148
148
148
148
148
148
148
148
148
148
148
148
148
148
148
148
148
148
148
148
148
148
148
148
148
148
148
148
148
148
148
148
148
148
148
148
148
148
148
148
148
148
148
148
148
148
148
148
148
148
148
148
148
148
148
148
148
148
148
148
148
148
148
148
148
148
148
148
148
148
148
148
148
148
148
148
148
148
148
148
148
148
148
148
148
148
148
148
148
148
148
148
148
148
148
148
148
148
148
148
148
148
148
148
148
148
148
148
148
148
148
148
148
148
148
148
148
148
148
148
148
148
148
148
148
148
148
148
148
148
148
148
148
148
148
148
148
148
148
148
148
148
148
148
148
148
148
148
148
148
148
148
148
148
148
148
148
148
148
148
148
148
148
148
148
148
148
148
148
148
148
148
148
148
148
148
148
148
148
148
148
148
148
148
148
148
148
148
148
148
148
148
148
148
148
148
148
148
148
148
148
148
148
148
148
148
148
148
148
148
148
148
148
148
148
148
148
148
148
148
148
148
148
148
148
148
148
148
148
148
148
148
148
148
148
148
148
148
148
148
148
148
0
0
0
0
0
0
0
0
0
0
0
0
0
0
0
0
0
0
0
0
0
0
0
0
0
0
0
0
0
0
0
0
0
0
0
0
0
0
0
400
400
400
400
400
400
400
400
400
400
400
400
400
400
400
400
400
400
400
400
400
400
400
400
400
400
400
400
400
400
400
400
400
400
400
400
400
400
400
400
400
400
400
400
400
400
400
400
400
400
400
400
400
400
400
400
400
400
400
400
400
400
400
400
400
400
400
400
400
400
400
400
400
400
400
400
400
400
400
400
400
400
400
400
400
400
400
400
400
400
400
400
400
400
400
400
400
400
400
400
400
400
400
400
400
400
400
400
400
400
400
400
400
400
400
400
400
400
400
400
400
400
400
400
400
400
400
400
400
400
400
400
400
400
400
400
400
400
400
400
400
400
400
400
400
400
400
400
400
400
400
400
400
400
400
400
400
400
400
400
400
400
400
400
400
400
400
400
400
400
400
400
400
400
400
400
400
400
400
400
400
400
400
400
400
400
400
400
400
400
400
400
400
400
400
400
400
400
400
400
400
400
400
400
400
400
400
400
400
400
400
400
400
400
400
400
400
400
400
400
400
400
400
400
400
400
400
400
400
400
400
400
400
400
400
400
400
400
400
400
400
400
400
400
400
400
400
400
400
400
400
400
400
400
400
400
400
400
400
400
400
400
400
400
400
400
400
400
400
400
400
400
400
400
400
400
400
400
400
400
400
400
400
400
400
400
400
400
400
400
400
400
400
400
400
400
400
400
400
400
400
400
400
400
400
400
400
400
400
400
400
400
400
400
400
400
400
400
400
400
400
400
400
400
400
400
400
400
400
400
400
400
400
400
400
400
400
400
400
400
400
400
400
400
400
400
400
400
400
400
400
400
400
400
400
400
400
400
400
400
400
400
400
400
400
400
400
400
400
400
400
400
400
400
400
400
400
400
400
400
400
400
400
400
400
400
400
400
400
400
400
400
400
400
400
400
400
400
400
400
400
400
400
400
400
400
400
400
400
400
400
400
400
400
400
400
400
400
400
400
400
400
400
400
400
400
400
400
400
400
400
400
400
400
400
400
400
400
400
400
400
400
400
400
400
400
400
400
400
400
400
400
400
400
400
400
400
400
400
400
400
400
400
400
400
400
400
400
400
400
400
400
400
400
400
400
400
400
400
400
400
400
400
400
400
400
400
400
400
400
400
400
400
400
400
400
400
400
400
400
400
400
400
400
400
400
400
400
400
400
400
400
400
400
400
400
400
400
400
400
400
400
400
400
400
400
400
400
400
400
400
400
400
400
400
400
400
400
400
400
400
400
400
400
400
400
400
400
400
400
400
400
400
400
400
400
400
400
400
400
400
0
0
0
0
0
0
0
0
0
0
0
0
0
0
0
0
0
0
0
0
0
0
0
0
0
0
0
0
0
0
0
0
0
0
0
0
0
0
0
0
0
0
0
0
0
0
0
0
0
0
0
0
0
0
0
0
0
0
0
0
0
0
0
0
0
0
0
0
0
0
0
0
0
0
0
0
0
0
0
2
2
2
2
2
2
2
2
2
2
2
2
2
2
2
2
2
2
2
2
2
2
2
2
2
2
2
2
2
2
2
2
2
2
2
2
2
2
2
2
2
2
2
2
2
2
2
2
2
2
2
2
2
2
2
2
2
2
2
2
2
2
2
2
2
2
2
2
2
2
2
2
2
2
2
2
2
2
2
2
2
2
2
2
2
2
2
2
2
2
2
2
2
2
2
2
2
2
2
2
2
2
2
2
2
2
2
2
2
2
2
2
2
2
2
2
2
2
2
2
2
2
2
2
2
2
2
2
2
0
0
0
0
0
0
0
0
0
0
0
0
0
0
0
0
0
0
0
0
0
0
0
0
0
0
0
0
0
0
0
0
0
0
0
0
0
0
0
0
0
0
0
0
0
0
0
0
0
0
0
0
0
0
0
0
0
0
0
0
0
0
0
0
0
0
0
0
0
0
0
0
0
0
0
0
0
0
0
0
0
0
0
0
0
0
0
0
0
0
0
0
0
0
0
0
0
0
0
0
0
0
0
0
0
0
0
0
0
0
0
0
0
0
0
0
0
0
0
0
0
0
0
0
0
0
0
0
0
0
0
0
0
0
0
400
400
400
400
400
400
400
400
400
400
400
400
400
400
400
400
400
400
400
400
400
400
400
400
400
400
400
400
400
400
400
400
400
400
400
400
400
400
400
400
400
400
400
400
400
400
400
400
400
400
400
400
400
400
400
400
400
400
400
400
400
400
400
400
400
400
400
400
400
400
400
400
400
400
400
400
400
400
400
400
400
400
400
400
400
400
400
400
400
400
400
400
400
400
400
400
400
400
400
400
400
400
400
400
400
400
400
400
400
400
400
400
400
400
400
400
400
400
400
400
400
400
400
400
400
400
400
400
400
400
400
400
400
400
400
400
400
400
400
400
400
400
400
400
400
400
400
400
400
400
400
400
400
400
400
400
400
400
400
400
400
400
400
400
400
400
400
400
400
400
400
400
400
400
400
400
400
400
400
400
400
400
400
400
400
400
400
400
400
400
400
400
400
400
400
400
400
400
400
400
400
400
400
400
400
400
400
400
400
400
400
400
400
400
400
400
400
400
400
400
400
400
400
400
400
400
400
400
400
400
400
400
400
400
400
400
400
400
400
400
400
400
400
400
400
400
400
400
400
400
400
400
400
400
400
400
400
400
400
400
400
400
400
400
400
400
400
400
400
400
400
400
400
400
400
400
400
400
400
400
400
400
400
400
400
400
400
400
400
400
400
400
400
400
400
400
400
400
400
400
400
400
400
400
400
400
400
400
400
400
400
400
400
400
400
400
400
400
400
400
400
400
400
400
400
400
400
400
400
400
400
400
400
400
400
400
400
400
400
400
400
400
400
400
400
400
400
400
400
400
400
400
400
400
400
400
400
400
400
400
400
400
400
400
400
400
400
400
400
400
400
400
400
400
400
400
400
400
400
400
400
400
400
400
400
400
400
400
400
400
400
400
400
400
400
400
400
400
400
400
400
400
400
400
400
400
400
400
400
400
400
400
400
400
400
400
400
400
400
400
400
400
400
400
400
400
400
400
400
400
400
400
400
400
400
400
400
400
400
400
400
400
400
400
400
400
400
400
400
400
400
400
400
400
400
400
400
400
400
400
400
400
400
400
400
400
400
400
400
400
400
400
400
400
400
400
400
400
400
400
400
400
400
400
400
400
400
400
400
400
400
400
400
400
400
400
400
400
400
400
400
400
400
400
0
0
0
0
0
0
0
0
0
0
0
0
0
0
0
0
0
0
0
0
0
0
0
0
0
0
0
0
0
0
0
0
0
0
0
0
0
0
0
0
0
0
0
0
0
0
0
0
0
0
0
0
0
0
0
0
370
370
370
370
370
370
370
370
370
370
370
370
370
370
370
370
370
370
370
370
370
370
370
370
370
370
370
370
370
370
370
370
370
370
370
370
370
370
370
370
370
370
370
370
370
370
370
370
370
370
370
370
370
370
370
370
370
370
370
370
370
370
370
370
370
370
370
370
370
370
370
370
370
370
370
370
370
370
370
370
370
370
370
370
370
370
370
370
370
370
370
370
370
370
370
370
370
370
370
370
370
370
370
370
370
370
370
370
370
370
370
370
370
370
370
370
370
370
370
370
370
370
370
370
370
370
370
370
370
370
370
370
370
370
370
370
370
370
370
370
370
370
370
370
370
370
370
370
370
370
370
370
370
370
370
370
370
370
370
370
370
370
370
370
370
370
370
370
370
370
370
370
370
370
370
370
370
370
370
370
370
370
370
370
370
370
370
370
370
370
370
370
370
370
370
370
370
370
370
370
370
370
370
370
370
370
370
370
370
370
370
370
370
370
370
370
370
370
370
370
370
370
370
370
370
370
370
370
370
370
370
370
370
370
370
370
370
370
370
370
370
370
370
370
370
370
370
370
370
370
370
370
370
370
370
370
370
370
370
370
370
370
370
370
370
370
370
370
370
370
370
370
370
370
370
370
370
370
370
370
370
370
370
370
370
370
370
370
370
370
370
370
370
370
370
370
370
370
370
370
370
370
370
370
370
370
370
370
370
370
370
370
370
370
370
370
370
370
370
370
370
0
0
0
0
0
0
0
0
0
0
0
0
0
0
0
0
0
0
0
0
0
0
0
0
0
0
0
0
0
0
0
0
0
0
0
0
0
0
0
0
0
0
0
0
0
0
0
0
0
0
0
0
0
0
0
0
0
0
0
0
0
0
0
0
0
0
0
0
0
0
0
0
0
0
0
0
0
0
0
0
0
0
0
0
0
0
0
0
0
0
0
0
0
0
0
0
0
0
0
0
0
0
0
0
0
0
0
0
0
0
0
0
0
0
0
0
0
0
0
0
0
0
0
0
0
0
0
0
0
0
0
0
0
0
0
0
0
0
0
0
0
0
0
0
0
0
0
0
0
0
0
0
0
0
0
0
0
0
0
0
0
0
0
0
0
0
0
0
0
0
0
0
0
0
0
0
0
0
0
0
0
0
0
0
0
0
0
0
0
0
0
0
0
0
0
0
0
0
0
0
0
0
0
0
0
0
0
0
0
0
0
0
0
0
0
0
0
0
0
0
0
0
0
0
0
0
0
0
0
0
0
0
0
0
0
0
0
0
0
0
0
0
0
0
0
0
0
0
0
0
0
0
0
0
0
0
0
0
0
0
0
0
0
0
0
0
0
0
0
0
0
0
0
0
0
0
0
0
0
0
0
0
0
0
0
0
0
0
0
0
0
0
0
0
0
0
0
0
0
0
0
0
0
0
0
0
0
0
0
0
0
0
0
0
0
0
0
0
0
0
0
0
0
0
0
0
0
0
0
0
0
0
0
0
0
0
0
0
0
0
0
0
0
0
0
0
0
0
0
0
0
0
0
0
0
0
0
0
0
0
0
0
0
0
0
0
0
0
0
0
0
0
0
0
0
0
0
0
0
0
0
0
0
0
0
0
0
0
0
0
0
0
0
0
0
0
0
0
0
0
0
0
0
0
0
0
0
0
0
0
0
0
0
0
0
0
0
0
0
0
0
0
0
0
0
0
0
0
0
0
0
0
0
0
0
0
0
0
0
0
0
0
0
0
0
0
0
246
246
246
246
246
246
246
246
246
246
246
246
246
246
246
246
246
246
246
246
246
246
246
246
246
246
246
246
246
246
246
246
246
246
246
246
246
246
246
246
246
246
246
246
246
246
246
246
246
246
246
246
246
246
246
246
246
246
246
246
246
246
246
246
246
246
246
246
246
246
246
246
246
246
246
246
246
246
246
246
246
246
246
246
246
246
246
246
246
246
246
246
246
246
246
246
246
246
246
246
246
246
246
246
246
246
246
246
246
246
246
246
246
246
246
246
246
246
246
246
246
246
246
246
246
246
246
246
246
246
246
246
246
246
246
246
246
246
246
246
246
246
246
246
246
246
246
246
246
246
246
246
246
246
246
246
246
246
246
246
246
246
246
246
246
246
246
246
246
246
246
246
246
246
246
246
246
246
246
246
246
246
246
246
246
246
246
246
246
246
246
246
246
246
246
246
246
246
246
246
246
246
246
246
246
246
246
246
246
246
246
246
246
246
246
246
246
246
246
246
246
246
246
246
246
246
246
246
246
246
246
246
246
246
246
246
246
246
246
246
246
246
246
246
246
246
246
246
246
246
246
246
246
246
246
246
246
246
246
246
246
246
246
246
246
246
246
246
246
246
246
246
246
246
246
246
246
246
246
246
246
246
246
246
246
246
246
246
246
246
246
246
246
246
246
246
246
246
246
246
246
246
246
246
246
246
246
246
246
246
246
246
246
246
246
246
246
246
246
246
246
246
246
246
246
246
246
246
246
246
246
246
246
246
246
246
246
246
246
246
246
246
246
246
246
246
246
246
246
246
246
246
246
246
246
246
246
246
246
246
246
246
246
246
246
246
246
246
246
246
246
246
246
246
246
246
246
246
246
246
246
246
246
246
246
246
246
246
246
246
246
246
246
246
246
246
246
246
246
246
246
246
246
246
246
246
246
246
246
246
246
246
246
246
246
246
246
246
246
246
246
246
246
246
246
246
246
246
246
246
246
246
246
246
246
246
246
246
246
246
246
246
246
246
246
246
246
246
246
246
246
246
246
246
246
246
246
246
246
246
246
246
246
246
246
246
246
246
246
246
246
246
246
246
246
246
246
246
246
246
120
120
120
120
120
120
120
120
120
120
120
120
120
120
120
120
120
120
120
120
120
120
120
120
120
120
120
120
120
120
120
120
120
120
120
120
120
120
120
120
120
120
120
120
120
120
120
120
120
120
120
120
120
120
120
120
120
120
120
120
120
120
120
120
120
120
120
120
120
120
120
120
120
120
120
120
120
120
120
120
120
120
120
120
120
120
120
120
120
120
120
120
120
120
120
120
120
120
120
120
120
120
120
120
120
120
120
120
120
120
120
120
120
120
120
120
120
120
120
120
120
120
120
120
120
120
120
120
120
120
120
120
120
120
120
120
120
120
120
120
120
120
120
120
120
120
120
120
120
120
120
120
120
120
120
120
120
120
120
120
120
120
120
120
120
120
120
120
120
120
120
120
120
120
120
120
120
120
120
120
120
120
120
120
120
120
120
120
120
120
120
120
120
120
120
120
120
120
120
120
120
120
120
120
120
120
120
120
120
120
120
120
120
120
120
120
120
120
120
120
120
120
120
120
120
120
120
120
120
120
120
120
120
120
120
120
120
120
120
120
120
120
120
120
120
120
120
120
120
120
120
120
120
120
120
120
120
120
120
120
120
120
120
120
120
120
120
120
120
120
120
120
120
120
120
120
120
120
120
120
120
120
120
120
120
120
120
120
120
120
120
120
120
120
120
120
0
0
0
0
0
0
0
0
0
0
0
0
0
0
0
0
0
0
0
0
0
0
0
0
0
0
0
0
0
0
0
0
0
0
0
0
0
0
0
0
0
0
0
0
0
0
0
0
0
0
0
0
0
0
0
0
0
0
0
0
0
0
0
0
12
12
12
12
12
12
12
12
12
12
12
12
12
12
12
12
12
12
12
12
12
12
12
12
12
12
12
12
12
12
12
12
12
12
12
12
12
12
12
12
12
12
12
12
12
12
12
12
12
12
12
12
12
12
12
12
12
12
12
12
12
12
12
12
12
12
12
12
12
12
12
12
12
12
12
12
12
12
12
12
12
12
12
12
12
12
12
12
12
12
12
12
12
12
12
12
12
12
12
12
12
12
12
12
12
12
12
12
12
12
12
12
12
12
12
12
12
12
12
12
12
12
12
12
12
12
12
12
12
12
12
12
12
12
12
12
12
12
12
12
12
12
12
12
12
12
12
12
12
12
12
12
12
12
12
12
12
12
12
12
12
12
12
12
12
12
12
12
12
12
12
12
12
12
12
12
12
12
12
12
12
12
12
12
12
12
12
12
12
12
12
12
12
12
12
12
12
12
12
12
12
12
12
12
12
12
12
12
12
12
12
12
12
12
12
12
12
12
12
12
12
12
12
12
12
12
12
12
12
12
12
12
12
12
12
12
12
12
12
12
12
12
12
12
12
12
12
12
12
12
12
12
12
12
12
12
12
12
12
12
12
12
12
12
12
12
12
12
12
12
12
12
12
12
12
12
12
12
12
12
12
12
12
12
12
12
12
12
12
12
12
12
12
12
12
12
12
12
12
12
12
12
12
12
12
12
12
12
12
12
12
12
12
12
12
12
12
12
12
12
12
12
12
12
12
12
12
12
12
12
12
12
12
12
12
12
12
12
12
12
12
12
12
12
12
12
12
12
12
12
12
12
12
12
12
12
12
12
12
12
12
12
12
12
12
12
12
12
12
12
12
12
12
12
12
12
12
12
12
12
12
12
12
12
12
12
12
12
12
12
12
12
12
12
12
12
12
12
12
12
12
12
12
12
12
12
12
12
12
0
0
0
0
0
0
0
0
0
0
0
0
0
0
0
0
0
0
0
0
0
0
0
0
0
0
0
0
0
0
0
0
0
0
0
0
0
0
0
0
0
0
0
0
0
0
0
0
0
0
0
0
0
0
0
0
0
0
0
0
0
0
0
0
0
0
0
0
0
0
0
0
0
0
0
0
0
0
0
0
0
0
0
0
0
0
0
0
0
0
0
0
0
0
0
0
0
0
0
0
0
0
0
0
0
0
0
0
0
0
0
0
0
0
0
0
0
0
0
0
0
0
0
0
0
0
0
0
0
0
0
0
0
0
0
228
228
228
228
228
228
228
228
228
228
228
228
228
228
228
228
228
228
228
228
228
228
228
228
228
228
228
228
228
228
228
228
228
228
228
228
228
228
228
228
228
228
228
228
228
228
228
228
228
228
228
228
228
228
228
228
228
228
228
228
228
228
228
228
228
228
228
228
228
228
228
228
228
228
228
228
228
228
228
228
228
228
228
228
228
228
228
228
228
228
228
228
228
228
228
228
228
228
228
228
228
228
228
228
228
228
228
228
228
228
228
228
228
228
228
228
228
228
228
228
228
228
228
228
228
228
228
228
228
228
228
228
228
228
228
228
228
228
228
228
228
228
228
228
228
228
228
228
228
228
228
228
228
228
228
228
228
228
228
228
228
228
228
228
228
228
228
228
228
228
228
228
228
228
228
228
228
228
228
228
228
228
228
228
228
228
228
228
228
228
228
228
228
228
228
228
228
228
228
228
228
228
228
228
228
228
228
228
228
228
228
228
228
228
228
228
228
228
228
228
228
228
228
228
228
228
228
228
228
228
228
228
228
228
228
228
228
228
228
228
228
228
228
228
228
228
228
228
228
228
228
228
228
228
228
228
228
228
228
228
228
228
228
228
228
228
228
228
228
228
228
228
228
228
228
228
228
228
228
228
228
228
228
228
228
228
228
228
228
228
228
228
228
228
228
228
228
228
228
228
228
228
228
228
228
228
228
228
228
228
228
228
228
228
228
228
228
228
228
228
228
228
228
228
228
228
228
228
228
228
228
228
228
228
228
228
400
400
400
400
400
400
400
400
400
400
400
400
400
400
400
400
400
400
400
400
400
400
400
400
400
400
400
400
400
400
400
400
400
400
400
400
400
400
400
400
400
400
400
400
400
400
400
400
400
400
400
400
400
400
400
400
400
400
400
400
400
400
400
400
400
400
400
400
400
400
400
400
400
400
400
400
400
400
400
400
400
400
400
400
400
400
400
400
400
400
400
400
400
400
400
400
400
400
400
400
400
400
400
400
400
400
400
400
400
400
400
400
400
400
400
400
400
400
400
400
400
400
400
400
400
400
400
400
400
400
400
400
400
400
400
400
400
400
400
400
400
400
400
400
400
400
400
400
400
400
400
400
400
400
400
400
400
400
400
400
400
400
400
400
400
400
400
400
400
400
400
400
400
400
400
400
400
400
400
400
400
400
400
400
400
400
400
400
400
400
400
400
400
400
400
400
400
400
400
400
400
400
400
400
400
400
400
400
400
400
400
400
400
400
400
400
400
400
400
400
400
400
400
400
400
400
400
400
400
400
400
400
400
400
400
400
400
400
400
400
400
400
400
400
400
400
400
400
400
400
400
400
400
400
400
400
400
400
400
400
400
400
400
400
400
400
400
400
400
400
400
400
400
400
400
400
400
400
400
400
400
400
400
400
400
400
400
400
400
400
400
400
400
400
400
400
400
400
400
400
400
400
400
400
400
400
400
400
400
400
400
400
400
400
400
400
400
400
400
400
400
400
400
400
400
400
400
400
400
400
400
400
400
400
400
400
400
400
400
400
400
400
400
400
400
400
400
400
400
400
400
400
400
400
400
400
400
400
400
400
400
400
400
400
400
400
400
400
400
400
400
400
400
400
400
400
400
400
400
400
400
400
400
400
400
400
400
400
400
400
400
400
400
400
400
400
400
400
400
400
400
400
400
400
400
400
400
400
400
400
400
400
400
400
400
400
400
400
400
400
400
400
400
400
400
400
400
400
400
400
400
400
400
400
400
400
400
400
400
400
400
0
0
0
0
0
0
0
0
0
0
0
0
0
0
0
0
0
0
0
0
0
0
0
0
0
0
0
0
0
0
0
0
0
0
0
0
0
0
0
0
0
0
0
0
0
0
0
0
0
0
0
0
0
0
0
0
0
0
0
0
0
0
0
0
0
0
0
0
0
0
0
0
0
0
0
0
0
0
0
0
0
0
0
0
0
0
0
0
0
0
0
0
0
0
0
0
0
0
0
0
0
0
0
0
0
0
0
0
0
0
0
0
0
0
0
0
0
0
0
0
0
0
0
0
0
0
0
0
0
0
0
0
0
0
0
0
0
0
0
0
0
0
0
0
0
0
0
0
0
0
0
0
0
0
0
0
0
0
0
0
0
0
0
0
0
0
0
0
0
0
0
0
0
0
0
0
0
0
0
0
0
0
0
0
0
0
0
0
0
0
0
0
0
0
0
0
0
0
0
0
0
0
0
0
0
0
0
0
0
0
0
0
0
0
0
0
0
0
0
0
0
0
0
0
0
0
0
0
0
0
0
0
0
0
0
0
0
0
0
0
0
0
0
0
0
0
0
0
0
0
0
0
0
0
0
0
0
0
0
0
0
0
0
0
0
0
0
0
0
0
0
0
0
0
0
0
0
0
0
0
0
0
0
0
0
0
0
0
0
0
0
0
0
0
0
0
0
0
0
0
0
0
0
0
0
0
0
0
0
0
0
0
0
0
0
0
0
0
0
0
0
0
0
0
0
0
0
0
0
0
0
0
0
0
0
0
0
0
0
0
0
0
0
0
0
0
0
0
0
0
0
0
0
0
0
0
0
0
0
0
0
0
0
0
0
0
0
0
0
0
0
0
0
0
0
0
0
0
0
0
0
0
0
0
0
0
0
0
0
0
0
0
0
0
0
0
0
0
0
0
0
0
0
0
0
0
0
0
0
0
0
0
0
0
0
0
0
0
0
0
0
0
0
0
0
0
0
0
0
0
0
0
0
0
0
0
0
0
0
0
0
0
0
0
0
0
0
0
0
0
0
0
0
0
0
0
0
0
0
0
0
0
0
0
0
0
0
0
0
0
0
0
0
0
0
0
0
0
0
0
0
0
0
0
0
0
0
0
0
0
0
0
0
0
0
0
0
0
0
0
0
0
0
0
0
0
0
0
0
0
0
0
0
0
0
0
0
0
0
0
0
0
0
0
0
0
0
0
0
0
0
0
0
0
0
0
0
0
0
0
0
0
0
0
0
0
0
0
0
0
0
0
0
0
0
0
0
0
0
0
0
0
0
0
0
0
0
0
0
0
0
0
0
0
0
0
0
0
0
0
0
0
0
0
0
0
0
0
0
0
0
0
0
0
0
0
0
0
0
0
0
0
0
0
0
0
0
0
0
0
0
0
0
0
0
0
0
0
0
0
0
0
0
0
0
0
0
0
0
0
0
0
0
0
0
0
0
0
0
0
0
0
0
0
0
0
0
0
0
0
0
0
0
0
0
0
0
0
0
0
0
0
0
0
0
0
0
0
0
0
0
0
0
0
0
0
0
0
0
0
0
0
0
0
0
0
0
0
0
0
0
0
0
0
0
0
0
0
0
0
0
0
0
0
0
0
0
0
0
0
0
0
0
0
0
0
0
0
0
0
0
0
0
0
0
0
0
0
0
0
0
0
0
0
0
0
0
0
0
0
0
0
0
0
0
0
0
0
0
0
0
0
0
0
0
0
0
0
0
0
0
0
0
0
0
0
0
0
0
0
0
0
0
0
0
0
0
0
0
0
0
0
0
0
0
0
0
0
0
0
0
0
0
0
0
0
0
0
0
0
0
0
0
0
0
0
0
0
0
0
0
0
0
0
0
380
380
380
380
380
380
380
380
380
380
380
380
380
380
380
380
380
380
380
380
380
380
380
380
380
380
380
380
380
380
380
380
380
380
380
380
380
380
380
380
380
380
380
380
380
380
380
380
380
380
380
380
380
380
380
380
380
380
380
380
380
380
380
380
380
380
380
380
380
380
380
380
380
380
380
380
380
380
380
380
380
380
380
380
380
380
380
380
380
380
380
380
380
380
380
380
380
380
380
380
380
380
380
380
380
380
380
380
380
380
380
380
380
380
380
380
380
380
380
380
380
380
380
380
380
380
380
380
380
380
380
380
380
380
380
380
380
380
380
380
380
380
380
380
380
380
380
380
380
380
380
380
380
380
380
380
380
380
380
380
380
380
380
380
380
380
380
380
380
380
380
380
380
380
380
380
380
380
380
380
380
380
380
380
380
380
380
380
380
380
380
380
380
380
380
380
380
380
380
380
380
380
380
380
380
380
380
380
380
380
380
380
380
380
380
380
380
380
380
380
380
380
380
380
380
380
380
380
380
380
380
380
380
380
380
380
380
380
380
380
380
380
380
380
380
380
380
380
380
380
380
380
380
380
380
380
380
380
380
380
380
380
380
380
380
380
380
380
380
380
380
380
380
380
380
380
380
380
380
380
380
380
380
380
380
380
380
380
380
380
380
380
380
380
380
380
380
380
380
380
380
380
380
380
380
380
380
380
380
380
380
380
380
380
380
380
380
380
380
380
380
380
380
380
380
380
380
380
380
380
380
380
380
380
380
380
380
380
380
380
380
380
380
380
380
380
380
380
380
380
380
380
380
380
380
380
380
380
380
380
380
380
380
380
380
380
380
380
380
380
380
380
380
380
380
380
380
380
380
380
380
380
380
380
380
380
380
380
380
380
380
380
380
380
380
380
380
380
380
380
380
380
380
380
380
380
380
380
380
380
380
380
380
380
380
380
380
380
380
380
380
380
380
380
380
380
380
380
380
380
380
380
380
380
380
380
380
380
380
380
380
380
380
380
380
380
380
380
380
380
380
380
380
380
380
380
380
380
380
380
380
380
380
380
380
380
380
380
380
380
380
380
380
380
380
380
380
380
380
380
380
380
380
380
380
380
380
380
380
380
380
380
380
380
380
380
380
380
380
380
380
380
380
380
380
380
380
380
380
380
380
380
380
380
380
380
380
380
380
380
380
380
380
380
380
380
380
380
380
380
380
380
380
380
380
380
380
380
380
380
380
380
380
380
380
380
380
380
380
380
380
380
380
380
380
380
380
380
380
380
380
380
380
380
380
380
380
380
380
380
380
380
380
380
380
380
380
380
380
380
380
380
380
380
380
380
380
380
380
380
380
380
380
380
380
380
380
380
380
380
380
380
380
380
380
380
380
380
380
380
380
380
380
380
380
380
380
380
380
380
380
380
380
380
380
380
380
380
380
380
380
380
380
380
380
380
380
380
380
380
380
380
380
380
380
380
380
380
380
380
380
380
380
380
380
380
380
380
380
380
380
380
380
380
380
380
380
380
380
380
380
380
380
380
380
380
380
380
380
380
380
380
380
380
380
380
380
380
380
380
380
380
380
380
380
380
380
380
380
380
380
380
380
380
380
380
380
380
380
380
380
380
380
380
380
380
380
380
380
380
380
0
0
0
0
0
0
0
0
0
0
0
0
0
0
0
0
0
0
0
0
0
0
0
0
0
0
0
0
0
0
0
0
0
0
0
0
0
0
0
0
0
0
0
0
0
0
0
0
0
0
0
0
0
0
0
0
0
0
0
0
0
0
0
0
0
0
0
0
0
0
0
0
0
0
0
0
0
0
0
0
0
0
0
0
0
0
0
0
0
0
0
0
0
0
0
0
0
0
0
0
0
0
0
0
0
0
0
0
0
0
0
0
0
0
0
0
0
0
0
400
400
400
400
400
400
400
400
400
400
400
400
400
400
400
400
400
400
400
400
400
400
400
400
400
400
400
400
400
400
400
400
400
400
400
400
400
400
400
400
400
400
400
400
400
400
400
400
400
400
400
400
400
400
400
400
400
400
400
400
400
400
400
400
400
400
400
400
400
400
400
400
400
400
400
400
400
400
400
400
400
400
400
400
400
400
400
400
400
400
400
400
400
400
400
400
400
400
400
400
400
400
400
400
400
400
400
400
400
400
400
400
400
400
400
400
400
400
400
400
400
400
400
400
400
400
400
400
400
400
400
400
400
400
400
400
400
400
400
400
400
400
400
400
400
400
400
400
400
400
400
400
400
400
400
400
400
400
400
400
400
400
400
400
400
400
400
400
400
400
400
400
400
400
400
400
400
400
400
400
400
400
400
400
400
400
400
400
400
400
400
400
400
400
400
400
400
400
400
400
400
400
400
400
400
400
400
400
400
400
400
400
400
400
400
400
400
400
400
400
400
400
400
400
400
400
400
400
400
400
400
400
400
400
400
400
400
400
400
400
400
400
400
400
400
400
400
400
400
400
400
400
400
400
400
400
400
400
400
400
400
400
400
400
400
400
400
400
400
400
400
400
400
400
400
400
400
400
400
400
400
400
400
400
400
400
400
400
400
400
400
400
400
400
400
400
400
400
400
400
400
400
400
400
400
400
400
400
400
400
400
400
400
400
400
400
400
400
400
400
400
400
400
400
400
400
400
400
400
400
400
400
400
400
400
400
400
400
400
400
400
400
400
400
400
400
400
400
400
400
400
400
400
400
400
400
400
400
400
400
400
400
400
400
400
400
400
400
400
400
400
400
400
400
400
400
400
400
400
400
400
400
400
400
400
400
400
400
400
400
400
400
400
400
400
400
400
400
400
400
400
400
400
400
400
400
400
400
400
400
400
400
400
400
400
400
400
400
400
400
400
400
400
400
400
400
400
400
400
400
400
400
400
400
400
400
400
400
400
400
400
400
400
400
400
400
400
400
400
0
0
0
0
0
0
0
0
0
0
0
0
0
0
0
0
0
0
0
0
0
0
0
0
0
0
0
0
0
0
0
0
0
0
0
0
0
0
0
0
0
0
0
0
0
0
0
0
0
0
0
0
0
0
0
0
0
0
0
0
0
0
0
0
0
0
0
0
0
0
0
0
0
0
0
0
0
0
0
0
0
0
0
0
0
0
0
0
0
0
0
0
0
0
0
0
0
0
0
0
0
0
0
0
0
0
0
0
0
0
0
0
0
0
0
0
0
0
0
0
0
0
0
0
0
0
0
0
0
0
0
0
0
0
0
0
0
0
0
0
0
0
0
0
0
0
0
0
0
0
0
0
0
0
0
0
0
0
0
0
0
0
0
0
0
0
0
0
0
0
0
0
0
0
0
0
0
0
0
0
0
0
0
0
0
0
0
0
0
0
0
0
0
0
0
0
0
0
0
0
0
0
0
0
0
0
0
0
0
0
0
0
0
0
0
0
0
0
0
0
0
0
0
0
0
0
0
0
0
0
0
0
0
0
0
0
0
0
0
0
0
0
0
0
0
0
0
0
0
0
0
0
0
0
0
0
0
0
0
0
0
0
0
0
0
0
0
0
0
0
0
0
0
0
0
0
0
0
0
0
0
0
0
0
0
0
0
0
0
0
0
0
0
0
0
0
0
0
0
0
0
0
0
328
328
328
328
328
328
328
328
328
328
328
328
328
328
328
328
328
328
328
328
328
328
328
328
328
328
328
328
328
328
328
328
328
328
328
328
328
328
328
328
328
328
328
328
328
328
328
328
328
328
328
328
328
328
328
328
328
328
328
328
328
328
328
328
328
328
328
328
328
328
328
328
328
328
328
328
328
328
328
328
328
328
328
328
328
328
328
328
328
328
328
328
328
328
328
328
328
328
328
328
328
328
328
328
328
328
328
328
328
328
328
328
328
328
328
328
328
328
328
328
328
328
328
328
328
328
328
328
328
328
328
328
328
328
328
328
328
328
328
328
328
328
328
328
328
328
328
328
328
328
328
328
328
328
328
328
328
328
328
328
328
328
328
328
328
328
328
328
328
328
328
328
328
328
328
328
328
328
328
328
328
328
328
328
328
328
328
328
328
328
328
328
328
328
328
328
328
328
328
328
328
328
328
328
328
328
328
328
328
328
328
328
328
328
328
328
328
328
328
328
328
328
328
328
328
328
328
328
328
328
328
328
328
328
328
328
328
328
328
328
328
328
328
328
328
328
328
328
328
328
328
328
328
328
328
328
328
328
328
328
328
328
328
328
328
328
328
328
328
328
328
328
328
328
328
328
328
328
328
328
328
328
328
328
328
328
328
328
328
328
328
328
328
328
328
328
328
328
328
328
328
328
328
328
328
328
328
328
328
328
328
328
328
328
328
328
328
328
328
328
328
328
328
328
328
328
328
328
328
328
328
328
328
328
328
328
328
328
328
328
328
328
328
328
328
328
328
328
328
328
328
328
328
328
328
328
328
328
328
328
328
328
328
328
328
328
328
328
328
328
328
328
328
328
328
328
328
328
328
328
328
328
328
328
328
328
328
328
328
328
328
328
328
328
328
328
328
328
328
328
328
0
0
0
0
0
0
0
0
0
0
0
0
0
0
0
0
0
0
0
0
0
0
0
0
0
0
0
0
0
0
0
0
0
0
0
0
0
0
0
0
0
0
0
0
0
0
0
0
0
0
0
0
0
0
0
0
0
0
0
0
0
0
0
0
0
0
0
0
0
0
0
0
0
0
0
0
0
0
0
0
0
0
0
0
0
0
0
0
0
0
0
0
0
0
0
0
0
0
0
0
0
0
0
0
0
0
0
0
0
0
0
0
0
0
0
0
0
0
0
0
0
0
0
0
0
0
0
0
0
0
0
0
0
0
0
0
0
0
0
0
0
0
0
0
0
0
0
0
0
0
0
10
10
10
10
10
10
10
10
10
10
10
10
10
10
10
10
10
10
10
10
10
10
10
10
10
10
10
10
10
10
10
10
10
10
10
10
10
10
10
10
10
10
10
10
10
10
10
10
10
10
10
10
10
10
10
10
10
10
10
10
10
10
10
10
10
10
10
10
10
10
10
10
10
10
10
10
10
10
10
10
10
10
10
10
10
10
10
10
10
10
10
10
10
10
10
10
10
10
10
10
10
10
10
10
10
10
10
10
10
10
10
10
10
10
10
10
10
10
10
10
10
10
10
10
10
10
10
10
10
10
10
10
10
10
10
10
10
10
10
10
10
10
10
10
10
10
10
10
10
10
10
10
10
10
10
10
10
10
10
10
10
10
10
10
10
10
10
10
10
10
10
10
10
10
10
10
10
10
10
10
10
10
10
10
10
10
10
10
10
10
10
10
10
10
10
10
10
10
10
10
10
0
0
0
0
0
0
0
0
0
0
0
0
0
0
0
0
0
0
0
0
0
0
0
0
0
0
0
0
0
0
0
0
0
0
0
0
0
0
0
0
0
0
0
0
0
0
0
0
0
0
0
0
0
0
0
0
0
0
0
0
0
0
0
0
0
0
0
0
0
0
0
0
0
0
0
0
0
0
0
0
386
386
386
386
386
386
386
386
386
386
386
386
386
386
386
386
386
386
386
386
386
386
386
386
386
386
386
386
386
386
386
386
386
386
386
386
386
386
386
386
386
386
386
386
386
386
386
386
386
386
386
386
386
386
386
386
386
386
386
386
386
386
386
386
386
386
386
386
386
386
386
386
386
386
386
386
386
386
386
386
386
386
386
386
386
386
386
386
386
386
386
386
386
386
386
386
386
386
386
386
386
386
386
386
386
386
386
386
386
386
386
386
386
386
386
386
386
386
386
386
386
386
386
386
386
386
386
386
386
386
386
386
386
386
386
386
386
386
386
386
386
386
386
386
386
386
386
386
386
386
386
386
386
386
386
386
386
386
386
386
386
386
386
386
386
386
386
386
386
386
386
386
386
386
386
386
386
386
386
386
386
386
386
386
386
386
386
386
386
386
386
386
386
386
386
386
386
386
386
386
386
386
386
386
386
386
386
386
386
386
386
386
386
386
386
386
386
386
386
386
386
386
386
386
386
386
386
386
386
386
386
386
386
386
386
386
386
386
386
386
386
386
386
386
386
386
386
386
386
386
386
386
386
386
386
386
386
386
386
386
386
386
386
386
386
386
386
386
386
386
386
386
386
386
386
386
386
386
386
386
386
386
386
386
386
386
386
386
386
386
386
386
386
386
386
386
386
386
386
386
386
386
386
386
386
386
386
386
386
386
386
386
386
386
386
386
386
386
386
386
0
0
0
0
0
0
0
0
0
0
0
0
0
0
0
0
0
0
0
0
0
0
0
0
0
0
0
0
0
0
0
0
0
0
0
0
0
0
0
0
0
0
0
0
0
0
0
0
0
0
0
0
0
0
0
0
0
0
0
0
0
0
0
0
0
0
0
0
0
0
0
0
0
0
0
0
0
0
0
0
0
0
0
0
0
0
0
0
0
0
0
0
0
0
0
0
0
0
0
0
0
0
0
0
0
0
0
0
0
0
0
0
0
0
0
0
0
0
0
0
0
0
0
0
0
0
0
0
0
0
0
0
0
0
0
0
0
0
0
0
0
0
0
0
0
0
0
0
0
0
0
0
0
0
0
0
0
0
0
0
0
0
0
0
0
0
0
0
0
0
0
0
0
0
0
0
0
0
0
0
0
0
0
0
0
0
0
0
0
0
0
0
0
0
0
0
0
0
0
0
0
0
0
0
0
0
0
0
0
0
0
0
0
0
0
0
0
0
0
0
0
0
0
0
0
0
0
0
0
0
0
0
0
0
0
0
0
0
0
0
0
0
0
0
0
0
0
0
0
0
0
0
0
0
0
0
0
0
0
0
0
0
0
0
0
0
0
0
0
0
0
0
0
0
0
0
0
0
0
0
0
0
0
0
0
0
0
0
0
0
0
0
0
0
0
0
0
0
0
0
0
0
0
0
0
0
0
0
0
0
0
0
0
0
0
0
0
0
0
384
384
384
384
384
384
384
384
384
384
384
384
384
384
384
384
384
384
384
384
384
384
384
384
384
384
384
384
384
384
384
384
384
384
384
384
384
384
384
384
384
384
384
384
384
384
384
384
384
384
384
384
384
384
384
384
384
384
384
384
384
384
384
384
384
384
384
384
384
384
384
384
384
384
384
384
384
384
384
384
384
384
384
384
384
384
384
384
384
384
384
384
384
384
384
384
384
384
384
384
384
384
384
384
384
384
384
384
384
384
384
384
384
384
384
384
384
384
384
384
384
384
384
384
384
384
384
384
384
384
384
384
384
384
384
384
384
384
384
384
384
384
384
384
384
384
384
384
384
384
384
384
384
384
384
384
384
384
384
384
162
162
162
162
162
162
162
162
162
162
162
162
162
162
162
162
162
162
162
162
162
162
162
162
162
162
162
162
162
162
162
162
162
162
162
162
162
162
162
162
162
162
162
162
162
162
162
162
162
162
162
162
162
162
162
162
162
162
162
162
162
162
162
162
162
162
162
162
162
162
162
162
162
162
162
162
162
162
162
162
162
162
162
162
162
162
162
162
162
162
162
162
162
162
162
162
162
162
162
162
162
162
162
162
162
162
162
162
162
162
162
162
162
162
162
162
162
162
162
162
162
162
162
162
162
162
162
162
162
162
162
162
162
162
162
162
162
162
162
162
162
162
162
162
162
162
162
162
162
162
162
162
162
162
162
162
162
162
162
162
162
162
162
162
162
162
162
162
162
0
0
0
0
0
0
0
0
0
0
0
0
0
0
0
0
0
0
0
0
0
0
0
0
0
0
0
0
0
0
0
0
0
0
0
0
0
0
0
0
0
0
0
0
0
0
0
0
0
0
0
0
0
0
0
0
0
0
0
0
0
0
0
0
0
0
0
0
0
0
0
0
0
0
0
0
0
0
0
0
0
0
0
0
0
0
0
0
0
0
0
0
0
0
0
0
0
0
0
0
0
0
0
0
0
0
0
0
0
0
0
0
0
0
0
0
0
0
0
0
0
0
0
0
0
0
0
0
0
0
0
0
0
0
0
4
4
4
4
4
4
4
4
4
4
4
4
4
4
4
4
4
4
4
4
4
4
4
4
4
4
4
4
4
4
4
4
4
4
4
4
4
4
4
4
4
4
4
4
4
4
4
4
4
4
4
4
4
4
4
4
4
4
4
4
4
4
4
4
4
4
4
4
4
4
4
4
4
4
4
4
4
4
4
4
270
270
270
270
270
270
270
270
270
270
270
270
270
270
270
270
270
270
270
270
270
270
270
270
270
270
270
270
270
270
270
270
270
270
270
270
270
270
270
270
270
270
270
270
270
270
270
270
270
270
270
270
270
270
270
270
270
270
270
270
270
270
270
270
270
270
270
270
270
270
270
270
270
270
270
270
270
270
270
270
270
270
270
270
270
270
270
270
270
270
270
270
270
270
270
270
270
270
270
270
270
270
270
270
270
270
270
270
270
270
270
270
270
