# Supplementary material for: Comparative Analysis of Majority Language Influence on North Sámi Prosody Using WaveNet-Based modeling
Source: Lang Speech. 2020 Dec 29;65(4):859–88. doi: 10.1177/0023830920983591 (PMC9669769; doi:10.1177/0023830920983591)
Supplement: sj-tgz-1-las-10.1177_0023830920983591 – Supplemental material for Comparative Analysis of Majority Language Influence on North Sámi Prosody Using WaveNet-Based modeling [file sj-tgz-1-las-10.1177_0023830920983591.tgz › supplementary/WORD/sut-m-5-38.lnu]

11
11
11
11
11
11
11
11
11
11
11
11
11
11
11
11
11
11
11
11
11
11
11
11
11
11
11
11
11
11
11
11
11
11
11
11
11
11
11
11
11
11
11
11
11
11
11
11
11
11
11
11
11
11
11
11
11
11
11
11
11
11
11
11
11
11
11
11
11
11
11
11
11
11
11
11
11
11
11
11
11
11
11
11
11
11
11
11
11
11
11
11
11
11
11
11
11
11
11
11
11
11
11
11
11
11
11
11
11
11
11
11
11
11
11
11
11
11
11
11
11
11
11
11
11
11
11
11
11
11
11
11
11
11
11
11
11
11
11
11
11
11
11
11
11
11
11
11
11
11
11
11
11
11
11
11
11
11
11
11
11
11
11
11
11
11
11
11
11
11
11
11
11
11
11
11
11
11
11
11
11
11
11
11
11
11
11
11
11
11
11
11
11
11
11
11
11
11
11
11
11
11
11
11
11
11
11
11
11
11
11
11
11
11
11
11
11
11
11
11
11
11
11
11
11
11
11
11
11
11
11
11
11
11
11
11
11
11
11
11
11
11
11
11
11
11
11
11
11
11
11
11
11
11
11
11
11
11
11
11
11
11
11
11
11
11
11
11
11
11
11
11
11
11
11
11
11
11
11
11
11
11
11
11
11
11
11
11
11
11
11
11
11
11
11
11
11
11
11
11
11
11
11
11
11
11
11
11
11
11
11
11
11
11
11
11
11
11
11
11
11
11
11
11
11
11
11
11
11
11
11
11
11
11
11
11
11
11
11
11
11
11
11
11
11
11
11
11
11
11
11
11
399
399
399
399
399
399
399
399
399
399
399
399
399
399
399
399
399
399
399
399
399
399
399
399
399
399
399
399
399
399
399
399
399
399
399
399
399
399
399
399
399
399
399
399
399
399
399
399
399
399
399
399
399
399
399
399
399
399
399
399
399
399
399
399
399
399
399
399
399
399
399
399
399
399
399
399
399
399
399
399
399
399
399
399
399
399
399
399
399
399
399
399
399
399
399
399
399
399
399
399
399
399
399
399
399
399
399
399
399
399
399
399
399
399
399
399
399
399
399
399
399
399
399
399
399
399
399
399
399
399
399
399
399
399
399
399
399
399
399
399
399
399
399
399
399
399
399
399
399
399
399
399
399
399
399
399
399
399
399
399
399
399
399
399
399
399
399
399
399
399
399
399
399
399
399
399
399
399
399
399
399
399
399
399
399
399
399
399
399
399
399
399
399
399
399
399
399
399
399
399
399
399
399
399
399
399
399
399
399
399
399
399
399
399
399
399
399
399
399
399
399
399
399
399
399
399
399
399
399
399
399
399
399
399
399
399
399
399
399
399
399
399
399
399
399
399
399
399
399
399
399
399
399
399
399
399
399
399
399
399
399
399
399
399
399
399
399
399
399
399
399
399
399
399
399
399
399
399
399
399
399
399
399
399
399
399
399
399
399
399
399
399
399
399
399
399
399
399
399
399
399
399
399
399
399
399
399
399
399
399
399
399
399
399
399
399
399
399
399
399
399
399
399
399
399
399
399
399
399
399
399
399
399
399
399
399
399
399
399
399
399
399
399
399
399
399
399
399
399
399
399
399
399
399
399
399
399
399
399
399
399
399
399
399
399
399
399
399
399
399
399
399
399
399
399
399
399
399
399
399
399
399
399
399
399
399
399
399
399
399
399
399
399
399
399
399
399
399
399
399
399
399
399
399
399
399
399
399
399
399
399
399
399
399
399
399
399
399
399
399
399
399
399
399
399
399
399
399
399
399
399
399
399
399
399
399
399
399
399
399
399
399
399
399
399
399
399
399
399
399
399
399
399
399
399
399
399
399
399
399
399
399
399
399
399
399
399
399
399
399
399
399
399
399
399
399
399
399
399
399
399
399
399
399
399
399
399
399
399
399
399
399
399
399
399
399
399
399
399
399
399
399
399
399
399
399
399
399
399
399
399
399
399
399
399
399
399
399
399
399
399
399
399
399
399
399
399
399
399
399
399
399
399
399
399
399
399
399
399
399
399
399
399
399
399
399
399
399
399
399
399
399
399
399
399
399
399
399
399
399
399
399
399
399
399
399
399
399
399
399
399
399
399
399
399
399
399
399
399
399
399
399
399
399
399
399
399
399
399
399
399
399
399
399
399
399
399
399
399
399
399
399
399
399
399
399
399
399
399
399
399
399
399
399
399
399
399
399
399
399
399
399
399
399
399
399
399
399
399
399
399
399
399
399
399
399
399
399
399
399
399
399
399
399
399
399
399
399
399
399
399
399
399
399
399
399
399
399
399
399
399
399
399
399
399
399
399
399
399
399
399
399
399
399
399
399
399
399
399
399
399
399
399
399
399
399
399
399
399
399
399
399
399
399
399
399
399
399
399
399
399
399
399
399
399
399
399
399
399
399
399
399
399
399
399
399
399
399
399
399
399
399
399
399
399
399
399
399
399
399
399
399
399
399
399
399
399
399
399
399
399
399
399
399
399
399
399
399
399
399
399
399
399
399
399
399
399
399
399
399
399
399
399
399
399
399
399
399
399
399
399
399
399
399
399
399
399
399
399
399
399
399
399
399
399
399
399
399
399
399
399
399
399
399
399
399
399
399
399
399
399
399
399
399
399
399
399
399
399
399
399
399
399
399
399
399
399
399
399
399
399
399
399
399
399
399
399
399
399
399
399
399
399
399
399
399
399
399
399
399
399
399
399
399
399
399
399
399
399
399
399
399
399
399
399
399
399
399
399
399
399
399
399
399
399
399
399
399
399
399
399
399
399
399
399
399
399
399
399
399
399
399
399
399
399
399
399
399
399
399
399
399
399
399
399
399
399
399
399
399
399
399
399
399
399
399
399
399
399
399
399
399
399
399
399
399
399
399
399
399
399
399
399
399
399
399
399
399
399
399
399
399
399
399
399
399
399
399
399
399
399
399
399
399
399
399
399
399
399
399
399
399
399
399
399
399
399
399
399
399
399
399
399
399
399
399
399
399
399
399
399
399
399
399
399
399
399
399
399
399
399
399
399
399
399
399
399
399
399
399
399
399
399
399
399
399
399
399
399
399
399
399
399
399
399
399
399
399
399
399
399
399
399
399
399
399
399
399
399
399
399
399
399
399
399
399
399
399
399
399
399
399
399
399
399
399
399
399
399
399
399
399
399
399
399
399
399
399
399
399
399
399
399
399
399
399
399
399
399
399
399
399
399
399
399
399
399
399
399
399
399
399
399
399
399
399
399
399
399
399
399
399
399
399
399
399
399
399
399
399
399
399
399
399
399
399
399
399
399
399
399
399
399
399
399
399
399
399
399
399
399
399
399
399
399
399
399
399
399
399
399
399
399
399
399
399
399
399
399
399
399
399
399
399
399
399
399
399
399
399
399
399
399
399
399
399
399
399
399
399
399
399
399
399
399
399
399
399
399
399
399
0
0
0
0
0
0
0
0
0
0
0
0
0
0
0
0
0
0
0
0
0
0
0
0
0
0
0
0
0
0
0
0
0
0
0
0
0
0
0
0
0
0
0
0
0
0
0
0
0
0
0
0
0
0
0
0
0
0
0
0
0
0
0
0
0
0
0
0
0
0
0
0
0
0
0
0
0
0
0
0
0
0
0
0
0
0
0
0
0
0
0
0
0
0
0
0
0
0
0
0
0
0
0
0
0
0
0
0
0
0
0
0
0
0
0
0
0
0
0
0
0
0
0
0
0
0
0
0
0
0
0
0
0
0
0
0
0
0
0
0
0
0
0
0
0
0
0
0
0
0
0
0
0
0
0
0
0
0
0
0
0
0
0
0
0
0
0
0
0
0
0
0
0
0
0
0
0
0
0
0
0
0
0
0
0
0
0
0
0
0
0
0
0
0
0
0
0
0
0
0
0
0
0
0
0
0
0
0
0
0
0
0
0
0
0
0
0
0
0
0
0
0
0
0
0
0
0
0
0
0
0
0
0
0
0
0
0
0
0
0
0
0
0
0
0
0
0
0
0
0
0
0
0
0
0
0
0
0
0
0
0
0
0
0
0
0
0
0
0
0
0
0
0
0
0
0
0
0
0
0
0
0
0
0
0
0
0
0
0
0
0
0
0
0
0
0
0
0
0
0
0
0
0
0
0
0
0
0
0
0
0
0
0
0
0
0
0
0
0
0
0
0
0
0
0
0
0
0
0
0
0
0
0
0
0
0
0
0
0
0
0
0
0
0
0
0
0
0
0
0
0
0
0
0
0
0
0
0
0
0
0
0
0
0
0
0
0
0
0
0
0
0
0
0
0
0
0
0
0
0
0
0
0
0
0
0
0
0
0
0
0
0
0
0
0
0
0
0
0
0
0
0
0
0
0
0
0
0
0
0
0
0
0
0
0
0
0
0
0
0
0
0
0
399
399
399
399
399
399
399
399
399
399
399
399
399
399
399
399
399
399
399
399
399
399
399
399
399
399
399
399
399
399
399
399
399
399
399
399
399
399
399
399
399
399
399
399
399
399
399
399
399
399
399
399
399
399
399
399
399
399
399
399
399
399
399
399
399
399
399
399
399
399
399
399
399
399
399
399
399
399
399
399
399
399
399
399
399
399
399
399
399
399
399
399
399
399
399
399
399
399
399
399
399
399
399
399
399
399
399
399
399
399
399
399
399
399
399
399
399
399
399
399
399
399
399
399
399
399
399
399
399
399
399
399
399
399
399
399
399
399
399
399
399
399
399
399
399
399
399
399
399
399
399
399
399
399
399
399
399
399
399
399
399
399
399
399
399
399
399
399
399
399
399
399
399
399
399
399
399
399
399
399
399
399
399
399
399
399
399
399
399
399
399
399
399
399
399
399
399
399
399
399
399
399
399
399
399
399
399
399
399
399
399
399
399
399
399
399
399
399
399
399
399
399
399
399
399
399
399
399
399
399
399
399
399
399
399
399
399
399
399
399
399
399
399
399
399
399
399
399
399
399
399
399
399
399
399
399
399
399
399
399
399
399
399
399
399
399
399
399
399
399
399
399
399
399
399
399
399
399
399
399
399
399
399
399
399
399
399
399
399
399
399
399
399
399
399
399
399
399
399
399
399
399
399
399
399
399
399
399
399
399
399
399
399
399
399
399
399
399
399
399
399
399
399
399
399
399
399
399
399
399
399
399
399
399
399
399
399
399
399
399
399
399
399
399
399
399
399
399
399
399
399
399
399
399
399
399
399
399
399
399
399
399
399
399
399
399
399
399
399
399
399
399
399
399
399
399
399
399
399
399
399
399
399
399
399
399
399
399
399
399
399
399
399
399
399
399
399
399
399
399
399
399
399
399
399
399
399
399
399
399
399
399
399
399
399
399
399
399
399
399
399
399
399
399
399
399
399
399
399
399
399
399
399
399
399
399
399
399
399
399
399
399
399
399
399
399
399
399
399
399
399
399
399
399
399
399
399
399
399
399
399
399
399
399
399
399
399
399
399
399
399
399
399
399
399
399
399
399
399
399
399
399
399
399
399
399
399
399
399
399
399
399
399
399
399
399
399
399
399
399
399
399
399
399
399
399
399
399
399
399
399
399
399
399
399
399
399
399
399
399
399
399
399
399
399
399
399
399
399
399
399
399
399
399
399
399
399
399
399
399
399
399
399
399
399
399
399
399
399
399
399
399
399
399
399
399
399
399
399
399
399
399
399
399
399
399
399
399
399
399
399
399
399
399
399
399
399
399
399
399
399
399
399
399
399
399
399
399
399
399
399
399
399
399
399
399
399
399
399
399
399
399
399
399
399
399
399
399
399
399
399
399
399
399
399
399
399
399
399
399
399
399
399
399
399
399
399
399
399
399
399
399
399
399
399
399
399
399
399
399
399
399
399
399
399
399
399
399
399
399
399
399
399
399
399
399
399
399
399
399
399
399
399
399
399
399
399
399
399
399
399
399
399
399
399
399
399
399
399
399
399
399
399
399
399
399
399
399
399
399
399
399
399
399
399
399
399
399
399
399
399
399
399
399
399
399
399
399
399
399
399
399
399
399
399
399
399
399
399
399
399
399
399
399
399
399
399
399
399
399
399
399
399
399
399
399
399
399
399
399
399
399
399
399
399
399
399
399
399
399
399
399
399
399
399
399
399
399
399
399
399
399
399
399
399
399
399
399
399
399
399
399
399
399
399
399
399
399
399
399
399
399
399
399
399
399
399
399
399
399
399
399
399
399
399
399
399
399
399
399
399
399
399
399
399
399
399
399
399
399
399
399
399
399
399
399
399
399
399
399
399
399
399
399
399
399
399
399
399
399
399
399
399
399
399
399
399
399
399
399
399
399
399
399
399
399
399
399
399
399
399
399
399
399
399
399
399
399
399
399
399
399
399
399
399
399
399
399
399
399
399
399
399
399
399
399
399
399
399
399
399
399
399
399
399
399
399
399
399
399
399
399
399
399
399
399
399
399
399
399
399
399
399
399
399
399
399
399
399
399
399
399
399
399
399
399
399
399
399
399
399
0
0
0
0
0
0
0
0
0
0
0
0
0
0
0
0
0
0
0
0
0
0
0
0
0
0
0
0
0
0
0
0
0
0
0
0
0
0
0
0
0
0
0
0
0
0
0
0
0
0
0
0
0
0
0
0
0
0
0
0
0
0
0
0
0
0
0
0
0
0
0
0
0
0
0
0
0
0
0
0
0
0
0
0
0
0
0
0
0
0
0
0
0
0
0
0
0
0
0
0
0
0
0
0
0
0
0
0
0
0
0
0
0
0
0
0
0
0
0
0
0
0
0
0
0
0
0
0
0
0
0
0
0
0
0
0
0
0
0
0
0
0
0
0
0
0
0
0
0
0
0
0
0
0
0
0
0
0
0
0
0
0
0
0
0
0
0
0
0
0
0
0
0
0
0
0
0
0
0
0
0
0
0
0
0
0
0
0
0
0
0
0
0
0
0
0
0
0
0
0
0
0
0
0
0
0
0
0
0
0
0
0
0
0
0
0
0
0
0
0
0
0
0
0
0
0
0
0
0
0
0
0
0
0
0
0
0
0
0
0
0
0
0
0
0
0
0
0
0
0
0
0
0
0
0
0
0
0
0
0
0
0
0
0
0
0
0
0
0
0
0
0
0
0
0
0
0
0
0
0
0
0
0
0
0
0
0
0
0
0
0
0
0
0
0
0
0
0
0
0
0
0
0
0
0
0
0
0
0
0
0
0
0
0
0
0
0
0
0
0
0
0
0
0
0
0
0
0
0
0
0
0
0
0
0
0
0
0
0
0
0
0
0
0
0
0
0
0
0
0
0
0
0
0
0
0
0
0
0
0
0
0
0
0
0
0
0
0
0
0
0
0
0
0
0
0
0
0
0
0
0
0
0
0
0
0
0
0
0
0
0
0
0
0
0
0
0
0
0
0
0
0
0
0
0
0
0
0
0
0
0
0
0
0
0
0
0
0
0
0
0
0
0
0
0
0
0
0
0
0
0
0
0
0
0
0
0
0
0
0
0
0
0
0
0
0
0
0
0
0
0
0
0
0
0
0
0
0
0
0
0
0
0
0
0
0
0
0
0
0
0
0
0
0
0
0
0
0
0
0
0
0
0
0
0
0
0
0
0
0
0
0
0
0
0
0
0
0
0
0
0
0
0
0
0
0
0
0
0
0
0
0
0
0
0
0
0
0
0
0
0
0
0
0
0
0
0
0
0
0
0
0
0
0
0
0
0
0
0
0
0
0
0
0
0
0
0
0
0
0
0
0
0
0
0
0
0
0
0
0
0
0
0
0
0
0
0
0
0
0
0
0
0
0
0
0
0
0
0
0
0
0
0
3
3
3
3
3
3
3
3
3
3
3
3
3
3
3
3
3
3
3
3
3
3
3
3
3
3
3
3
3
3
3
3
3
3
3
3
3
3
3
3
3
3
3
3
3
3
3
3
3
3
3
3
3
3
3
3
3
3
3
3
3
3
3
3
3
3
3
3
3
3
3
3
3
3
3
3
3
3
3
3
3
3
3
3
3
3
3
3
3
3
3
3
3
3
3
3
3
3
3
3
3
3
3
3
3
3
3
3
3
3
3
3
3
3
3
3
3
3
3
3
3
3
3
3
3
3
3
3
3
3
3
3
3
3
3
3
3
3
3
3
3
3
3
3
117
117
117
117
117
117
117
117
117
117
117
117
117
117
117
117
117
117
117
117
117
117
117
117
117
117
117
117
117
117
117
117
117
117
117
117
117
117
117
117
117
117
117
117
117
117
117
117
117
117
117
117
117
117
117
117
117
117
117
117
117
117
117
117
117
117
117
117
117
117
117
117
117
117
117
117
117
117
117
117
117
117
117
117
117
117
117
117
117
117
117
117
117
117
117
117
117
117
117
117
117
117
117
117
117
117
117
117
117
117
117
117
117
117
117
117
117
117
117
117
117
117
117
117
117
117
117
117
117
117
117
117
117
117
117
117
117
117
117
117
117
117
117
117
117
117
117
117
117
117
117
117
117
117
117
117
117
117
117
117
117
117
117
117
117
117
117
117
117
117
117
117
117
117
117
117
117
117
117
117
117
117
117
117
117
117
117
117
117
117
117
117
117
117
117
117
117
117
117
117
117
117
117
117
117
117
117
117
117
117
117
117
117
117
117
117
117
117
117
117
117
117
117
117
117
117
117
117
117
117
117
117
117
117
117
117
117
117
117
117
117
117
117
117
117
117
117
117
117
117
117
117
117
117
117
117
117
117
117
117
117
117
117
117
117
117
117
117
117
117
117
117
117
117
117
117
117
117
117
117
117
117
117
117
117
117
117
117
117
117
117
117
117
117
117
117
117
117
117
117
117
117
117
117
117
117
117
117
117
117
117
117
117
117
117
117
117
117
117
117
117
117
117
117
117
117
117
117
117
117
117
117
117
117
117
117
117
117
117
117
117
117
117
117
117
117
117
117
117
117
117
117
117
117
117
117
117
117
117
117
117
117
117
117
117
117
117
117
117
117
117
117
117
117
117
117
117
117
117
117
117
117
117
117
117
117
117
117
117
117
117
117
117
117
117
117
117
117
117
117
117
117
117
117
117
117
117
117
117
117
117
117
117
117
117
117
117
117
117
117
117
117
117
117
117
117
117
117
117
117
117
117
117
117
117
117
117
117
117
117
117
117
117
117
117
117
117
117
117
117
117
117
117
117
117
117
117
117
117
117
117
117
117
117
117
117
117
117
117
117
117
117
117
117
117
117
117
117
117
117
117
117
117
117
117
117
117
117
117
117
117
117
117
117
117
117
117
117
117
117
117
117
117
117
117
117
117
117
117
117
117
117
117
117
117
117
117
117
117
117
117
117
117
117
117
117
117
117
117
117
117
117
117
117
117
117
117
117
117
117
117
117
117
117
117
117
117
117
117
117
117
117
117
117
117
117
117
117
117
117
117
117
117
117
117
117
117
117
117
117
117
117
117
117
117
117
117
117
117
117
117
117
117
117
117
117
117
117
117
117
117
117
117
0
0
0
0
0
0
0
0
0
0
0
0
0
0
0
0
0
0
0
0
0
0
0
0
0
0
0
0
0
0
0
0
0
0
0
0
0
0
0
0
0
0
0
0
0
0
0
359
359
359
359
359
359
359
359
359
359
359
359
359
359
359
359
359
359
359
359
359
359
359
359
359
359
359
359
359
359
359
359
359
359
359
359
359
359
359
359
359
359
359
359
359
359
359
359
359
359
359
359
359
359
359
359
359
359
359
359
359
359
359
359
359
359
359
359
359
359
359
359
359
359
359
359
359
359
359
359
359
359
359
359
359
359
359
359
359
359
359
359
359
359
359
359
359
359
359
359
359
359
359
359
359
359
359
359
359
359
359
359
359
359
359
359
359
359
359
359
359
359
359
359
359
359
359
359
359
359
359
359
359
359
359
359
359
359
359
359
359
359
359
359
359
359
359
359
359
359
359
359
359
359
359
359
359
359
359
359
359
359
359
359
359
359
359
359
359
359
359
359
359
359
359
359
359
359
359
359
359
359
359
359
359
359
359
359
359
359
359
359
359
359
359
359
359
359
359
359
359
359
359
359
359
359
359
359
359
359
359
359
359
359
359
359
359
359
359
359
359
359
359
359
359
359
359
359
359
359
359
359
359
359
359
359
359
359
359
359
359
359
359
359
359
359
359
359
359
359
359
359
359
359
359
359
359
359
359
359
359
359
359
359
359
359
359
359
359
359
359
359
359
359
359
359
359
359
359
359
359
359
359
359
359
359
359
359
359
359
359
359
359
359
359
359
359
359
359
359
359
359
359
359
359
359
359
359
359
359
359
359
359
359
359
359
359
359
359
359
359
359
359
359
359
359
359
359
359
359
359
359
359
359
359
359
359
359
359
359
359
359
359
359
359
359
359
359
359
359
359
359
359
359
359
359
359
359
359
359
359
359
359
359
359
359
359
359
359
359
359
359
359
359
359
359
359
359
359
359
359
359
359
359
359
359
359
359
359
359
359
359
359
359
359
359
359
359
359
359
359
359
359
359
359
359
359
359
359
359
359
359
359
359
359
359
359
359
359
359
359
359
359
359
359
359
359
359
359
359
359
359
359
359
359
359
359
359
359
359
359
359
359
359
359
359
359
359
359
359
359
359
359
359
359
359
359
359
359
359
359
359
359
359
359
359
359
359
359
359
359
359
359
359
359
359
359
359
359
359
359
359
359
359
359
359
359
359
359
359
359
359
359
359
359
359
359
359
359
359
359
359
359
359
359
359
359
359
359
359
359
359
359
359
359
359
359
359
359
359
359
359
359
359
359
359
359
359
359
359
359
359
359
359
359
359
359
359
359
359
359
359
359
359
359
359
359
359
359
359
359
359
359
359
359
359
359
359
359
359
359
359
359
359
359
359
359
359
359
359
359
359
359
359
359
359
359
359
359
359
359
359
359
359
359
359
359
359
359
359
359
359
359
359
359
359
359
359
359
359
359
359
359
359
359
359
359
359
359
359
359
359
359
359
359
359
359
359
359
359
359
359
359
359
359
359
359
359
359
359
359
359
359
359
359
359
359
359
359
359
359
359
359
359
359
359
359
359
359
359
359
359
359
359
359
359
359
359
359
359
359
359
359
359
359
359
359
359
359
359
359
359
359
359
359
359
359
359
359
359
359
359
359
359
359
359
359
359
359
359
359
359
359
359
359
359
359
359
359
359
359
359
359
359
359
359
359
359
359
359
359
359
359
359
359
359
359
359
359
359
359
359
359
359
359
359
359
359
359
359
359
359
359
359
359
359
359
359
359
359
359
359
359
359
359
359
359
359
359
359
359
359
359
359
359
359
359
359
359
359
0
0
0
0
0
0
0
0
0
0
0
0
0
0
0
0
0
0
0
0
0
0
0
0
0
0
0
0
0
0
0
0
0
0
0
0
0
0
0
0
0
0
0
0
0
0
0
0
0
0
0
0
0
0
0
0
0
0
0
0
0
0
0
0
0
0
0
0
0
0
0
0
0
0
0
0
0
0
0
0
0
0
0
0
0
0
0
0
0
0
0
0
0
0
0
0
0
0
0
0
0
0
0
0
0
0
0
0
0
0
0
0
0
0
0
0
0
0
0
0
0
0
0
0
0
0
0
0
0
0
0
0
0
0
0
0
0
0
0
0
0
0
0
0
0
0
0
0
0
0
0
0
0
0
0
0
0
0
0
0
0
0
0
0
0
0
0
0
0
0
0
0
0
0
0
0
0
0
0
0
0
0
0
0
0
0
0
0
0
0
0
0
0
0
0
0
0
0
0
0
0
0
0
0
0
0
0
0
0
0
0
0
0
0
0
0
0
0
0
0
0
0
0
0
0
0
0
0
0
0
0
0
0
0
0
0
0
0
0
0
0
0
0
0
0
0
0
0
0
0
0
0
0
0
0
0
0
0
0
0
0
0
0
0
0
0
0
0
0
0
0
0
0
0
0
0
0
0
0
0
0
0
0
0
0
0
0
0
0
0
0
0
0
0
0
0
0
0
0
0
0
0
0
0
0
0
0
0
0
0
0
0
0
0
0
0
0
0
0
0
0
0
0
0
0
0
0
0
0
0
0
0
0
0
0
0
0
0
0
0
0
0
0
0
0
0
0
0
0
0
0
0
0
0
0
0
0
0
0
0
0
0
0
0
0
0
0
0
0
0
0
0
0
0
0
0
0
0
0
0
0
0
0
0
0
0
0
0
0
0
0
0
0
0
0
0
0
0
0
0
17
17
17
17
17
17
17
17
17
17
17
17
17
17
17
17
17
17
17
17
17
17
17
17
17
17
17
17
17
17
17
17
17
17
17
17
17
17
17
17
17
17
17
17
17
17
17
17
17
17
17
17
17
17
17
17
17
17
17
17
17
17
17
17
17
17
17
17
17
17
17
17
17
17
17
17
17
17
17
17
17
17
17
17
17
17
17
17
17
17
17
17
17
17
17
17
17
17
17
17
17
17
17
17
17
17
17
17
17
17
17
17
17
17
17
17
17
17
17
17
17
17
17
17
17
17
17
17
17
17
17
17
17
17
17
17
17
17
17
17
17
17
17
17
17
17
17
17
17
17
17
17
17
17
17
17
17
17
17
17
17
17
17
17
17
17
17
17
17
17
17
17
17
17
17
17
17
17
17
17
17
17
17
17
17
17
17
17
17
17
17
17
17
17
17
17
17
17
17
17
17
17
17
17
17
17
17
17
17
17
17
17
17
17
17
17
17
17
17
17
17
17
17
17
17
17
17
17
17
17
17
17
3
3
3
3
3
3
3
3
3
3
3
3
3
3
3
3
3
3
3
3
3
3
3
3
3
3
3
3
3
3
3
3
3
3
3
3
3
3
3
3
3
3
3
3
3
3
3
3
3
3
3
3
3
3
3
3
3
3
3
3
3
3
3
3
3
3
3
3
3
3
3
3
3
3
3
3
3
3
3
3
3
3
3
3
3
3
3
3
3
3
3
3
3
3
3
3
3
3
3
3
3
3
3
3
3
3
3
3
3
3
3
3
3
3
3
3
3
3
3
3
3
3
3
3
3
3
3
3
399
399
399
399
399
399
399
399
399
399
399
399
399
399
399
399
399
399
399
399
399
399
399
399
399
399
399
399
399
399
399
399
399
399
399
399
399
399
399
399
399
399
399
399
399
399
399
399
399
399
399
399
399
399
399
399
399
399
399
399
399
399
399
399
399
399
399
399
399
399
399
399
399
399
399
399
399
399
399
399
399
399
399
399
399
399
399
399
399
399
399
399
399
399
399
399
399
399
399
399
399
399
399
399
399
399
399
399
399
399
399
399
399
399
399
399
399
399
399
399
399
399
399
399
399
399
399
399
399
399
399
399
399
399
399
399
399
399
399
399
399
399
399
399
399
399
399
399
399
399
399
399
399
399
399
399
399
399
399
399
399
399
399
399
399
399
399
399
399
399
399
399
399
399
399
399
399
399
399
399
399
399
399
399
399
399
399
399
399
399
399
399
399
399
399
399
399
399
399
399
399
399
399
399
399
399
399
399
399
399
399
399
399
399
399
399
399
399
399
399
399
399
399
399
399
399
399
399
399
399
399
399
399
399
399
399
399
399
399
399
399
399
399
399
399
399
399
399
399
399
399
399
399
399
399
399
399
399
399
399
399
399
399
399
399
399
399
399
399
399
399
399
399
399
399
399
399
399
399
399
399
399
399
399
399
399
399
399
399
399
399
399
399
399
399
399
399
399
399
399
399
399
399
399
399
399
399
399
399
399
399
399
399
399
399
399
399
399
399
399
399
399
399
399
399
399
399
399
399
399
399
399
399
399
399
399
399
399
399
399
399
399
399
399
399
399
399
399
399
399
399
399
399
399
399
399
399
399
399
399
399
399
399
399
399
399
399
399
399
399
399
399
399
399
399
399
33
33
33
33
33
33
33
33
33
33
33
33
33
33
33
33
33
33
33
33
33
33
33
33
33
33
33
33
33
33
33
33
33
33
33
33
33
33
33
33
33
33
33
33
33
33
33
33
33
33
33
33
33
33
33
33
33
33
33
33
33
33
33
33
33
33
33
33
33
33
33
33
33
33
33
33
33
33
33
33
33
33
33
33
33
33
33
33
33
33
33
33
33
33
33
33
33
33
33
33
33
33
33
33
33
33
33
33
33
33
33
33
33
33
33
33
33
33
33
33
33
33
33
33
33
33
33
33
33
33
33
33
33
33
33
33
33
33
33
33
33
33
33
33
33
33
33
33
33
33
33
33
33
33
33
33
33
33
33
33
33
33
33
33
33
33
33
33
33
33
33
33
33
33
33
33
33
33
33
33
33
33
33
33
33
33
33
33
33
33
33
33
33
33
33
33
33
33
33
33
33
33
33
33
33
33
33
33
33
33
33
33
33
33
33
33
33
33
33
33
33
33
33
33
33
33
33
33
33
33
33
33
33
33
33
33
33
33
33
33
33
33
33
33
33
33
33
33
33
33
33
33
33
33
33
33
33
33
33
33
33
33
33
33
33
33
33
33
33
33
33
33
33
33
33
33
33
33
33
33
33
33
33
33
33
33
33
33
33
33
33
33
33
33
33
33
33
33
33
33
33
33
33
33
33
33
33
33
33
33
33
33
381
381
381
381
381
381
381
381
381
381
381
381
381
381
381
381
381
381
381
381
381
381
381
381
381
381
381
381
381
381
381
381
381
381
381
381
381
381
381
381
381
381
381
381
381
381
381
381
381
381
381
381
381
381
381
381
381
381
381
381
381
381
381
381
381
381
381
381
381
381
381
381
381
381
381
381
381
381
381
381
381
381
381
381
381
381
381
381
381
381
381
381
381
381
381
381
381
381
381
381
381
381
381
381
381
381
381
381
381
381
381
381
381
381
381
381
381
381
381
381
381
381
381
381
381
381
381
381
381
381
381
381
381
381
381
381
381
381
381
381
381
381
381
381
381
381
381
381
381
381
381
381
381
381
381
381
381
381
381
381
381
381
381
381
381
381
381
381
381
381
381
381
381
381
381
381
381
381
381
381
381
381
381
381
381
381
381
381
381
381
381
381
381
381
381
381
381
381
381
381
381
381
381
381
381
381
381
381
381
381
381
381
381
381
381
381
381
381
381
381
381
381
381
381
381
381
381
381
381
381
381
381
381
381
381
381
381
381
381
381
381
381
381
381
381
381
381
381
381
381
381
381
381
381
381
381
381
381
381
381
381
381
381
381
381
381
381
381
381
381
381
381
381
381
381
381
381
381
381
381
381
381
381
381
381
381
381
381
381
381
381
381
381
381
381
381
381
381
381
381
381
381
381
381
381
381
381
381
381
381
381
381
381
381
381
381
381
381
381
381
381
381
381
381
381
381
381
381
381
381
381
381
381
381
381
381
381
381
381
381
381
381
381
381
381
381
381
381
381
381
381
381
381
381
381
381
381
381
381
381
381
381
381
381
381
381
381
381
381
381
381
381
381
381
381
381
381
381
381
381
381
381
381
381
381
381
381
381
381
381
381
381
381
381
381
381
381
381
381
381
381
381
381
381
381
381
381
381
381
381
381
381
381
381
381
381
381
381
381
381
381
381
381
381
381
381
381
381
381
381
381
381
381
381
381
381
381
381
381
381
381
381
381
381
381
381
381
381
381
381
381
381
381
381
381
381
381
381
381
381
381
381
381
381
381
381
381
381
381
381
381
381
381
381
381
381
381
381
381
381
381
381
381
381
381
381
381
381
381
381
381
381
381
381
381
381
381
381
381
381
381
381
381
381
381
381
381
381
381
381
381
381
381
381
381
381
381
381
381
381
381
0
0
0
0
0
0
0
0
0
0
0
0
0
0
0
0
0
0
0
0
0
0
0
0
0
0
0
0
0
0
0
0
0
0
0
0
0
0
0
0
0
0
0
0
0
0
0
0
0
0
0
0
0
0
0
0
0
0
0
0
0
0
0
355
355
355
355
355
355
355
355
355
355
355
355
355
355
355
355
355
355
355
355
355
355
355
355
355
355
355
355
355
355
355
355
355
355
355
355
355
355
355
355
355
355
355
355
355
355
355
355
355
355
355
355
355
355
355
355
355
355
355
355
355
355
355
355
355
355
355
355
355
355
355
355
355
355
355
355
355
355
355
355
355
355
355
355
355
355
355
355
355
355
355
355
355
355
355
355
355
355
355
355
355
355
355
355
355
355
355
355
355
355
355
355
355
355
355
355
355
355
355
355
355
355
355
355
355
355
355
355
355
355
355
355
355
355
355
355
355
355
355
355
355
355
355
355
355
355
355
355
355
355
355
355
355
355
355
355
355
355
355
355
355
355
355
355
355
355
355
355
355
355
355
355
355
355
355
355
355
355
355
355
355
355
355
355
355
355
355
355
355
355
355
355
355
355
355
355
355
355
355
355
355
355
355
355
355
355
355
355
355
355
355
355
355
355
355
355
355
355
355
355
355
355
355
355
355
355
355
355
355
355
355
355
355
355
355
355
355
355
355
355
355
355
355
355
355
355
355
355
355
355
355
355
355
355
355
355
355
355
355
355
355
355
355
355
355
355
355
355
355
355
355
355
355
355
355
355
355
355
355
355
355
355
355
355
355
355
355
355
355
355
355
355
355
355
355
355
355
355
355
355
355
355
355
355
355
355
355
355
355
355
355
355
355
355
355
355
355
355
355
355
355
355
355
355
355
355
355
355
355
355
355
355
355
355
355
355
355
355
355
355
355
355
355
355
355
355
355
355
355
355
355
355
355
355
355
355
355
355
355
355
355
355
355
355
355
355
355
355
355
355
355
355
355
355
355
355
355
355
355
355
355
355
355
355
355
355
355
355
355
355
355
355
355
355
355
355
355
355
355
355
355
355
355
355
355
355
355
355
355
355
355
355
355
355
355
355
355
355
355
355
355
355
355
355
355
355
355
355
355
355
355
355
355
355
355
355
355
355
355
355
355
355
355
355
355
355
355
355
355
355
355
355
355
355
355
355
355
355
355
355
355
355
355
355
355
355
355
355
355
355
355
355
355
355
355
355
355
355
355
355
355
355
355
355
355
355
355
355
355
355
355
355
355
355
355
355
355
355
355
355
355
355
355
355
355
355
355
355
355
355
355
355
355
355
355
355
355
355
355
355
355
355
355
355
355
355
355
355
355
355
355
355
355
355
355
355
355
355
355
355
355
355
355
355
355
355
355
355
355
355
355
355
355
355
355
355
355
355
355
355
355
355
355
355
355
355
355
355
355
355
355
355
355
355
355
355
355
355
355
355
355
355
355
355
355
355
355
355
355
355
355
355
355
355
355
355
355
355
355
355
355
355
355
355
355
355
355
355
355
355
355
355
355
355
355
355
355
355
355
355
355
355
355
355
355
355
355
355
355
355
355
355
355
355
355
355
355
355
355
355
355
355
355
355
355
355
355
355
355
355
355
355
355
355
355
355
355
355
355
355
355
355
355
355
355
355
355
355
355
355
355
355
355
355
355
355
355
355
355
355
355
355
355
355
355
355
355
355
355
355
355
355
355
355
355
355
355
355
355
355
355
355
355
355
355
355
355
355
355
355
355
355
355
355
355
355
355
355
355
355
355
355
355
355
355
355
355
355
355
355
355
355
355
355
355
355
355
355
355
355
355
355
355
355
355
355
355
355
355
355
355
355
355
355
355
355
355
355
355
355
355
355
355
355
355
355
355
355
355
355
355
355
355
355
355
355
355
355
355
355
355
355
355
355
355
355
355
355
355
355
355
355
355
355
355
355
355
355
355
355
355
0
0
0
0
0
0
0
0
0
0
0
0
0
0
0
0
0
0
0
0
0
0
0
0
0
0
0
0
0
0
0
0
0
0
0
0
0
0
0
0
0
0
0
0
0
0
0
101
101
101
101
101
101
101
101
101
101
101
101
101
101
101
101
101
101
101
101
101
101
101
101
101
101
101
101
101
101
101
101
101
101
101
101
101
101
101
101
101
101
101
101
101
101
101
101
101
101
101
101
101
101
101
101
101
101
101
101
101
101
101
101
101
101
101
101
101
101
101
101
101
101
101
101
101
101
101
101
101
101
101
101
101
101
101
101
101
101
101
101
101
101
101
101
101
101
101
101
101
101
101
101
101
101
101
101
101
101
101
101
101
101
101
101
101
101
101
101
101
101
101
101
101
101
101
101
101
101
101
101
101
101
101
101
101
101
101
101
101
101
101
101
101
101
101
101
101
101
101
101
101
101
101
101
101
101
101
101
101
101
101
101
101
101
101
101
101
101
101
101
101
101
101
101
101
101
101
101
101
101
101
101
101
101
101
101
101
101
101
101
101
101
101
101
101
101
101
101
101
101
101
101
101
101
101
101
101
101
101
101
101
101
101
101
101
101
101
101
101
101
101
101
101
101
101
101
101
101
101
101
101
101
101
101
101
101
101
101
101
101
101
101
101
101
101
101
101
101
101
101
101
101
101
101
101
101
101
101
101
101
101
101
101
101
101
101
101
101
101
101
101
101
101
101
101
101
101
101
101
101
101
101
101
101
101
101
101
101
101
101
101
101
101
101
101
101
101
101
101
101
101
101
101
101
101
101
101
101
101
101
101
101
101
101
101
101
101
101
157
157
157
157
157
157
157
157
157
157
157
157
157
157
157
157
157
157
157
157
157
157
157
157
157
157
157
157
157
157
157
157
157
157
157
157
157
157
157
157
157
157
157
157
157
157
157
157
157
157
157
157
157
157
157
157
157
157
157
157
157
157
157
157
157
157
157
157
157
157
157
157
157
157
157
157
157
157
157
157
157
157
157
157
157
157
157
157
157
157
157
157
157
157
157
157
157
157
157
157
157
157
157
157
157
157
157
157
157
157
157
157
157
157
157
157
157
157
157
157
157
157
157
157
157
157
157
157
157
157
157
157
157
157
157
157
157
157
157
157
157
157
157
157
157
157
157
157
157
157
157
157
157
157
157
157
157
157
157
157
157
157
157
157
157
157
157
157
157
157
157
157
157
157
157
157
157
157
157
157
157
157
157
157
157
157
157
157
157
157
157
157
157
157
157
157
157
157
157
157
157
157
157
157
157
157
157
157
157
157
157
157
157
157
157
157
157
157
157
157
157
157
157
157
157
157
157
157
157
157
157
157
157
157
157
157
157
157
157
157
157
157
157
157
157
157
157
157
157
157
157
157
157
157
157
157
157
157
157
157
157
157
157
157
157
157
157
157
157
157
157
157
157
157
157
157
157
157
157
157
157
157
157
157
157
157
157
157
157
157
157
157
157
157
157
157
157
157
157
157
157
157
157
157
157
157
157
157
157
157
157
157
157
157
157
157
157
157
157
157
157
157
157
157
157
157
157
157
157
157
157
157
157
157
157
157
157
157
157
157
157
157
157
157
157
157
157
157
157
157
157
157
157
157
157
157
157
157
157
157
157
157
157
157
157
157
157
157
157
157
157
157
157
157
157
157
157
