# Supplementary material for: Comparative Analysis of Majority Language Influence on North Sámi Prosody Using WaveNet-Based modeling
Source: Lang Speech. 2020 Dec 29;65(4):859–88. doi: 10.1177/0023830920983591 (PMC9669769; doi:10.1177/0023830920983591)
Supplement: sj-tgz-1-las-10.1177_0023830920983591 – Supplemental material for Comparative Analysis of Majority Language Influence on North Sámi Prosody Using WaveNet-Based modeling [file sj-tgz-1-las-10.1177_0023830920983591.tgz › supplementary/WORD/skr-f-5-77.lnu]

4
4
4
4
4
4
4
4
4
4
4
4
4
4
4
4
4
4
4
4
4
4
4
4
4
4
4
4
4
4
4
4
4
4
4
4
4
4
4
4
4
4
4
4
4
4
4
4
4
4
4
4
4
4
4
4
4
4
4
4
4
4
4
4
4
4
4
4
4
4
4
4
4
4
4
4
4
4
4
4
4
4
4
4
4
4
4
4
4
4
4
4
4
4
4
4
4
4
4
4
4
4
4
4
4
4
4
4
4
4
4
4
4
4
4
4
4
4
4
4
4
4
4
4
4
4
4
4
338
338
338
338
338
338
338
338
338
338
338
338
338
338
338
338
338
338
338
338
338
338
338
338
338
338
338
338
338
338
338
338
338
338
338
338
338
338
338
338
338
338
338
338
338
338
338
338
338
338
338
338
338
338
338
338
338
338
338
338
338
338
338
338
338
338
338
338
338
338
338
338
338
338
338
338
338
338
338
338
338
338
338
338
338
338
338
338
338
338
338
338
338
338
338
338
338
338
338
338
338
338
338
338
338
338
338
338
338
338
338
338
338
338
338
338
338
338
338
338
338
338
338
338
338
338
338
338
338
338
338
338
338
338
338
338
338
338
338
338
338
338
338
338
338
338
338
338
338
338
338
338
338
338
338
338
338
338
338
338
338
338
338
338
338
338
338
338
338
338
338
338
338
338
338
338
338
338
338
338
338
338
338
338
338
338
338
338
338
338
338
338
338
338
338
338
338
338
338
338
338
338
338
338
338
338
338
338
338
338
338
338
338
338
338
338
338
338
338
338
338
338
338
338
338
338
338
338
338
338
338
338
338
338
338
338
338
338
338
338
338
338
338
338
338
338
338
338
338
338
338
338
338
338
338
338
338
338
338
338
338
338
338
338
338
338
338
338
338
338
338
338
338
338
338
338
338
338
338
338
338
338
338
338
338
338
338
338
338
338
338
338
338
338
338
338
338
338
338
338
338
338
338
338
338
338
338
338
338
338
338
338
338
338
338
338
338
338
338
338
338
338
338
338
338
338
338
338
338
338
338
338
338
338
338
338
338
338
338
338
338
338
338
338
338
338
338
338
338
338
338
338
338
338
338
338
338
338
338
338
338
338
338
338
338
338
338
338
338
338
338
338
338
338
338
338
338
338
338
338
338
338
338
338
338
338
338
338
338
338
338
338
338
338
338
338
338
338
338
338
150
150
150
150
150
150
150
150
150
150
150
150
150
150
150
150
150
150
150
150
150
150
150
150
150
150
150
150
150
150
150
150
150
150
150
150
150
150
150
150
150
150
150
150
150
150
150
150
150
150
150
150
150
150
150
150
150
150
150
150
150
150
150
150
150
150
150
150
150
150
150
150
150
150
150
150
150
150
150
150
150
150
150
150
150
150
150
150
150
150
150
150
150
150
150
150
150
150
150
150
150
150
150
150
150
150
150
150
150
150
150
150
150
150
150
150
150
150
150
150
150
150
150
150
150
150
150
150
150
150
150
150
150
150
150
150
150
150
150
150
150
150
150
150
150
150
150
150
150
150
150
150
150
150
150
150
150
150
150
150
150
150
150
150
150
150
150
150
150
150
150
150
150
150
150
150
150
150
150
150
150
150
150
150
150
150
150
150
150
150
150
150
150
150
150
150
150
150
150
150
150
150
150
150
150
150
150
150
150
150
150
150
150
150
150
150
150
150
150
150
150
150
150
150
150
150
150
150
150
150
150
150
150
150
150
150
150
150
150
150
150
150
150
150
150
150
150
150
150
150
150
150
150
150
150
150
150
150
150
150
150
150
150
150
150
150
150
150
150
150
150
150
150
150
150
150
150
150
150
150
150
150
150
150
150
150
150
150
150
150
150
150
150
150
150
150
150
150
150
150
150
150
150
150
150
150
150
150
150
150
150
150
150
150
150
150
150
150
150
150
150
150
150
150
150
150
150
150
400
400
400
400
400
400
400
400
400
400
400
400
400
400
400
400
400
400
400
400
400
400
400
400
400
400
400
400
400
400
400
400
400
400
400
400
400
400
400
400
400
400
400
400
400
400
400
400
400
400
400
400
400
400
400
400
400
400
400
400
400
400
400
400
400
400
400
400
400
400
400
400
400
400
400
400
400
400
400
400
400
400
400
400
400
400
400
400
400
400
400
400
400
400
400
400
400
400
400
400
400
400
400
400
400
400
400
400
400
400
400
400
400
400
400
400
400
400
400
400
400
400
400
400
400
400
400
400
400
400
400
400
400
400
400
400
400
400
400
400
400
400
400
400
400
400
400
400
400
400
400
400
400
400
400
400
400
400
400
400
400
400
400
400
400
400
400
400
400
400
400
400
400
400
400
400
400
400
400
400
400
400
400
400
400
400
400
400
400
400
400
400
400
400
400
400
400
400
400
400
400
400
400
400
400
400
400
400
400
400
400
400
400
400
400
400
400
400
400
400
400
400
400
400
400
400
400
400
400
400
400
400
400
400
400
400
400
400
400
400
400
400
400
400
400
400
400
400
400
400
400
400
400
400
400
400
342
342
342
342
342
342
342
342
342
342
342
342
342
342
342
342
342
342
342
342
342
342
342
342
342
342
342
342
342
342
342
342
342
342
342
342
342
342
342
342
342
342
342
342
342
342
342
342
342
342
342
342
342
342
342
342
342
342
342
342
342
342
342
342
342
342
342
342
342
342
342
342
342
342
342
342
342
342
342
342
342
342
342
342
342
342
342
342
342
342
342
342
342
342
342
342
342
342
342
342
342
342
342
342
342
342
342
342
342
342
342
342
342
342
342
342
342
342
342
342
342
342
342
342
342
342
342
342
342
342
342
342
342
342
342
342
342
342
342
342
342
342
342
342
342
342
342
342
342
342
342
342
342
342
342
342
342
342
342
342
342
342
342
342
342
342
342
342
342
342
342
342
342
342
342
342
342
342
342
342
342
342
342
342
342
342
342
342
342
342
342
342
342
342
342
342
342
342
342
342
342
342
342
342
342
342
342
342
342
342
342
342
342
342
342
342
342
342
342
342
342
342
342
342
342
342
342
342
342
342
342
342
342
342
342
342
342
342
342
342
342
342
342
342
342
342
342
342
342
342
342
342
342
342
342
342
342
342
342
342
342
342
342
342
342
342
342
342
342
342
342
342
342
342
342
342
342
342
342
342
342
342
342
342
342
342
342
342
342
342
342
342
342
342
342
342
342
342
342
342
342
342
342
342
342
342
342
342
342
342
342
342
342
342
342
342
342
342
342
342
342
342
342
342
342
342
342
342
342
342
342
342
342
342
342
342
342
342
342
342
342
342
342
342
342
342
342
342
342
342
342
342
342
342
342
342
342
342
342
342
342
342
342
342
342
342
342
342
342
342
342
342
342
342
342
342
342
342
342
342
342
342
342
342
342
342
342
342
342
342
342
342
342
342
342
342
342
342
342
342
342
342
342
342
342
342
342
342
342
342
342
342
342
342
342
342
342
342
342
342
342
342
342
342
342
342
342
342
342
342
342
342
342
342
342
342
342
342
342
342
342
342
342
342
342
342
342
342
342
342
342
342
342
342
342
342
342
342
342
342
342
342
342
342
342
342
342
342
342
342
342
342
342
342
342
342
342
342
342
342
342
342
342
342
342
342
342
342
342
342
342
342
342
342
342
342
342
342
342
342
342
342
342
342
342
342
342
342
342
342
342
342
342
342
342
342
342
342
342
342
342
342
342
342
342
342
342
342
342
342
342
342
342
342
342
342
108
108
108
108
108
108
108
108
108
108
108
108
108
108
108
108
108
108
108
108
108
108
108
108
108
108
108
108
108
108
108
108
108
108
108
108
108
108
108
108
108
108
108
108
108
108
108
108
108
108
108
108
108
108
108
108
108
108
108
108
108
108
108
108
108
108
108
108
108
108
108
108
108
108
108
108
108
108
108
108
108
108
108
108
108
108
108
108
108
108
108
108
108
108
108
108
108
108
108
108
108
108
108
108
108
108
108
108
108
108
108
108
108
108
108
108
108
108
108
108
108
108
108
108
108
108
108
108
108
108
108
108
108
108
108
108
108
108
108
108
108
108
108
108
108
108
108
108
108
108
108
108
108
108
108
108
108
108
108
108
108
108
108
108
108
108
108
108
108
108
108
108
108
108
108
108
108
108
108
108
108
108
108
108
108
108
108
108
108
108
108
108
108
108
108
108
108
108
108
108
108
108
108
108
108
108
108
108
108
108
108
108
108
108
108
108
108
108
108
108
108
108
108
108
108
108
108
108
108
108
108
108
108
108
108
108
108
108
108
108
108
108
108
108
108
108
108
108
108
108
108
108
108
108
108
108
108
108
108
108
108
108
108
108
108
108
108
108
108
108
108
108
108
108
108
108
108
108
108
108
108
108
108
108
108
108
108
108
108
108
108
108
108
108
108
108
108
108
108
108
108
108
108
108
108
108
108
108
108
108
108
108
108
108
108
108
108
108
108
108
108
108
108
108
108
108
108
108
108
108
108
108
108
108
108
108
108
108
108
108
108
108
108
108
108
108
108
108
108
108
108
108
108
108
108
108
108
108
108
108
108
108
108
108
108
108
108
108
108
108
108
108
108
108
108
108
108
108
108
108
108
108
108
108
108
108
108
108
108
108
108
108
108
108
108
108
108
108
108
108
108
108
108
108
108
108
108
108
108
108
108
108
108
108
108
108
108
108
108
108
108
108
108
108
108
108
108
108
108
108
108
108
108
108
108
108
108
108
108
108
108
108
108
108
108
108
108
108
108
108
108
108
108
108
108
108
108
108
108
108
108
108
108
108
108
108
108
108
108
108
108
108
108
108
108
108
108
108
108
108
108
108
108
108
108
108
108
108
108
108
108
108
108
108
108
108
108
108
108
108
108
108
108
108
108
108
108
108
108
108
108
108
108
108
108
108
108
108
108
108
108
108
108
108
108
108
108
108
108
108
108
108
108
108
108
108
108
108
108
108
108
108
108
108
108
108
108
108
108
108
108
108
108
108
108
108
108
108
108
108
108
108
108
108
108
108
108
108
108
108
108
108
108
108
108
108
108
108
108
108
108
108
108
108
108
108
108
108
108
108
108
108
108
108
108
108
108
108
108
108
108
108
108
108
108
108
108
108
108
108
108
108
108
108
108
108
108
108
108
108
108
108
108
108
108
108
108
108
108
108
108
108
108
108
108
108
108
108
108
108
108
108
108
108
108
108
108
108
108
108
108
108
108
108
108
108
0
0
0
0
0
0
0
0
0
0
0
0
0
0
0
0
0
0
0
0
0
0
0
0
0
0
0
0
0
0
0
0
0
0
0
0
0
0
0
0
0
0
0
0
0
0
0
0
0
0
0
0
0
0
0
0
0
0
0
0
0
0
0
0
0
0
0
0
0
0
0
0
0
0
0
0
0
0
0
0
0
0
0
0
0
0
0
0
136
136
136
136
136
136
136
136
136
136
136
136
136
136
136
136
136
136
136
136
136
136
136
136
136
136
136
136
136
136
136
136
136
136
136
136
136
136
136
136
136
136
136
136
136
136
136
136
136
136
136
136
136
136
136
136
136
136
136
136
136
136
136
136
136
136
136
136
136
136
136
136
136
136
136
136
136
136
136
136
136
136
136
136
136
136
136
136
136
136
136
136
136
136
136
136
136
136
136
136
136
136
136
136
136
136
136
136
136
136
136
136
136
136
136
136
136
136
136
136
136
136
136
136
136
136
136
136
136
136
136
136
136
136
136
136
136
136
136
136
136
136
136
136
136
136
136
136
136
136
136
136
136
136
136
136
136
136
136
136
136
136
136
136
136
136
136
136
136
136
136
136
136
136
136
136
136
136
136
136
136
136
136
136
136
136
136
136
136
136
136
136
136
136
136
136
136
136
136
136
136
136
136
136
136
136
136
136
136
136
136
136
136
136
136
136
136
136
136
136
136
136
136
136
136
136
136
136
136
136
136
136
136
136
136
136
136
136
136
136
136
136
136
136
136
136
136
136
136
136
136
136
136
136
136
136
136
136
136
136
136
136
136
136
136
136
136
136
136
136
136
136
136
136
136
136
136
136
136
136
136
136
136
136
136
136
136
136
136
136
136
136
136
136
136
136
136
136
136
136
136
136
136
136
136
136
136
136
136
136
136
136
136
136
136
136
136
136
136
136
136
136
136
136
136
136
136
136
136
136
136
136
136
136
136
136
136
136
136
136
136
136
136
136
136
136
136
136
136
136
136
136
136
136
136
136
136
136
136
136
2
2
2
2
2
2
2
2
2
2
2
2
2
2
2
2
2
2
2
2
2
2
2
2
2
2
2
2
2
2
2
2
2
2
2
2
2
2
2
2
2
2
2
2
2
2
2
2
2
2
2
2
2
2
2
2
2
2
2
2
2
2
2
2
2
2
2
2
2
2
2
2
2
2
2
2
2
2
2
2
2
2
2
2
2
2
2
2
2
2
2
2
2
2
2
2
2
2
2
2
2
2
2
2
2
2
2
2
2
2
2
2
2
2
2
2
2
2
2
2
2
2
2
2
2
2
2
2
2
2
2
2
2
2
2
2
2
2
2
2
2
2
2
2
2
2
2
2
2
2
2
2
2
2
2
2
2
2
2
2
2
2
2
2
2
2
2
2
2
2
2
2
2
2
2
2
2
2
2
2
2
2
2
2
140
140
140
140
140
140
140
140
140
140
140
140
140
140
140
140
140
140
140
140
140
140
140
140
140
140
140
140
140
140
140
140
140
140
140
140
140
140
140
140
140
140
140
140
140
140
140
140
140
140
140
140
140
140
140
140
140
140
140
140
140
140
140
140
140
140
140
140
140
140
140
140
140
140
140
140
140
140
140
140
140
140
140
140
140
140
140
140
140
140
140
140
140
140
140
140
140
140
140
140
140
140
140
140
140
140
140
140
140
140
140
140
140
140
140
140
140
140
140
140
140
140
140
140
140
140
140
140
140
140
140
140
140
140
140
140
140
140
140
140
140
140
140
140
140
140
140
140
140
140
140
140
140
140
140
140
140
140
140
140
140
140
140
140
140
140
140
140
140
140
140
140
140
140
140
140
140
140
140
140
140
140
140
140
140
140
140
140
140
140
140
140
140
140
140
140
140
140
140
140
140
140
140
140
140
140
140
140
140
140
140
140
140
140
140
140
140
140
140
140
140
140
140
140
140
140
140
140
140
140
140
140
140
140
140
140
140
140
140
140
140
140
140
140
140
140
140
140
140
140
140
140
140
140
140
140
140
140
140
140
140
140
140
140
140
140
140
140
140
140
140
140
140
140
140
140
140
140
140
140
140
140
140
140
140
140
140
140
140
140
140
140
140
140
140
140
140
140
140
140
140
140
140
140
140
140
140
140
140
140
140
140
140
140
140
140
140
140
140
140
104
104
104
104
104
104
104
104
104
104
104
104
104
104
104
104
104
104
104
104
104
104
104
104
104
104
104
104
104
104
104
104
104
104
104
104
104
104
104
104
104
104
104
104
104
104
104
104
104
104
104
104
104
104
104
104
104
104
104
104
104
104
104
104
104
104
104
104
104
104
104
104
104
104
104
104
104
104
104
104
104
104
104
104
104
104
104
104
104
104
104
104
104
104
104
104
104
104
104
104
104
104
104
104
104
104
104
104
104
104
104
104
104
104
104
104
104
104
104
104
104
104
104
104
104
104
104
104
104
104
104
104
104
104
104
104
104
104
104
104
104
104
104
104
104
104
104
104
104
104
104
104
104
104
104
104
104
104
104
104
104
104
104
104
104
104
104
104
104
104
104
104
104
104
104
104
104
104
104
104
104
104
104
104
104
104
104
104
104
104
104
104
104
104
104
104
104
104
104
104
104
104
104
104
104
104
104
104
104
104
104
104
104
104
104
104
104
104
104
104
104
104
104
104
104
104
104
104
104
104
104
104
104
104
104
104
104
104
104
104
104
104
104
104
104
104
104
104
104
104
104
104
104
104
104
104
104
104
104
104
104
104
104
104
104
104
104
104
104
104
104
104
104
104
104
104
104
104
104
104
104
104
104
104
104
104
104
104
104
104
104
104
104
104
104
104
104
104
104
104
104
104
104
104
104
104
104
104
104
104
104
104
104
104
104
104
104
104
104
104
104
104
104
104
104
104
104
104
104
104
104
104
104
104
104
104
104
104
104
104
104
104
104
104
104
