# Supplementary material for: Comparative Analysis of Majority Language Influence on North Sámi Prosody Using WaveNet-Based modeling
Source: Lang Speech. 2020 Dec 29;65(4):859–88. doi: 10.1177/0023830920983591 (PMC9669769; doi:10.1177/0023830920983591)
Supplement: sj-tgz-1-las-10.1177_0023830920983591 – Supplemental material for Comparative Analysis of Majority Language Influence on North Sámi Prosody Using WaveNet-Based modeling [file sj-tgz-1-las-10.1177_0023830920983591.tgz › supplementary/WORD/skr-f-1-104.lnu]

114
114
114
114
114
114
114
114
114
114
114
114
114
114
114
114
114
114
114
114
114
114
114
114
114
114
114
114
114
114
114
114
114
114
114
114
114
114
114
114
114
114
114
114
114
114
114
114
114
114
114
114
114
114
114
114
114
114
114
114
114
114
114
114
114
114
114
114
114
114
114
114
114
114
114
114
114
114
114
114
114
114
114
114
114
114
114
114
114
114
114
114
114
114
114
114
114
114
114
114
114
114
114
114
114
114
114
114
114
114
114
114
114
114
114
114
114
114
114
114
114
114
114
114
114
114
114
114
114
114
114
114
114
114
114
114
114
114
114
114
114
114
114
114
114
114
114
114
114
114
114
114
114
114
114
114
114
114
114
114
114
114
114
114
114
114
114
114
114
114
114
114
114
114
114
114
114
114
114
114
114
114
114
114
114
114
114
114
114
114
114
114
114
114
114
114
114
114
114
114
114
114
114
114
114
114
114
114
114
114
114
114
114
114
114
114
114
114
114
114
114
114
114
114
114
114
114
114
114
114
114
114
114
114
114
114
114
114
114
114
114
114
114
114
114
114
114
114
114
114
114
114
114
114
114
114
114
114
114
114
114
114
114
114
114
114
114
114
114
114
114
114
114
114
114
114
114
114
114
114
114
114
114
114
114
114
114
114
114
114
114
114
114
114
114
114
114
114
114
114
114
114
114
114
114
114
114
114
114
114
114
114
114
114
114
114
114
114
114
114
114
114
114
114
114
114
114
114
114
114
114
114
114
114
114
114
114
114
114
114
114
114
114
114
114
114
114
114
114
114
114
114
114
114
114
114
114
114
114
114
114
114
114
114
114
114
114
114
114
114
114
114
114
114
114
114
114
114
114
114
114
114
114
114
114
114
114
114
114
114
114
114
114
114
114
114
114
114
114
114
114
114
114
114
114
114
114
114
114
114
114
114
114
114
114
114
114
114
114
114
114
114
114
114
114
114
114
114
114
114
114
114
114
114
114
114
114
114
114
114
114
114
114
114
114
114
114
114
114
114
114
114
114
114
114
114
114
114
114
114
114
114
114
114
114
114
114
114
114
114
114
114
114
114
114
114
114
114
114
114
114
114
114
114
114
114
114
114
114
114
114
114
114
114
114
114
114
114
114
114
114
114
114
114
114
114
114
114
114
114
114
114
114
114
114
114
114
114
114
114
114
114
114
114
114
114
114
114
114
114
114
114
90
90
90
90
90
90
90
90
90
90
90
90
90
90
90
90
90
90
90
90
90
90
90
90
90
90
90
90
90
90
90
90
90
90
90
90
90
90
90
90
90
90
90
90
90
90
90
90
90
90
90
90
90
90
90
90
90
90
90
90
90
90
90
90
90
90
90
90
90
90
90
90
90
90
90
90
90
90
90
90
90
90
90
90
90
90
90
90
90
90
90
90
90
90
90
90
90
90
90
90
264
264
264
264
264
264
264
264
264
264
264
264
264
264
264
264
264
264
264
264
264
264
264
264
264
264
264
264
264
264
264
264
264
264
264
264
264
264
264
264
264
264
264
264
264
264
264
264
264
264
264
264
264
264
264
264
264
264
264
264
264
264
264
264
264
264
264
264
264
264
264
264
264
264
264
264
264
264
264
264
264
264
264
264
264
264
264
264
264
264
264
264
264
264
264
264
264
264
264
264
264
264
264
264
264
264
264
264
264
264
264
264
264
264
264
264
264
264
264
264
264
264
264
264
264
264
264
264
264
264
264
264
264
264
264
264
264
264
264
264
264
264
264
264
264
264
264
264
264
264
264
264
264
264
264
264
264
264
264
264
264
264
264
264
264
264
264
264
264
264
264
264
264
264
264
264
264
264
264
264
264
264
264
264
264
264
264
264
264
264
264
264
264
264
264
264
264
264
264
264
264
264
264
264
264
264
264
264
264
264
264
264
264
264
264
264
264
264
264
264
264
264
264
264
264
264
264
264
264
264
264
264
264
264
264
264
264
264
264
264
264
264
264
264
264
264
264
264
264
264
264
264
264
264
264
264
264
264
264
264
264
264
264
264
264
264
264
264
264
264
264
264
264
264
264
264
264
264
264
264
264
264
264
264
264
264
264
264
264
264
264
264
264
264
264
264
350
350
350
350
350
350
350
350
350
350
350
350
350
350
350
350
350
350
350
350
350
350
350
350
350
350
350
350
350
350
350
350
350
350
350
350
350
350
350
350
350
350
350
350
350
350
350
350
350
350
350
350
350
350
350
350
350
350
350
350
350
350
350
350
350
350
350
350
350
350
350
350
350
350
350
350
350
350
350
350
350
350
350
350
350
350
350
350
350
350
350
350
350
350
350
350
350
350
350
350
350
350
350
350
350
350
350
350
350
350
350
350
350
350
350
350
350
350
350
350
350
350
350
350
350
350
350
350
350
350
350
350
350
350
350
350
350
350
350
350
350
350
350
350
350
350
350
350
350
350
350
350
350
350
350
350
350
350
350
350
350
350
350
350
350
350
350
350
350
350
350
350
350
350
350
350
350
350
350
350
350
350
350
350
350
350
350
350
350
350
350
350
350
350
350
350
350
350
350
350
350
350
350
350
350
350
350
350
350
350
350
350
350
350
350
350
350
350
350
350
350
350
350
350
350
350
350
350
350
350
350
350
350
350
350
350
350
350
350
350
350
350
350
350
350
350
350
350
350
350
350
350
350
350
350
350
350
350
350
350
350
350
350
350
350
350
350
350
350
350
350
350
350
350
350
350
350
350
350
350
350
350
350
350
350
350
350
350
350
350
350
350
350
350
350
350
350
350
350
350
350
350
350
350
350
350
350
350
350
350
350
350
350
350
350
350
350
350
350
350
350
350
350
350
350
350
350
350
350
350
350
350
350
350
350
350
350
350
350
350
350
350
350
350
350
350
350
350
350
350
350
350
350
350
350
350
350
350
350
350
350
350
350
350
350
350
350
350
350
350
350
350
350
350
350
350
350
350
350
350
350
350
350
350
350
350
350
350
350
350
350
350
350
350
350
350
350
350
350
350
350
350
350
350
350
350
350
350
350
350
350
350
350
350
350
350
2
2
2
2
2
2
2
2
2
2
2
2
2
2
2
2
2
2
2
2
2
2
2
2
2
2
2
2
2
2
2
2
2
2
2
2
2
2
2
2
2
2
2
2
2
2
2
2
2
2
2
2
2
2
2
2
2
2
2
2
2
2
2
2
2
2
2
2
2
2
2
2
2
2
2
2
2
2
2
2
2
2
2
2
2
2
2
2
2
2
2
2
2
2
2
2
0
0
0
0
0
0
0
0
0
0
0
0
0
0
0
0
0
0
0
0
0
0
0
0
0
0
0
0
0
0
0
0
0
0
0
0
0
0
0
0
0
0
0
0
0
0
0
0
364
364
364
364
364
364
364
364
364
364
364
364
364
364
364
364
364
364
364
364
364
364
364
364
364
364
364
364
364
364
364
364
364
364
364
364
364
364
364
364
364
364
364
364
364
364
364
364
364
364
364
364
364
364
364
364
364
364
364
364
364
364
364
364
364
364
364
364
364
364
364
364
364
364
364
364
364
364
364
364
364
364
364
364
364
364
364
364
364
364
364
364
364
364
364
364
364
364
364
364
364
364
364
364
364
364
364
364
364
364
364
364
364
364
364
364
364
364
364
364
364
364
364
364
364
364
364
364
364
364
364
364
364
364
364
364
364
364
364
364
364
364
364
364
364
364
364
364
364
364
364
364
364
364
364
364
364
364
364
364
364
364
364
364
364
364
364
364
364
364
364
364
364
364
364
364
364
364
364
364
364
364
364
364
364
364
364
364
364
364
364
364
364
364
364
364
364
364
364
364
364
364
364
364
364
364
364
364
364
364
364
364
364
364
364
364
364
364
364
364
364
364
364
364
364
364
364
364
364
364
364
364
364
364
364
364
364
364
364
364
364
364
364
364
364
364
364
364
364
364
364
364
364
364
364
364
364
364
364
364
364
364
364
364
364
364
364
364
364
364
364
364
364
364
364
364
364
364
364
364
364
364
364
364
364
364
364
364
364
364
364
364
364
364
364
364
364
364
364
364
364
364
364
364
364
364
364
364
364
364
364
364
364
364
364
364
364
364
364
364
364
364
364
364
364
364
364
364
364
364
364
364
364
364
364
364
364
364
364
364
364
364
364
364
364
364
364
364
364
364
364
364
364
364
364
364
364
364
364
364
364
364
364
364
364
364
364
364
364
364
364
364
364
364
364
364
364
364
364
364
364
364
364
364
364
364
364
364
364
364
364
364
364
364
364
364
364
364
364
364
364
364
364
364
364
364
364
364
364
364
364
364
364
364
364
364
364
364
364
364
364
364
364
364
364
364
364
364
364
364
364
364
364
364
364
364
364
364
364
364
364
364
364
364
364
364
364
364
364
364
364
364
364
364
364
364
364
364
364
364
364
364
364
364
364
364
364
364
364
364
364
364
364
364
364
364
364
364
364
364
364
364
364
364
364
364
364
364
364
364
364
364
364
364
364
364
364
364
364
364
364
364
364
364
364
364
364
364
364
364
364
364
364
364
364
364
364
364
364
364
364
364
364
364
364
364
364
364
364
364
364
364
364
364
364
364
364
364
364
364
364
364
364
364
364
364
364
364
364
364
364
364
364
364
364
364
364
364
364
364
364
364
364
364
364
364
364
364
364
364
364
364
364
364
364
364
364
364
364
364
364
364
364
364
364
364
364
364
364
364
364
364
364
364
364
364
364
364
364
364
364
364
364
364
364
364
364
364
364
364
364
364
364
364
364
364
364
364
364
364
364
364
364
364
364
364
364
364
364
364
364
364
364
364
364
364
364
364
364
364
364
364
364
364
364
364
364
364
364
364
364
364
364
364
364
364
364
364
364
364
364
364
364
364
364
364
364
364
364
364
364
364
364
364
364
364
364
364
364
364
364
364
364
364
364
364
364
364
364
364
364
364
364
364
364
364
364
0
0
0
0
0
0
0
0
0
0
0
0
0
0
0
0
0
0
0
0
0
0
0
0
0
0
0
0
0
0
0
0
0
0
0
0
0
0
0
0
0
0
0
0
0
0
0
0
0
0
0
0
0
0
0
0
0
0
0
0
0
0
0
0
0
0
0
0
0
0
0
0
0
0
0
0
0
0
0
0
0
0
0
0
0
0
0
0
0
0
0
0
0
0
0
0
0
0
0
0
0
0
0
0
0
0
0
0
0
0
0
0
0
0
0
0
0
0
0
0
0
0
0
0
0
0
0
0
0
0
0
0
0
0
0
0
0
0
0
0
0
0
0
0
0
0
0
0
0
0
0
0
0
0
0
0
0
0
0
0
0
0
0
0
0
0
0
110
110
110
110
110
110
110
110
110
110
110
110
110
110
110
110
110
110
110
110
110
110
110
110
110
110
110
110
110
110
110
110
110
110
110
110
110
110
110
110
110
110
110
110
110
110
110
110
110
110
110
110
110
110
110
110
110
110
110
110
110
110
110
110
110
110
110
110
110
110
110
110
110
110
110
110
110
110
110
110
110
110
110
110
110
110
110
110
110
110
110
110
110
110
110
110
110
110
110
110
110
110
110
110
110
110
110
110
110
110
110
110
110
110
110
110
110
110
110
110
110
110
110
110
110
110
110
110
110
110
110
110
110
110
110
110
110
110
110
110
110
110
110
110
110
110
110
110
110
110
110
110
110
110
110
110
110
110
110
110
110
110
110
110
110
110
110
110
110
110
110
110
110
110
110
110
110
110
110
110
110
110
110
110
110
110
110
110
110
110
110
110
110
110
110
110
110
110
110
110
110
110
110
110
110
110
110
110
110
110
110
110
110
110
110
110
110
110
110
110
110
110
110
110
110
110
110
110
110
110
110
110
110
110
110
110
110
110
110
110
110
110
110
110
110
110
110
110
110
110
110
110
110
110
110
110
110
110
110
110
110
110
110
110
110
110
110
110
110
110
110
110
110
110
110
110
110
110
110
110
110
110
110
110
110
110
110
110
142
142
142
142
142
142
142
142
142
142
142
142
142
142
142
142
142
142
142
142
142
142
142
142
142
142
142
142
142
142
142
142
142
142
142
142
142
142
142
142
142
142
142
142
142
142
142
142
142
142
142
142
142
142
142
142
142
142
142
142
142
142
142
142
142
142
142
142
142
142
142
142
142
142
142
142
142
142
142
142
142
142
142
142
142
142
142
142
142
142
142
142
142
142
142
142
142
142
142
142
142
142
142
142
142
142
142
142
142
142
142
142
142
142
142
142
142
142
142
142
142
142
142
142
142
142
142
142
142
142
142
142
142
142
142
142
142
142
142
142
142
142
142
142
142
142
142
142
142
142
142
142
142
142
142
142
142
142
142
142
142
142
142
142
142
142
142
142
142
142
142
142
142
142
142
142
142
142
142
142
142
142
142
142
142
142
142
142
142
142
142
142
142
142
142
142
142
142
142
142
142
142
142
142
142
142
142
142
142
142
142
142
142
142
142
142
142
142
142
142
142
142
142
142
142
142
142
142
142
142
142
142
142
142
142
142
142
142
142
142
142
142
142
142
142
142
142
142
142
142
142
142
142
142
142
142
142
142
142
142
142
142
142
142
142
142
142
142
142
142
142
142
142
142
142
142
142
142
142
142
142
142
142
142
142
142
142
142
142
142
142
142
142
142
142
142
142
142
142
142
142
142
142
142
142
142
142
142
142
142
142
142
142
142
142
142
142
142
142
142
142
142
142
142
142
142
142
142
142
142
142
142
142
142
142
142
142
142
142
142
142
142
142
142
142
142
142
142
142
142
142
142
142
142
142
142
142
142
142
142
142
142
142
142
142
142
142
142
142
142
142
142
142
142
142
142
142
142
142
142
142
142
142
142
142
142
142
142
142
142
142
142
142
142
142
142
142
142
142
142
142
142
142
142
142
142
142
142
142
142
142
142
142
142
142
142
262
262
262
262
262
262
262
262
262
262
262
262
262
262
262
262
262
262
262
262
262
262
262
262
262
262
262
262
262
262
262
262
262
262
262
262
262
262
262
262
262
262
262
262
262
262
262
262
262
262
262
262
262
262
262
262
262
262
262
262
262
262
262
262
262
262
262
262
262
262
262
262
262
262
262
262
262
262
262
262
262
262
262
262
262
262
262
262
262
262
262
262
262
262
262
262
262
262
262
262
262
262
262
262
262
262
262
262
262
262
262
262
262
262
262
262
262
262
262
262
262
262
262
262
262
262
262
262
262
262
262
262
262
262
262
262
262
262
262
262
262
262
262
262
262
262
262
262
262
262
262
262
262
262
262
262
262
262
262
262
262
262
262
262
262
262
262
262
262
262
262
262
262
262
262
262
262
262
262
262
262
262
262
262
262
262
262
262
262
262
262
262
262
262
262
262
262
262
262
262
262
262
262
262
262
262
262
262
262
262
262
262
262
262
262
262
262
262
262
262
262
262
262
262
262
262
262
262
262
262
262
262
262
262
262
262
262
262
262
262
262
262
262
262
262
262
262
262
262
262
262
262
262
262
262
262
262
262
262
262
262
262
262
262
262
262
262
262
262
262
262
262
262
262
262
262
262
262
262
262
262
262
262
262
262
262
262
262
262
262
262
262
262
262
262
262
262
262
262
262
262
262
262
262
262
262
262
262
262
262
262
262
262
262
262
262
262
262
262
262
262
262
262
262
262
262
262
262
262
262
262
262
262
262
262
262
262
262
262
262
262
262
262
262
262
262
262
262
262
262
262
262
262
262
262
262
262
262
262
262
262
262
262
262
262
262
262
262
262
262
262
262
262
262
262
262
262
262
262
262
262
262
262
262
262
262
262
262
262
262
262
262
262
262
262
262
262
262
262
262
262
262
262
262
262
262
262
262
262
262
262
262
262
262
262
262
262
262
262
262
262
262
262
262
262
262
262
262
262
262
262
262
262
262
262
262
262
262
262
262
262
262
262
262
262
262
262
262
262
262
262
262
262
262
262
262
262
262
262
262
262
262
262
262
262
262
262
262
262
262
262
262
262
262
262
262
262
262
262
262
262
262
262
262
262
262
262
262
262
262
262
262
262
262
262
262
262
262
262
262
262
262
262
262
262
262
262
262
262
262
262
262
262
262
262
262
262
262
262
262
262
262
262
262
262
262
262
262
262
262
262
262
262
262
262
262
262
262
262
262
262
262
262
262
262
0
0
0
0
0
0
0
0
0
0
0
0
0
0
0
0
0
0
0
0
0
0
0
0
0
0
0
0
0
0
0
0
0
0
0
0
0
0
0
0
0
0
0
0
0
0
0
0
0
0
0
0
0
0
0
0
0
0
0
0
0
0
0
0
0
0
0
0
0
0
0
0
0
0
0
0
0
0
0
0
0
0
0
0
0
0
0
0
0
0
0
0
0
0
0
0
0
0
0
0
0
0
0
0
0
0
0
0
0
0
0
0
0
0
0
0
0
0
0
0
0
0
0
0
0
0
0
0
0
0
0
0
0
0
0
0
0
0
0
0
0
0
0
0
0
0
0
0
0
0
0
0
0
0
0
0
0
0
0
0
0
0
0
0
0
0
0
0
0
0
0
0
0
0
0
0
0
0
0
0
0
0
0
0
0
0
0
0
0
0
0
0
0
0
0
0
0
0
0
0
0
0
0
0
0
0
0
0
0
0
0
0
0
0
0
0
0
0
0
0
0
0
0
0
0
0
0
0
0
0
0
0
0
0
0
0
0
0
0
0
0
0
0
0
0
0
0
0
0
0
0
0
0
0
0
0
0
0
0
0
0
0
0
0
0
0
0
0
0
0
0
0
0
0
0
0
0
0
0
0
0
0
0
0
0
0
0
0
0
0
0
0
0
0
0
0
0
0
0
0
0
0
0
0
0
0
0
0
0
0
0
0
0
0
0
0
0
0
0
0
0
0
0
0
0
0
0
0
0
0
0
0
0
0
0
0
0
0
0
0
0
0
0
0
0
0
0
0
0
0
0
0
0
0
0
0
0
0
0
0
0
0
0
0
0
0
0
0
0
0
0
0
0
0
0
0
0
0
0
0
0
0
0
0
0
0
0
0
0
0
0
0
0
0
0
0
0
0
0
332
332
332
332
332
332
332
332
332
332
332
332
332
332
332
332
332
332
332
332
332
332
332
332
332
332
332
332
332
332
332
332
332
332
332
332
332
332
332
332
332
332
332
332
332
332
332
332
332
332
332
332
332
332
332
332
332
332
332
332
332
332
332
332
332
332
332
332
332
332
332
332
332
332
332
332
332
332
332
332
332
332
332
332
332
332
332
332
332
332
332
332
332
332
332
332
332
332
332
332
332
332
332
332
332
332
332
332
332
332
332
332
332
332
332
332
332
332
332
332
332
332
332
332
332
332
332
332
332
332
332
332
332
332
332
332
332
332
332
332
332
332
332
332
332
332
332
332
332
332
332
332
332
332
332
332
332
332
332
332
332
332
332
332
332
332
332
332
332
332
332
332
332
332
332
332
332
332
332
332
332
332
332
332
332
332
332
332
332
332
332
332
332
332
332
332
332
332
332
332
332
332
332
332
332
332
332
332
332
332
332
332
332
332
332
332
332
332
332
332
332
332
332
332
332
332
332
332
332
332
332
332
332
332
332
332
332
332
332
332
332
332
332
332
332
332
332
332
332
332
332
332
332
332
332
332
332
332
332
332
332
332
332
332
332
332
332
332
332
332
332
332
332
332
332
332
332
332
332
332
332
332
332
332
332
332
332
332
332
332
332
332
332
332
332
332
332
332
332
332
332
332
332
332
332
332
332
332
332
332
332
332
332
332
332
332
332
332
332
332
332
332
332
332
332
332
332
332
332
332
332
332
332
332
332
332
332
332
332
332
332
332
332
332
332
332
332
332
332
332
332
332
332
332
332
332
332
332
332
332
332
332
332
332
332
332
332
332
326
326
326
326
326
326
326
326
326
326
326
326
326
326
326
326
326
326
326
326
326
326
326
326
326
326
326
326
326
326
326
326
326
326
326
326
326
326
326
326
326
326
326
326
326
326
326
326
326
326
326
326
326
326
326
326
326
326
326
326
326
326
326
326
326
326
326
326
326
326
326
326
326
326
326
326
326
326
326
326
326
326
326
326
326
326
326
326
326
326
326
326
326
326
326
326
326
326
326
326
326
326
326
326
326
326
326
326
326
326
326
326
326
326
326
326
326
326
326
326
326
326
326
326
326
326
326
326
326
326
326
326
326
326
326
326
326
326
326
326
326
326
326
326
326
326
326
326
326
326
326
326
326
326
326
326
326
326
326
326
326
326
326
326
326
326
326
326
326
326
326
326
326
326
326
326
326
326
326
326
326
326
326
326
326
326
326
326
326
326
326
326
326
326
326
326
326
326
326
326
326
326
326
326
326
326
326
326
326
326
326
326
326
326
326
326
326
326
326
326
326
326
326
326
326
326
326
326
326
326
326
326
326
326
326
326
326
326
326
326
326
326
326
326
326
326
326
326
326
326
326
326
326
326
326
326
326
326
326
326
326
326
326
326
326
326
326
326
326
326
326
326
326
326
326
326
326
326
326
326
326
326
326
326
326
326
326
326
326
326
326
326
326
326
326
326
326
326
326
326
326
326
326
326
326
326
326
326
326
326
326
326
326
326
326
326
326
326
326
326
326
326
326
326
326
326
326
326
326
326
326
326
326
326
326
326
326
326
326
326
326
326
326
326
326
326
326
326
326
326
326
326
326
326
326
326
326
326
326
326
326
326
326
326
326
326
326
326
326
326
326
326
326
326
326
326
326
326
326
326
326
326
326
326
326
326
326
326
326
326
326
326
326
326
326
326
326
326
326
326
326
326
326
326
326
326
326
326
326
326
326
326
326
326
326
326
326
326
326
326
326
326
326
326
326
326
326
326
326
326
326
326
326
326
326
326
326
326
326
326
326
