# Supplementary material for: Comparative Analysis of Majority Language Influence on North Sámi Prosody Using WaveNet-Based modeling
Source: Lang Speech. 2020 Dec 29;65(4):859–88. doi: 10.1177/0023830920983591 (PMC9669769; doi:10.1177/0023830920983591)
Supplement: sj-tgz-1-las-10.1177_0023830920983591 – Supplemental material for Comparative Analysis of Majority Language Influence on North Sámi Prosody Using WaveNet-Based modeling [file sj-tgz-1-las-10.1177_0023830920983591.tgz › supplementary/WORD/skt-f-4-16.lnu]

102
102
102
102
102
102
102
102
102
102
102
102
102
102
102
102
102
102
102
102
102
102
102
102
102
102
102
102
102
102
102
102
102
102
102
102
102
102
102
102
102
102
102
102
102
102
102
102
102
102
102
102
102
102
102
102
102
102
102
102
102
102
102
102
102
102
102
102
102
102
102
102
102
102
102
102
102
102
102
102
102
102
102
102
102
102
102
102
102
102
102
102
102
102
102
102
102
102
102
102
102
102
102
102
102
102
102
102
102
102
102
102
102
102
102
102
102
102
102
102
102
102
102
102
102
102
102
102
102
102
102
102
102
102
102
102
102
102
102
102
102
102
102
102
102
102
102
102
102
102
102
102
102
102
102
102
102
102
102
102
102
102
102
102
102
102
102
102
102
102
102
102
102
102
102
102
102
102
102
102
102
102
102
102
102
102
102
102
102
102
102
102
102
102
102
102
102
102
102
102
102
102
102
102
102
102
102
102
102
102
102
102
102
102
102
102
102
102
102
102
102
102
102
102
102
102
102
102
102
102
102
102
102
102
102
102
102
102
102
102
102
102
102
102
102
102
102
102
102
102
102
102
102
102
102
102
102
102
102
102
102
102
102
102
102
102
102
102
102
102
102
102
102
102
102
102
102
102
102
102
102
102
102
102
102
102
102
102
102
102
102
102
102
102
102
102
102
102
102
102
102
102
102
102
102
102
102
102
102
102
102
102
102
102
102
102
102
102
102
102
102
102
102
102
102
102
102
102
102
102
102
102
102
102
102
102
102
102
102
102
102
102
102
102
102
102
102
102
102
102
102
102
102
102
102
102
102
102
102
102
102
102
102
102
102
102
102
102
102
102
102
102
102
102
102
102
102
102
102
102
102
102
102
102
102
102
102
102
102
102
102
102
102
102
102
102
102
102
102
102
102
102
102
102
102
102
102
102
102
0
0
0
0
0
0
0
0
0
0
0
0
0
0
0
0
0
0
0
0
0
0
0
0
0
0
0
0
0
0
0
0
0
0
0
0
0
0
0
46
46
46
46
46
46
46
46
46
46
46
46
46
46
46
46
46
46
46
46
46
46
46
46
46
46
46
46
46
46
46
46
46
46
46
46
46
46
46
46
46
46
46
46
46
46
46
46
46
46
46
46
46
46
46
46
46
46
46
46
46
46
46
46
46
46
46
46
46
46
46
46
46
46
46
46
46
46
46
46
46
46
46
46
46
46
46
46
46
46
46
46
46
46
46
46
46
46
46
46
46
46
46
46
46
46
46
46
46
46
46
46
46
46
46
46
46
46
46
46
46
46
46
46
46
46
46
46
46
46
46
46
46
46
46
46
46
46
46
46
46
46
46
46
46
46
46
46
46
46
46
46
46
46
46
46
46
46
46
46
46
46
46
46
46
46
46
46
46
46
46
46
46
46
46
46
46
46
46
46
46
46
46
46
46
46
46
46
46
46
46
46
46
46
46
46
46
46
46
46
46
46
46
46
46
46
46
46
46
46
46
46
46
46
46
46
46
46
46
46
46
46
46
46
46
46
46
46
46
46
46
46
46
46
46
46
46
46
46
46
46
46
46
46
46
46
46
46
46
46
46
46
46
46
46
46
46
46
46
46
46
46
46
46
46
46
46
46
46
46
46
46
318
318
318
318
318
318
318
318
318
318
318
318
318
318
318
318
318
318
318
318
318
318
318
318
318
318
318
318
318
318
318
318
318
318
318
318
318
318
318
318
318
318
318
318
318
318
318
318
318
318
318
318
318
318
318
318
318
318
318
318
318
318
318
318
318
318
318
318
318
318
318
318
318
318
318
318
318
318
318
318
318
318
318
318
318
318
318
318
318
318
318
318
318
318
318
318
318
318
318
318
318
318
318
318
318
318
318
318
318
318
318
318
318
318
318
318
318
318
318
318
318
318
318
318
318
318
318
318
318
318
318
318
318
318
318
318
318
318
318
318
318
318
318
318
318
318
318
318
318
318
318
318
318
318
318
318
318
318
318
318
318
318
318
318
318
318
318
318
318
318
318
318
318
318
318
318
318
318
318
318
318
318
318
318
318
318
318
318
318
318
318
318
318
318
318
318
318
318
318
318
318
318
318
318
318
318
318
318
318
318
318
318
318
318
318
318
318
318
318
318
318
318
318
318
318
318
318
318
318
318
318
318
318
318
318
318
318
318
318
318
318
318
318
318
318
318
318
318
318
318
318
318
318
318
318
318
318
318
318
318
318
318
318
318
318
318
318
318
318
318
318
318
318
318
318
318
318
318
318
318
318
318
318
318
318
318
318
318
318
318
318
318
318
318
318
318
318
318
318
318
318
318
318
318
318
318
318
318
318
318
318
318
318
318
318
318
318
318
318
318
318
318
318
318
318
318
318
318
318
318
318
318
318
318
318
318
318
318
318
318
318
318
318
318
318
318
318
318
318
318
318
318
318
318
318
318
318
318
318
318
318
318
318
318
318
318
318
318
318
318
318
318
318
318
318
318
318
318
318
318
318
318
318
318
318
318
318
318
318
318
318
318
318
318
318
318
318
318
318
318
318
318
318
318
318
318
318
318
318
318
318
318
318
318
318
318
318
318
318
318
318
318
318
318
318
318
318
318
318
318
318
318
318
318
318
318
318
318
318
318
318
318
318
318
318
318
318
318
318
318
318
318
318
318
318
318
318
318
318
318
318
318
318
318
318
318
318
318
318
318
318
318
318
318
318
318
318
318
318
318
318
318
318
318
318
318
318
318
318
318
318
318
318
318
318
318
318
318
318
318
318
318
318
318
318
318
318
318
318
318
318
318
318
318
318
318
318
318
318
318
318
318
318
318
318
318
318
318
318
318
318
318
318
318
318
318
318
318
318
318
318
318
318
318
318
318
318
318
318
318
318
318
318
318
318
318
318
318
318
318
318
318
318
318
318
318
318
318
318
318
318
318
318
318
318
318
318
318
318
318
318
318
318
318
318
318
318
318
318
318
318
318
318
318
318
318
318
318
318
318
318
318
318
318
318
318
318
318
318
318
318
318
318
318
318
318
318
318
318
318
318
318
318
318
318
0
0
0
0
0
0
0
0
0
0
0
0
0
0
0
0
0
0
0
0
0
0
0
0
0
0
0
0
0
0
0
0
0
0
0
0
0
0
0
0
0
0
0
0
0
0
0
0
0
0
0
0
0
0
0
320
320
320
320
320
320
320
320
320
320
320
320
320
320
320
320
320
320
320
320
320
320
320
320
320
320
320
320
320
320
320
320
320
320
320
320
320
320
320
320
320
320
320
320
320
320
320
320
320
320
320
320
320
320
320
320
320
320
320
320
320
320
320
320
320
320
320
320
320
320
320
320
320
320
320
320
320
320
320
320
320
320
320
320
320
320
320
320
320
320
320
320
320
320
320
320
320
320
320
320
320
320
320
320
320
320
320
320
320
320
320
320
320
320
320
320
320
320
320
320
320
320
320
320
320
320
320
320
320
320
320
320
320
320
320
320
320
320
320
320
320
320
320
320
320
320
320
320
320
320
320
320
320
320
320
320
320
320
320
320
320
320
320
320
320
320
320
320
320
320
320
320
320
320
320
320
320
320
320
320
320
320
320
320
320
320
320
320
320
320
320
320
320
320
320
320
320
320
320
320
320
320
320
320
320
320
320
320
320
320
320
320
320
320
320
320
320
320
320
320
320
320
320
320
320
320
320
320
320
320
320
320
320
320
320
320
320
320
320
320
320
320
320
320
320
320
320
320
320
320
320
320
320
320
320
320
320
320
320
320
320
320
320
320
320
320
320
320
320
320
320
320
320
320
320
320
320
320
320
320
320
320
320
320
320
320
320
320
320
320
320
320
320
320
320
320
320
320
320
320
320
320
320
320
320
320
320
320
320
320
320
320
320
320
320
320
320
320
320
320
320
320
320
320
320
320
320
320
320
320
320
320
320
320
320
320
320
320
320
320
320
320
320
320
320
320
320
320
320
320
320
320
320
320
320
320
320
320
320
320
320
320
320
320
320
320
320
320
320
320
320
320
320
320
320
320
320
320
320
320
320
320
320
320
320
320
320
320
320
320
320
320
320
320
320
320
320
320
320
320
320
320
320
320
320
320
320
320
320
320
320
320
320
320
320
320
320
320
320
320
320
320
320
320
0
0
0
0
0
0
0
0
0
0
0
0
0
0
0
0
0
0
0
0
0
0
0
0
0
0
0
0
0
0
0
0
0
0
0
0
0
0
0
0
0
0
0
0
0
0
0
0
0
0
0
0
0
0
0
0
0
0
0
0
0
0
0
0
0
0
0
0
0
0
0
0
0
0
0
0
0
0
0
0
0
0
0
0
0
0
0
0
0
0
0
0
0
0
0
0
0
0
0
0
0
0
0
0
0
0
0
0
0
0
0
0
0
0
0
0
0
0
0
0
0
0
0
0
0
0
0
0
20
20
20
20
20
20
20
20
20
20
20
20
20
20
20
20
20
20
20
20
20
20
20
20
20
20
20
20
20
20
20
20
20
20
20
20
20
20
20
20
20
20
20
20
20
20
20
20
20
20
20
20
20
20
20
20
20
20
20
20
20
20
20
20
20
20
20
20
20
20
20
20
20
20
20
20
20
20
20
20
20
20
20
20
20
20
20
20
20
20
20
20
20
20
20
20
20
20
20
20
20
20
20
20
20
20
20
20
20
20
20
20
20
20
20
20
20
20
20
20
20
20
20
20
20
20
20
20
20
20
20
20
20
20
20
20
20
20
20
20
20
20
20
20
20
20
20
20
20
20
20
20
20
20
20
20
20
20
20
20
20
20
20
20
20
20
20
20
20
20
20
20
20
20
20
20
20
20
20
20
20
20
20
20
20
20
20
20
20
20
20
20
20
20
20
20
20
20
20
20
20
20
20
20
20
20
20
20
20
20
20
20
20
20
20
20
20
20
20
20
20
20
20
20
20
20
20
20
20
20
20
20
20
20
20
20
20
20
20
20
20
20
20
20
20
20
20
20
20
20
20
20
20
20
20
20
20
20
20
20
20
20
20
20
20
20
20
20
20
20
20
20
20
20
20
20
20
20
20
20
20
20
20
20
20
20
20
20
20
20
20
20
20
20
20
20
20
20
20
20
20
20
20
20
20
20
20
20
20
20
20
20
20
20
20
20
20
20
20
20
20
20
20
20
20
20
20
20
20
20
20
20
20
20
20
20
20
20
20
20
20
20
20
20
20
20
20
20
20
20
20
20
20
20
20
20
20
20
20
20
20
20
20
20
20
20
20
20
20
20
20
20
20
20
20
20
20
20
20
20
20
20
20
20
20
20
20
20
20
20
20
20
20
0
0
0
0
0
0
0
0
0
0
0
0
0
0
0
0
0
0
0
0
0
0
0
0
0
0
0
0
0
0
0
0
0
0
0
0
0
0
0
0
0
0
0
0
0
0
0
0
0
0
0
0
0
0
0
0
0
0
0
0
0
0
0
0
0
0
0
0
0
0
0
0
0
0
0
0
0
0
0
0
0
0
0
0
0
0
0
336
336
336
336
336
336
336
336
336
336
336
336
336
336
336
336
336
336
336
336
336
336
336
336
336
336
336
336
336
336
336
336
336
336
336
336
336
336
336
336
336
336
336
336
336
336
336
336
336
336
336
336
336
336
336
336
336
336
336
336
336
336
336
336
336
336
336
336
336
336
336
336
336
336
336
336
336
336
336
336
336
336
336
336
336
336
336
336
336
336
336
336
336
336
336
336
336
336
336
336
336
336
336
336
336
336
336
336
336
336
336
336
336
336
336
336
336
336
336
336
336
336
336
336
336
336
336
336
336
336
336
336
336
336
336
336
336
336
336
336
336
336
336
336
336
336
336
336
336
336
336
336
336
336
336
336
336
336
336
336
336
336
336
336
336
336
336
336
336
336
336
336
336
336
336
336
336
336
336
336
336
336
336
336
336
336
336
336
336
336
336
336
336
336
336
336
336
336
336
336
336
336
336
336
336
336
336
336
336
336
336
336
336
336
336
336
336
336
336
336
336
336
336
336
336
336
336
336
336
336
336
336
336
336
336
336
336
336
336
336
336
336
336
336
336
336
336
336
336
336
336
336
336
336
336
336
336
336
336
336
336
336
336
336
336
336
336
336
336
336
336
336
336
336
336
336
336
336
336
336
336
336
336
336
336
336
336
336
336
336
336
336
336
336
336
336
336
336
336
336
336
336
336
336
336
336
336
336
336
336
336
336
336
336
336
336
336
336
336
336
336
336
336
336
336
336
336
336
336
336
336
336
336
336
336
336
336
336
336
336
336
336
336
336
336
336
336
336
336
336
336
336
336
336
336
336
336
336
336
336
336
336
336
336
336
336
336
336
336
336
336
336
336
336
336
336
336
336
336
336
336
336
336
336
336
336
336
336
336
336
336
336
336
336
336
336
336
336
336
336
336
336
336
336
336
336
336
336
336
336
336
336
336
336
336
336
336
336
336
336
336
336
336
336
336
336
336
336
336
336
336
336
336
336
336
336
336
336
336
336
336
336
336
336
336
336
336
336
336
336
336
336
336
336
336
336
336
336
336
336
336
336
336
336
336
336
336
336
336
336
336
336
336
336
336
336
336
336
336
336
336
336
336
336
336
336
336
336
336
336
336
336
336
336
336
336
336
336
336
336
336
336
336
336
336
336
336
336
336
336
336
336
336
336
336
336
336
336
336
336
336
336
336
336
336
336
336
336
336
336
336
336
336
336
336
336
336
336
336
336
336
336
336
336
336
336
336
336
336
336
336
336
336
336
336
336
336
336
336
336
336
336
336
336
336
336
336
336
336
336
336
336
336
336
336
336
336
336
336
336
336
336
336
336
336
336
336
336
336
336
336
336
336
336
336
336
336
336
336
336
336
336
336
336
336
336
336
336
336
336
336
336
336
336
336
336
336
336
336
336
336
336
336
336
336
336
336
336
336
336
336
336
336
336
336
336
336
336
336
336
336
336
336
336
336
336
336
336
336
336
336
336
336
336
336
336
336
336
336
336
336
336
336
336
336
336
336
336
336
336
336
336
336
336
336
336
336
336
336
336
336
336
336
336
336
336
336
336
336
336
336
336
336
336
336
336
336
336
336
336
336
336
336
336
336
336
336
336
336
336
336
336
336
336
336
336
336
336
336
336
336
336
336
336
336
336
336
336
336
336
336
336
336
336
336
336
336
336
336
336
336
336
336
336
336
336
336
336
336
336
336
336
336
336
336
336
336
336
336
336
336
336
336
336
336
336
336
336
336
336
336
336
336
336
336
336
336
336
336
336
336
336
336
336
336
336
336
336
336
336
336
336
336
336
336
336
336
336
336
336
336
336
336
336
336
336
336
336
336
336
336
336
336
336
336
336
336
336
336
336
336
336
336
336
336
336
336
336
336
336
336
336
336
336
336
336
336
336
336
336
336
336
336
336
336
336
336
336
336
336
336
336
336
336
336
336
336
336
336
336
336
336
336
336
336
336
336
336
336
336
336
336
336
336
336
336
336
336
336
336
336
336
336
336
336
336
336
336
336
336
336
336
336
336
336
336
336
336
336
336
336
336
336
336
336
336
336
336
336
336
336
336
336
336
336
336
336
336
336
336
336
336
336
336
336
336
336
336
336
336
336
336
336
336
336
336
336
336
336
336
336
336
336
336
336
336
336
336
336
336
336
336
336
336
336
336
336
336
336
336
336
336
336
336
336
336
336
336
336
336
336
336
336
336
336
336
336
336
336
336
336
336
336
336
336
336
336
336
336
336
336
336
336
336
336
336
336
336
336
336
336
336
336
336
336
336
336
336
336
336
336
336
336
336
336
336
336
336
336
336
336
336
336
336
336
336
336
336
336
336
336
336
336
336
336
336
336
336
336
336
336
336
336
336
336
336
336
336
336
336
336
336
336
336
336
336
336
336
336
336
336
336
336
336
336
336
336
336
336
336
336
336
336
336
336
336
336
336
336
336
336
336
336
336
336
336
336
336
336
336
336
336
336
336
336
336
336
336
336
336
336
336
336
336
336
336
336
336
336
336
336
336
336
336
336
336
336
336
336
336
336
336
336
336
336
336
336
336
336
336
336
336
336
336
336
336
336
336
336
336
336
336
336
336
336
336
336
336
336
336
336
336
0
0
0
0
0
0
0
0
0
0
0
0
0
0
0
0
0
0
0
0
0
0
0
0
0
0
0
0
0
0
0
0
0
0
0
0
0
0
0
0
74
74
74
74
74
74
74
74
74
74
74
74
74
74
74
74
74
74
74
74
74
74
74
74
74
74
74
74
74
74
74
74
74
74
74
74
74
74
74
74
74
74
74
74
74
74
74
74
74
74
74
74
74
74
74
74
74
74
74
74
74
74
74
74
74
74
74
74
74
74
74
74
74
74
74
74
74
74
74
74
74
74
74
74
74
74
74
74
74
74
74
74
74
74
74
74
74
74
74
74
74
74
74
74
74
74
74
74
74
74
74
74
74
74
74
74
74
74
74
74
74
74
74
74
74
74
74
74
74
74
74
74
74
74
74
74
74
74
74
74
74
74
74
74
74
74
74
74
74
74
74
74
74
74
74
74
74
74
74
74
74
74
74
74
74
74
74
74
74
74
74
74
74
74
74
74
74
74
74
74
74
74
74
74
74
74
74
74
74
74
74
74
74
74
74
74
74
74
74
74
74
74
74
74
74
74
74
74
74
74
74
74
74
74
74
74
74
74
74
74
74
74
74
74
74
74
74
74
74
74
74
74
74
74
74
74
74
74
74
74
74
74
74
74
74
74
74
74
74
74
74
74
74
74
74
74
74
74
74
74
74
74
74
74
74
74
74
74
74
74
74
74
74
74
74
74
74
74
74
74
74
74
74
74
74
74
74
74
74
74
74
74
74
74
74
74
74
74
74
74
74
74
74
74
74
74
74
74
74
74
74
74
74
74
74
74
74
74
74
74
74
74
74
74
74
74
74
74
74
74
74
74
74
74
74
74
74
74
74
74
74
74
74
74
74
74
74
74
74
74
74
74
74
74
74
74
74
74
74
74
74
74
74
74
74
74
74
74
74
74
74
74
74
74
74
74
74
74
74
74
74
74
74
74
74
74
74
74
74
74
74
74
74
74
74
74
74
74
74
74
74
74
74
74
74
74
74
74
74
74
74
74
74
74
74
74
74
74
74
74
74
74
74
74
74
74
74
74
74
74
74
74
74
74
74
74
74
74
74
74
74
74
74
74
74
74
74
74
74
74
74
74
74
74
74
74
74
74
74
74
74
74
74
74
74
74
74
74
74
74
74
74
74
74
74
74
74
74
74
74
74
74
74
74
74
74
74
74
74
74
74
74
74
74
74
74
74
74
74
74
74
74
74
74
74
74
74
74
74
74
74
74
74
74
74
74
74
74
74
74
74
74
74
74
74
74
74
74
74
74
74
74
74
74
74
74
74
74
74
74
74
74
74
74
74
74
74
74
74
74
74
74
74
74
74
74
74
74
74
74
74
74
74
74
74
74
74
74
74
74
74
74
74
74
74
74
74
74
74
74
74
74
74
74
74
74
74
74
74
74
74
74
74
74
74
74
74
74
74
74
74
74
74
74
74
74
74
74
74
74
74
74
74
74
74
74
74
74
74
74
74
74
74
74
74
74
74
74
74
74
74
74
74
74
74
74
74
74
74
74
74
74
74
74
74
74
74
74
74
74
74
74
74
74
74
74
74
74
74
74
74
74
74
74
74
74
74
74
74
74
74
74
74
74
74
74
74
74
74
74
74
74
74
74
74
74
74
74
74
74
74
74
74
74
74
74
74
74
74
74
74
74
74
74
74
74
74
74
74
74
74
74
74
74
74
74
74
74
74
74
74
74
74
74
74
74
74
74
74
74
74
74
74
74
74
74
74
74
74
74
74
74
74
74
74
74
74
74
74
74
74
74
74
74
74
74
74
74
74
74
74
74
74
74
74
74
74
74
74
74
74
74
74
74
74
74
74
74
74
74
74
74
74
74
74
74
74
74
74
74
74
74
74
74
74
74
74
74
74
74
74
74
74
74
74
74
74
74
74
74
74
74
74
74
74
74
74
74
74
74
74
74
74
74
74
74
74
74
74
74
74
74
74
74
74
74
74
74
74
74
74
0
0
0
0
0
0
0
0
0
0
0
0
0
0
0
0
0
0
0
0
0
0
0
0
0
0
0
0
0
0
0
0
0
0
0
0
0
0
0
0
0
0
0
0
0
0
0
330
330
330
330
330
330
330
330
330
330
330
330
330
330
330
330
330
330
330
330
330
330
330
330
330
330
330
330
330
330
330
330
330
330
330
330
330
330
330
330
330
330
330
330
330
330
330
330
330
330
330
330
330
330
330
330
330
330
330
330
330
330
330
330
330
330
330
330
330
330
330
330
330
330
330
330
330
330
330
330
330
330
330
330
330
330
330
330
330
330
330
330
330
330
330
330
330
330
330
330
330
330
330
330
330
330
330
330
330
330
330
330
330
330
330
330
330
330
330
330
330
330
330
330
330
330
330
330
330
330
330
330
330
330
330
330
330
330
330
330
330
330
330
330
330
330
330
330
330
330
330
330
330
330
330
330
330
330
330
330
330
330
330
330
330
330
330
330
330
330
330
330
330
330
330
330
330
330
330
330
330
330
330
330
330
330
330
330
330
330
330
330
330
330
330
330
330
330
330
330
330
330
330
330
330
330
330
330
330
330
330
330
330
330
330
330
330
330
330
330
330
330
330
330
330
330
330
330
330
330
330
330
330
330
330
330
330
330
330
330
330
330
330
330
330
330
330
330
330
330
330
330
330
330
330
330
330
330
330
330
330
330
330
330
330
330
330
330
330
330
330
330
330
330
330
330
330
330
330
330
330
330
330
330
330
330
330
330
330
330
330
330
330
330
330
330
330
330
330
330
330
330
330
330
330
330
330
330
330
330
330
330
330
330
330
330
330
330
330
330
330
330
330
330
330
330
330
330
330
330
330
330
330
330
330
330
330
330
330
330
330
330
330
330
330
330
330
330
330
330
330
330
330
330
330
330
330
330
330
330
330
330
330
330
330
330
330
330
330
330
330
330
330
330
330
330
330
330
330
330
330
330
330
330
330
330
330
330
330
330
330
330
330
330
330
330
330
330
330
330
330
330
330
330
330
330
330
330
330
330
330
330
330
330
330
330
330
330
330
330
330
330
330
330
330
330
330
330
330
330
330
330
330
330
330
330
330
330
330
330
330
330
330
330
330
330
330
330
330
330
330
330
330
330
330
330
330
330
330
330
330
330
330
330
330
330
330
330
330
330
330
330
330
330
330
330
330
330
330
330
330
330
330
330
330
330
330
330
330
330
330
330
330
330
330
330
330
330
330
330
330
330
330
330
330
330
330
330
330
330
330
330
330
330
330
330
330
330
330
330
330
330
330
330
330
330
330
330
330
330
330
330
330
330
330
330
330
330
330
330
330
330
330
330
330
330
330
330
330
330
330
330
330
330
330
330
330
330
330
330
330
330
330
330
330
330
330
330
330
330
330
330
330
330
330
330
330
330
330
330
330
330
330
330
330
330
330
330
330
330
330
330
330
330
330
330
330
330
330
330
330
330
330
330
330
330
330
330
330
330
330
330
330
330
330
330
330
330
330
330
330
330
330
330
330
330
330
330
330
330
330
330
330
330
330
330
330
330
330
330
330
330
330
330
330
330
330
330
330
330
330
330
330
330
330
330
330
330
330
330
330
330
330
330
330
330
330
330
330
330
330
330
330
330
330
330
330
330
330
330
330
330
330
330
330
330
330
330
330
330
330
330
330
330
330
330
330
330
330
330
330
330
330
330
330
330
330
330
330
330
330
330
330
330
330
330
330
330
330
330
330
330
330
330
330
330
330
330
330
330
330
330
330
330
330
330
330
330
330
330
330
330
330
330
330
330
330
330
330
330
330
330
330
330
330
330
330
330
330
330
330
330
330
330
330
330
330
330
330
330
330
330
330
330
330
330
330
330
330
330
330
330
330
330
330
330
330
330
330
330
330
330
330
330
330
330
330
330
330
330
330
330
330
330
330
330
330
330
330
330
330
330
330
330
330
330
330
330
330
330
330
330
330
330
330
330
330
330
330
330
330
330
330
330
330
330
330
330
330
330
330
