# Supplementary material for: Comparative Analysis of Majority Language Influence on North Sámi Prosody Using WaveNet-Based modeling
Source: Lang Speech. 2020 Dec 29;65(4):859–88. doi: 10.1177/0023830920983591 (PMC9669769; doi:10.1177/0023830920983591)
Supplement: sj-tgz-1-las-10.1177_0023830920983591 – Supplemental material for Comparative Analysis of Majority Language Influence on North Sámi Prosody Using WaveNet-Based modeling [file sj-tgz-1-las-10.1177_0023830920983591.tgz › supplementary/WORD/skt-f-8-16.lnu]

102
102
102
102
102
102
102
102
102
102
102
102
102
102
102
102
102
102
102
102
102
102
102
102
102
102
102
102
102
102
102
102
102
102
102
102
102
102
102
102
102
102
102
102
102
102
102
102
102
102
102
102
102
102
102
102
102
102
102
102
102
102
102
102
102
102
102
102
102
102
102
102
102
102
102
102
102
102
102
102
102
102
102
102
102
102
102
102
102
102
102
102
102
102
102
102
102
102
102
102
102
102
102
102
102
102
102
102
102
102
102
102
102
102
102
102
102
102
102
102
102
102
102
102
102
102
102
102
102
102
102
102
102
102
102
102
102
102
102
102
102
102
102
102
102
102
102
102
102
102
102
102
102
102
102
102
102
102
102
102
102
102
102
102
102
102
102
102
102
102
102
102
102
102
102
102
102
102
102
102
102
102
102
102
102
102
102
102
102
102
102
102
102
102
102
102
102
102
102
102
102
102
102
102
102
102
102
102
102
102
102
102
102
102
102
102
102
102
102
102
102
102
102
102
102
102
102
102
102
102
102
102
102
102
102
102
102
102
102
102
102
102
102
102
102
102
102
102
102
102
102
102
102
102
102
102
46
46
46
46
46
46
46
46
46
46
46
46
46
46
46
46
46
46
46
46
46
46
46
46
46
46
46
46
46
46
46
46
46
46
46
46
46
46
46
46
46
46
46
46
46
46
46
46
46
46
46
46
46
46
46
46
46
46
46
46
46
46
46
46
46
46
46
46
46
46
46
46
46
46
46
46
46
46
46
46
46
46
46
46
46
46
46
46
46
46
46
46
46
46
46
46
46
46
46
46
46
46
46
46
46
46
46
46
46
46
46
46
46
46
46
46
46
46
46
46
46
46
46
46
46
46
46
46
46
46
46
46
46
46
46
46
46
46
46
46
46
46
46
46
46
46
46
46
46
46
46
46
46
46
46
46
46
46
46
46
46
46
46
46
46
46
46
46
46
46
46
46
46
46
46
46
46
46
46
46
46
46
46
46
46
46
46
46
46
46
46
46
46
46
46
46
46
46
46
46
46
46
46
46
46
46
46
46
46
46
46
46
46
46
46
46
46
46
46
46
46
46
46
46
46
46
46
46
46
46
46
46
46
46
46
46
46
46
46
46
46
46
46
46
46
46
46
46
46
46
46
46
46
46
46
46
46
46
46
46
46
46
46
46
46
46
46
46
46
46
46
46
46
46
46
46
46
46
46
46
46
46
46
46
46
46
46
46
46
46
46
46
46
46
46
46
46
46
46
46
46
46
46
46
46
46
46
46
46
46
46
46
46
46
46
46
46
46
46
46
46
46
46
46
46
46
46
46
46
46
46
46
46
46
46
46
46
46
46
46
46
46
46
46
46
46
46
46
46
46
46
46
46
46
46
46
46
46
46
46
46
46
46
46
46
46
46
46
46
46
46
46
46
46
46
46
46
46
46
46
46
46
46
46
46
46
46
46
46
46
46
46
318
318
318
318
318
318
318
318
318
318
318
318
318
318
318
318
318
318
318
318
318
318
318
318
318
318
318
318
318
318
318
318
318
318
318
318
318
318
318
318
318
318
318
318
318
318
318
318
318
318
318
318
318
318
318
318
318
318
318
318
318
318
318
318
318
318
318
318
318
318
318
318
318
318
318
318
318
318
318
318
318
318
318
318
318
318
318
318
318
318
318
318
318
318
318
318
318
318
318
318
318
318
318
318
318
318
318
318
318
318
318
318
318
318
318
318
318
318
318
318
318
318
318
318
318
318
318
318
318
318
318
318
318
318
318
318
318
318
318
318
318
318
318
318
318
318
318
318
318
318
318
318
318
318
318
318
318
318
318
318
318
318
318
318
318
318
318
318
318
318
318
318
318
318
318
318
318
318
318
318
318
318
318
318
318
318
318
318
318
318
318
318
318
318
318
318
318
318
318
318
318
318
318
318
318
318
318
318
318
318
318
318
318
318
318
318
318
318
318
318
318
318
318
318
318
318
318
318
318
318
318
318
318
318
318
318
318
318
318
318
318
318
318
318
318
318
318
318
318
318
318
318
318
318
318
318
318
318
318
318
318
318
318
318
318
318
318
318
318
318
318
318
318
318
318
318
318
318
318
318
318
318
318
318
318
318
318
318
318
318
318
318
318
318
318
318
318
318
318
318
318
318
318
318
318
318
318
318
318
318
318
318
318
318
318
318
318
318
318
318
318
318
318
318
318
318
318
318
318
318
318
318
318
318
318
318
318
318
318
318
318
318
318
318
318
318
318
318
318
318
318
318
318
318
318
318
318
318
318
318
318
318
318
318
318
318
318
318
318
318
318
318
318
318
318
318
318
318
318
318
318
318
318
318
318
318
318
318
318
318
318
318
318
318
318
318
318
318
318
318
318
318
318
318
318
318
318
318
318
318
318
318
318
318
318
318
318
318
318
318
318
318
318
318
318
0
0
0
0
0
0
0
0
0
0
0
0
0
0
0
0
0
0
0
0
0
0
0
0
0
0
0
0
0
0
0
0
0
0
0
0
0
0
0
320
320
320
320
320
320
320
320
320
320
320
320
320
320
320
320
320
320
320
320
320
320
320
320
320
320
320
320
320
320
320
320
320
320
320
320
320
320
320
320
320
320
320
320
320
320
320
320
320
320
320
320
320
320
320
320
320
320
320
320
320
320
320
320
320
320
320
320
320
320
320
320
320
320
320
320
320
320
320
320
320
320
320
320
320
320
320
320
320
320
320
320
320
320
320
320
320
320
320
320
320
320
320
320
320
320
320
320
320
320
320
320
320
320
320
320
320
320
320
320
320
320
320
320
320
320
320
320
320
320
320
320
320
320
320
320
320
320
320
320
320
320
320
320
320
320
320
320
320
320
320
320
320
320
320
320
320
320
320
320
320
320
320
320
320
320
320
320
320
320
320
320
320
320
320
320
320
320
320
320
320
320
320
320
320
320
320
320
320
320
320
320
320
320
320
320
320
320
320
320
320
320
320
320
320
320
320
320
320
320
320
320
320
320
320
320
320
320
320
320
320
320
320
320
320
320
320
320
320
320
320
320
320
320
320
320
320
320
320
320
320
320
320
320
320
320
320
320
320
320
320
320
320
320
320
320
320
320
320
320
320
320
320
320
320
320
320
320
320
320
320
320
320
320
320
320
320
320
320
320
320
320
320
320
320
320
320
320
320
320
320
320
320
320
320
320
320
320
320
320
320
320
320
320
320
320
320
320
320
320
320
320
320
320
320
320
320
320
320
320
320
320
320
320
320
320
320
320
320
320
320
320
320
320
320
320
320
320
320
320
320
320
320
320
320
320
320
320
320
320
320
320
320
320
320
320
320
320
320
320
320
320
320
320
320
320
320
320
320
320
320
320
320
320
320
320
320
320
320
320
320
320
320
320
320
320
320
320
320
320
320
320
320
320
320
320
320
320
320
320
320
320
320
320
320
320
320
320
320
320
320
320
320
320
320
320
320
320
320
320
320
320
320
320
320
320
320
320
320
320
320
320
320
320
320
320
320
320
320
320
320
320
320
320
320
320
320
320
320
320
320
320
320
320
320
320
320
320
320
320
320
320
320
320
320
320
320
320
320
320
320
320
320
320
320
320
320
320
320
320
320
320
320
320
320
320
320
320
320
320
320
320
320
320
320
320
320
320
320
320
320
320
320
320
320
320
320
320
320
320
320
320
20
20
20
20
20
20
20
20
20
20
20
20
20
20
20
20
20
20
20
20
20
20
20
20
20
20
20
20
20
20
20
20
20
20
20
20
20
20
20
20
20
20
20
20
20
20
20
20
20
20
20
20
20
20
20
20
20
20
20
20
20
20
20
20
20
20
20
20
20
20
20
20
20
20
20
20
20
20
20
20
20
20
20
20
20
20
20
20
20
20
20
20
20
20
20
20
20
20
20
20
20
20
20
20
20
20
20
20
20
20
20
20
20
20
20
20
20
20
20
20
20
20
20
20
20
20
20
20
20
20
20
20
20
20
20
20
20
20
20
20
20
20
20
20
20
20
20
20
20
20
20
20
20
20
20
20
20
20
20
20
20
20
20
20
20
20
20
20
20
20
20
20
20
20
20
20
20
20
20
20
20
20
20
20
20
20
20
20
20
20
20
20
20
20
20
20
20
20
20
20
20
20
20
20
20
20
20
20
20
20
20
20
20
20
20
20
20
20
20
20
20
20
20
20
20
20
20
20
20
20
20
20
20
20
20
20
20
20
20
20
20
20
20
20
20
20
20
20
20
20
20
20
20
20
20
20
20
20
20
20
20
20
20
20
20
20
20
20
20
20
20
20
20
20
20
20
20
20
20
20
20
20
20
20
20
20
20
20
20
20
20
20
20
20
20
20
20
20
20
20
20
20
20
20
336
336
336
336
336
336
336
336
336
336
336
336
336
336
336
336
336
336
336
336
336
336
336
336
336
336
336
336
336
336
336
336
336
336
336
336
336
336
336
336
336
336
336
336
336
336
336
336
336
336
336
336
336
336
336
336
336
336
336
336
336
336
336
336
336
336
336
336
336
336
336
336
336
336
336
336
336
336
336
336
336
336
336
336
336
336
336
336
336
336
336
336
336
336
336
336
336
336
336
336
336
336
336
336
336
336
336
336
336
336
336
336
336
336
336
336
336
336
336
336
336
336
336
336
336
336
336
336
336
336
336
336
336
336
336
336
336
336
336
336
336
336
336
336
336
336
336
336
336
336
336
336
336
336
336
336
336
336
336
336
336
336
336
336
336
336
336
336
336
336
336
336
336
336
336
336
336
336
336
336
336
336
336
336
336
336
336
336
336
336
336
336
336
336
336
336
336
336
336
336
336
336
336
336
336
336
336
336
336
336
336
336
336
336
336
336
336
336
336
336
336
336
336
336
336
336
336
336
336
336
336
336
336
336
336
336
336
336
336
336
336
336
336
336
336
336
336
336
336
336
336
336
336
336
336
336
336
336
336
336
336
336
336
336
336
336
336
336
336
336
336
336
336
336
336
336
336
336
336
336
336
336
336
336
336
336
336
336
336
336
336
336
336
336
336
336
336
336
336
336
336
336
336
336
336
336
336
336
336
336
336
336
336
336
336
336
336
336
336
336
336
336
336
336
336
336
336
336
336
336
336
336
336
336
336
336
336
336
336
336
336
336
336
336
336
336
336
336
336
336
336
336
336
336
336
336
336
336
336
336
336
336
336
336
336
336
336
336
336
336
336
336
336
336
336
336
336
336
336
336
336
336
336
336
336
336
336
336
336
336
336
336
336
336
336
336
336
336
336
336
336
336
336
336
336
336
336
336
336
336
336
336
336
336
336
336
336
336
336
336
336
336
336
336
336
336
336
336
336
336
336
336
336
336
336
336
336
336
336
336
336
336
336
336
336
336
336
336
336
336
336
336
336
336
336
336
336
336
336
336
336
336
336
336
336
336
336
336
336
336
336
336
336
336
336
336
336
336
336
336
336
336
336
336
336
336
336
336
336
336
336
336
336
336
336
336
336
336
336
336
336
336
336
336
336
336
336
336
336
336
336
336
336
336
336
336
336
336
336
336
336
336
336
336
336
336
336
336
336
336
336
336
336
336
336
336
336
336
336
336
336
336
336
336
336
336
336
336
336
336
336
336
336
336
336
336
336
336
336
336
336
336
336
336
336
336
336
336
336
336
336
336
336
336
336
336
336
336
336
336
336
336
336
336
336
336
336
336
336
336
336
336
336
336
336
336
336
336
336
336
336
336
336
336
336
336
336
336
336
336
336
336
336
336
336
336
336
336
336
336
336
336
336
336
336
336
336
336
336
336
336
336
336
336
336
336
336
336
336
336
336
336
336
336
336
336
336
336
336
336
336
336
336
336
336
336
336
336
336
336
336
336
336
336
336
336
336
336
336
336
336
336
336
336
336
336
336
336
336
336
336
336
336
336
336
336
336
336
336
336
336
336
336
336
336
336
336
336
336
336
336
336
336
336
336
336
336
336
336
336
336
336
336
336
336
336
336
336
336
336
336
336
336
336
336
336
336
336
336
336
336
336
336
336
336
336
336
336
336
336
336
336
336
336
336
336
336
336
336
336
336
336
336
336
336
336
336
336
336
336
336
336
336
336
336
336
336
336
336
336
336
336
336
336
336
336
336
336
336
336
336
336
336
336
336
336
336
336
336
336
336
336
336
336
336
336
336
336
336
336
336
336
336
336
336
336
336
336
74
74
74
74
74
74
74
74
74
74
74
74
74
74
74
74
74
74
74
74
74
74
74
74
74
74
74
74
74
74
74
74
74
74
74
74
74
74
74
74
74
74
74
74
74
74
74
74
74
74
74
74
74
74
74
74
74
74
74
74
74
74
74
74
74
74
74
74
74
74
74
74
74
74
74
74
74
74
74
74
74
74
74
74
74
74
74
74
74
74
74
74
74
74
74
74
74
74
74
74
74
74
74
74
74
74
74
74
74
74
74
74
74
74
74
74
74
74
74
74
74
74
74
74
74
74
74
74
74
74
74
74
74
74
74
74
74
74
74
74
74
74
74
74
74
74
74
74
74
74
74
74
74
74
74
74
74
74
74
74
74
74
74
74
74
74
74
74
74
74
74
74
74
74
74
74
74
74
74
74
74
74
74
74
74
74
74
74
74
74
74
74
74
74
74
74
74
74
74
74
74
74
74
74
74
74
74
74
74
74
74
74
74
74
74
74
74
74
74
74
74
74
74
74
74
74
74
74
74
74
74
74
74
74
74
74
74
74
74
74
74
74
74
74
74
74
74
74
74
74
74
74
74
74
74
74
74
74
74
74
74
74
74
74
74
74
74
74
74
74
74
74
74
74
74
74
74
74
74
74
74
74
74
74
74
74
74
74
74
74
74
74
74
74
74
74
74
74
74
74
74
74
74
74
74
74
74
74
74
74
74
74
74
74
74
74
74
74
74
74
74
74
74
74
74
74
74
74
74
74
74
74
74
74
74
74
74
74
74
74
74
74
74
74
74
74
74
74
74
74
74
74
74
74
74
74
74
74
74
74
74
74
74
74
74
74
74
74
74
74
74
74
74
74
74
74
74
74
74
74
74
74
74
74
74
74
74
74
74
74
74
74
74
74
74
74
74
74
74
74
74
74
74
74
74
74
74
74
74
74
74
74
74
74
74
74
74
74
74
74
74
74
74
74
74
74
74
74
74
74
74
74
74
74
74
74
74
74
74
74
74
74
74
74
74
74
74
74
74
74
74
74
74
74
74
74
74
74
74
74
74
74
74
74
74
74
74
74
74
74
74
74
74
74
74
74
74
74
74
74
74
74
74
74
74
74
74
74
74
74
74
74
74
74
74
74
74
74
74
74
74
74
74
74
74
74
74
74
74
74
74
74
74
74
74
74
74
74
74
74
74
74
74
74
74
74
74
74
74
74
74
74
74
74
74
74
74
74
74
74
74
74
74
74
74
74
74
74
74
74
74
74
74
74
74
74
74
74
74
74
74
74
74
74
74
74
74
74
74
74
74
74
74
74
74
74
74
74
74
74
74
74
74
74
74
74
74
74
74
74
74
74
74
74
74
74
74
74
74
74
74
74
74
74
74
74
74
74
74
74
74
74
74
74
74
74
74
74
74
74
74
74
74
74
74
74
74
74
74
74
74
74
74
74
74
74
74
74
74
74
74
74
74
74
74
74
74
74
74
74
74
74
74
74
74
74
74
74
74
74
74
74
74
74
74
74
74
74
74
74
74
74
74
74
74
74
74
74
74
74
74
74
74
74
74
74
74
74
74
74
74
74
74
74
74
74
74
74
74
74
74
74
74
74
74
74
74
74
74
74
74
74
74
74
74
74
74
74
74
74
74
74
74
74
74
74
74
74
74
74
74
74
74
74
74
74
74
74
74
74
74
74
74
74
330
330
330
330
330
330
330
330
330
330
330
330
330
330
330
330
330
330
330
330
330
330
330
330
330
330
330
330
330
330
330
330
330
330
330
330
330
330
330
330
330
330
330
330
330
330
330
330
330
330
330
330
330
330
330
330
330
330
330
330
330
330
330
330
330
330
330
330
330
330
330
330
330
330
330
330
330
330
330
330
330
330
330
330
330
330
330
330
330
330
330
330
330
330
330
330
330
330
330
330
330
330
330
330
330
330
330
330
330
330
330
330
330
330
330
330
330
330
330
330
330
330
330
330
330
330
330
330
330
330
330
330
330
330
330
330
330
330
330
330
330
330
330
330
330
330
330
330
330
330
330
330
330
330
330
330
330
330
330
330
330
330
330
330
330
330
330
330
330
330
330
330
330
330
330
330
330
330
330
330
330
330
330
330
330
330
330
330
330
330
330
330
330
330
330
330
330
330
330
330
330
330
330
330
330
330
330
330
330
330
330
330
330
330
330
330
330
330
330
330
330
330
330
330
330
330
330
330
330
330
330
330
330
330
330
330
330
330
330
330
330
330
330
330
330
330
330
330
330
330
330
330
330
330
330
330
330
330
330
330
330
330
330
330
330
330
330
330
330
330
330
330
330
330
330
330
330
330
330
330
330
330
330
330
330
330
330
330
330
330
330
330
330
330
330
330
330
330
330
330
330
330
330
330
330
330
330
330
330
330
330
330
330
330
330
330
330
330
330
330
330
330
330
330
330
330
330
330
330
330
330
330
330
330
330
330
330
330
330
330
330
330
330
330
330
330
330
330
330
330
330
330
330
330
330
330
330
330
330
330
330
330
330
330
330
330
330
330
330
330
330
330
330
330
330
330
330
330
330
330
330
330
330
330
330
330
330
330
330
330
330
330
330
330
330
330
330
330
330
330
330
330
330
330
330
330
330
330
330
330
330
330
330
330
330
330
330
330
330
330
330
330
330
330
330
330
330
330
330
330
330
330
330
330
330
330
330
330
330
330
330
330
330
330
330
330
330
330
330
330
330
330
330
330
330
330
330
330
330
330
330
330
330
330
330
330
330
330
330
330
330
330
330
330
330
330
330
330
330
330
330
330
330
330
330
330
330
330
330
330
330
330
330
330
330
330
330
330
330
330
330
330
330
330
330
330
330
330
330
330
330
330
330
330
330
330
330
330
330
330
330
330
330
330
330
330
330
330
330
330
330
330
330
330
330
330
330
330
330
330
330
330
330
330
330
330
330
330
330
330
330
330
330
330
330
330
330
330
330
330
330
330
330
330
330
330
330
330
330
330
330
330
330
330
330
330
330
330
330
330
330
330
330
330
330
330
330
330
330
330
330
330
330
330
330
330
330
330
330
330
330
330
330
330
330
330
330
330
330
330
330
330
330
330
330
330
330
330
330
330
330
330
330
330
330
330
330
330
330
330
330
330
330
330
330
330
330
330
330
330
330
330
330
330
330
330
330
330
330
330
330
330
330
330
330
330
330
330
330
330
330
330
330
330
330
330
330
330
330
330
330
330
330
330
330
330
330
330
330
330
330
330
330
330
330
330
330
330
330
330
330
330
330
330
330
330
330
330
330
330
330
330
330
330
330
330
330
330
330
330
330
330
330
330
330
330
330
330
330
330
330
330
330
330
330
330
330
330
330
330
330
330
330
330
330
330
330
330
330
330
330
330
330
330
330
330
330
330
330
330
330
330
330
330
330
330
330
330
330
330
330
330
330
330
330
330
330
330
330
330
330
330
330
330
330
330
330
330
330
330
330
330
330
330
330
330
330
330
330
330
330
330
330
330
330
330
330
330
330
330
330
330
330
330
330
330
330
330
330
330
330
330
330
330
330
330
330
330
330
330
330
330
330
330
330
330
330
330
330
330
330
330
330
330
330
330
330
330
330
330
330
330
330
330
330
330
330
330
330
330
330
330
330
330
330
330
330
330
330
330
330
330
330
330
330
330
330
330
330
330
330
330
330
330
330
330
330
330
330
330
330
330
330
330
330
330
330
330
330
330
330
330
330
330
330
330
330
330
330
330
330
330
330
330
330
330
330
330
330
330
330
330
330
330
330
330
330
330
330
330
330
