# Supplementary material for: Comparative Analysis of Majority Language Influence on North Sámi Prosody Using WaveNet-Based modeling
Source: Lang Speech. 2020 Dec 29;65(4):859–88. doi: 10.1177/0023830920983591 (PMC9669769; doi:10.1177/0023830920983591)
Supplement: sj-tgz-1-las-10.1177_0023830920983591 – Supplemental material for Comparative Analysis of Majority Language Influence on North Sámi Prosody Using WaveNet-Based modeling [file sj-tgz-1-las-10.1177_0023830920983591.tgz › supplementary/WORD/skt-m-7-44.lnu]

30
30
30
30
30
30
30
30
30
30
30
30
30
30
30
30
30
30
30
30
30
30
30
30
30
30
30
30
30
30
30
30
30
30
30
30
30
30
30
30
30
30
30
30
30
30
30
30
30
30
30
30
30
30
30
30
30
30
30
30
30
30
30
30
30
30
30
30
30
30
30
30
30
30
30
30
30
30
30
30
30
30
30
30
30
30
30
30
30
30
30
30
30
30
30
30
30
30
30
30
30
30
30
30
30
30
30
30
30
30
30
30
30
30
30
30
30
30
30
30
30
30
30
30
30
30
30
30
30
30
30
30
30
30
30
30
30
30
30
30
30
30
30
30
30
30
30
30
30
30
30
30
30
30
30
30
30
30
30
30
30
30
30
30
30
30
30
30
30
30
30
30
30
30
30
30
30
30
30
30
30
30
30
30
30
30
30
30
30
30
30
30
30
30
30
30
30
30
30
30
30
30
30
30
30
30
30
30
30
30
30
30
30
30
30
30
30
30
30
30
30
30
30
30
30
30
30
30
30
30
30
30
30
30
30
30
30
30
30
30
30
30
30
30
30
30
30
30
30
30
30
30
30
30
30
30
30
30
30
30
30
30
30
30
30
30
30
30
30
30
30
30
30
30
30
30
30
30
30
30
30
30
30
30
30
30
30
30
30
30
30
30
30
30
30
30
400
400
400
400
400
400
400
400
400
400
400
400
400
400
400
400
400
400
400
400
400
400
400
400
400
400
400
400
400
400
400
400
400
400
400
400
400
400
400
400
400
400
400
400
400
400
400
400
400
400
400
400
400
400
400
400
400
400
400
400
400
400
400
400
400
400
400
400
400
400
400
400
400
400
400
400
400
400
400
400
400
400
400
400
400
400
400
400
400
400
400
400
400
400
400
400
400
400
400
400
400
400
400
400
400
400
400
400
400
400
400
400
400
400
400
400
400
400
400
400
400
400
400
400
400
400
400
400
400
400
400
400
400
400
400
400
400
400
400
400
400
400
400
400
400
400
400
400
400
400
400
400
400
400
400
400
400
400
400
400
400
400
400
400
400
400
400
400
400
400
400
400
400
400
400
400
400
400
400
400
400
400
400
400
400
400
400
400
400
400
400
400
400
400
400
400
400
400
400
400
400
400
400
400
400
400
400
400
400
400
400
400
400
400
400
400
400
400
400
400
400
400
400
400
400
400
400
400
400
400
400
400
400
400
400
400
400
400
400
400
400
400
400
400
400
400
400
400
400
400
400
400
400
400
400
400
400
400
400
400
400
400
400
400
400
400
400
400
400
400
400
400
400
400
400
400
400
400
400
400
400
400
400
400
400
400
400
400
400
400
400
400
400
400
400
400
400
400
400
400
400
400
400
400
400
400
400
400
400
400
400
400
400
400
400
400
400
400
400
400
400
400
400
400
400
400
400
400
400
400
400
400
400
400
400
400
400
400
400
400
400
400
400
400
400
400
400
400
400
400
400
400
400
400
400
400
400
400
400
400
400
400
400
400
400
400
400
400
400
400
400
400
400
400
400
400
400
400
400
400
400
400
400
400
400
400
400
400
400
400
400
400
400
400
400
400
400
400
400
400
400
400
400
400
400
400
400
400
400
400
400
400
400
400
400
400
400
400
400
400
400
400
400
400
400
400
400
400
400
400
400
400
400
400
400
400
400
400
400
400
400
400
400
400
400
400
400
400
400
400
400
400
400
400
400
400
400
400
400
400
400
400
400
400
400
400
400
400
400
400
400
400
400
400
400
400
400
400
400
400
400
400
400
400
400
400
400
400
400
400
400
400
400
400
400
400
400
400
400
400
400
400
400
400
400
400
400
400
400
400
400
400
400
400
400
400
400
400
400
400
400
400
400
400
400
400
400
400
400
400
400
400
400
400
400
400
400
400
400
400
400
400
400
400
400
400
400
400
400
400
400
400
400
400
400
400
400
400
400
400
400
400
400
400
400
400
400
400
400
0
0
0
0
0
0
0
0
0
0
0
0
0
0
0
0
0
0
0
0
0
0
0
0
0
0
0
0
0
0
0
0
0
0
0
0
0
0
0
0
0
0
0
0
0
0
0
0
0
0
0
0
0
0
0
0
0
0
0
0
0
0
0
0
0
0
0
0
0
0
0
0
0
0
0
0
0
0
0
0
0
0
0
0
0
0
0
0
0
0
0
0
0
0
0
0
0
0
0
0
0
0
0
0
0
0
0
0
0
0
0
0
0
0
0
0
0
0
0
0
0
0
0
0
0
0
0
0
0
0
0
0
0
0
0
0
0
0
0
0
0
0
0
0
0
0
0
0
0
0
0
0
0
0
0
0
0
0
0
0
0
0
0
0
0
0
0
0
0
0
0
0
0
0
0
400
400
400
400
400
400
400
400
400
400
400
400
400
400
400
400
400
400
400
400
400
400
400
400
400
400
400
400
400
400
400
400
400
400
400
400
400
400
400
400
400
400
400
400
400
400
400
400
400
400
400
400
400
400
400
400
400
400
400
400
400
400
400
400
400
400
400
400
400
400
400
400
400
400
400
400
400
400
400
400
400
400
400
400
400
400
400
400
400
400
400
400
400
400
400
400
400
400
400
400
400
400
400
400
400
400
400
400
400
400
400
400
400
400
400
400
400
400
400
400
400
400
400
400
400
400
400
400
400
400
400
400
400
400
400
400
400
400
400
400
400
400
400
400
400
400
400
400
400
400
400
400
400
400
400
400
400
400
400
400
400
400
400
400
400
400
400
400
400
400
400
400
400
400
400
400
400
400
400
400
400
400
400
400
400
400
400
400
400
400
400
400
400
400
400
400
400
400
400
400
400
400
400
400
400
400
400
400
400
400
400
400
400
400
400
400
400
400
400
400
400
400
400
400
400
400
400
400
400
400
400
400
400
400
400
400
400
400
400
400
400
400
400
400
400
400
400
400
400
400
400
400
400
400
400
400
400
400
400
400
400
400
400
400
400
400
400
400
400
400
400
400
400
400
400
400
400
400
400
400
400
400
400
400
400
400
400
400
400
400
400
400
400
400
400
400
400
400
400
400
400
400
400
400
400
400
400
400
400
400
400
400
400
400
400
400
400
400
400
400
400
400
400
400
400
400
400
400
400
400
400
400
400
400
400
400
400
400
400
400
400
400
400
400
400
400
400
400
400
400
400
400
400
400
400
400
400
400
400
400
400
400
400
400
400
400
400
400
400
400
400
400
400
400
400
400
400
400
400
400
400
400
400
400
400
400
400
400
400
400
400
400
400
400
400
400
400
400
400
400
400
400
400
400
400
400
400
400
400
400
400
400
400
400
400
400
400
400
400
400
400
400
400
400
400
400
400
400
400
400
400
400
400
400
400
400
400
400
400
400
2
2
2
2
2
2
2
2
2
2
2
2
2
2
2
2
2
2
2
2
2
2
2
2
2
2
2
2
2
2
2
2
2
2
2
2
2
2
2
2
2
2
2
2
2
2
2
2
2
2
2
2
2
2
2
2
2
2
2
2
2
2
2
2
2
2
2
2
2
2
2
2
2
2
2
2
2
2
2
2
2
2
2
2
2
2
2
2
2
2
2
2
2
2
2
2
2
2
2
2
2
2
2
2
2
2
2
2
2
2
2
2
2
2
2
2
2
2
2
2
2
2
2
2
2
2
2
2
2
2
2
2
2
2
2
2
2
2
2
2
2
2
2
2
2
2
2
2
2
2
2
2
2
2
2
2
2
2
2
2
2
2
2
2
2
2
2
2
2
2
2
2
2
2
2
2
2
2
2
2
2
2
2
2
2
2
2
2
2
2
2
2
2
2
2
2
2
2
2
2
2
2
2
2
2
2
2
2
2
2
2
2
2
2
2
2
2
2
2
2
2
2
2
2
2
2
2
2
2
2
2
2
2
2
2
2
2
2
2
2
2
2
2
2
2
2
2
2
2
2
2
2
2
2
2
2
2
2
2
2
2
2
2
2
2
2
2
2
2
2
2
2
2
2
2
2
2
2
2
2
2
2
2
2
2
2
2
2
2
2
2
2
2
2
2
2
362
362
362
362
362
362
362
362
362
362
362
362
362
362
362
362
362
362
362
362
362
362
362
362
362
362
362
362
362
362
362
362
362
362
362
362
362
362
362
362
362
362
362
362
362
362
362
362
362
362
362
362
362
362
362
362
362
362
362
362
362
362
362
362
362
362
362
362
362
362
362
362
362
362
362
362
362
362
362
362
362
362
362
362
362
362
362
362
362
362
362
362
362
362
362
362
362
362
362
362
362
362
362
362
362
362
362
362
362
362
362
362
362
362
362
362
362
362
362
362
362
362
362
362
362
362
362
362
362
362
362
362
362
362
362
362
362
362
362
362
362
362
362
362
362
362
362
362
362
362
362
362
362
362
362
362
362
362
362
362
362
362
362
362
362
362
362
362
362
362
362
362
362
362
362
362
362
362
362
362
362
362
362
362
362
362
362
362
362
362
362
362
362
362
362
362
362
362
362
362
362
362
362
362
362
362
362
362
362
362
362
362
362
362
362
362
362
362
362
362
362
362
362
362
362
362
362
362
362
362
362
362
362
362
362
362
362
362
362
362
362
362
362
362
362
362
362
362
362
362
362
362
362
362
362
362
362
362
362
362
362
362
362
362
362
362
362
362
362
362
362
362
362
362
362
362
362
362
362
362
362
362
362
362
362
362
362
362
362
362
362
362
362
362
362
362
362
362
362
362
362
362
362
362
362
362
362
362
362
362
362
362
362
362
362
362
362
362
362
362
362
362
362
362
362
362
362
362
362
362
362
362
362
362
362
362
362
362
362
362
362
362
362
362
362
362
362
362
362
362
362
362
362
362
362
362
362
362
362
362
362
362
362
362
362
362
362
362
362
362
362
362
362
362
362
362
362
362
362
362
362
362
362
362
362
362
362
362
362
362
362
362
362
362
362
362
362
362
362
362
362
362
362
362
362
362
362
362
362
362
362
362
362
362
362
362
362
362
362
362
362
362
362
362
362
362
362
362
362
362
362
362
362
362
362
362
362
362
362
362
362
362
362
362
362
362
362
362
362
362
362
362
362
362
362
362
362
362
362
362
362
362
362
362
362
362
362
362
362
362
362
362
362
362
362
362
362
362
362
362
362
362
362
362
362
362
362
362
362
362
362
362
362
362
362
362
362
362
362
362
362
362
362
362
362
362
362
362
362
362
362
362
362
362
362
362
362
362
362
362
362
362
362
362
362
362
362
362
362
362
362
362
362
362
362
362
362
362
362
362
362
362
362
362
362
362
362
362
362
362
362
362
362
362
362
362
362
362
362
362
362
362
362
362
362
362
362
362
362
362
362
362
362
362
362
362
362
362
362
362
362
362
362
362
362
362
362
362
362
362
362
362
362
362
362
362
362
362
362
362
362
362
362
362
362
362
362
362
362
362
362
362
362
362
362
362
362
362
362
362
362
362
362
362
362
362
362
362
362
362
362
362
362
362
362
362
362
362
362
362
362
362
362
362
362
362
362
362
362
362
362
362
362
362
362
362
362
362
362
362
362
362
362
362
362
362
362
362
362
362
362
362
362
362
362
362
362
362
362
362
362
362
362
362
362
362
362
362
362
362
362
362
362
362
362
362
362
362
362
362
362
362
362
362
362
362
362
362
362
362
362
362
362
362
362
362
362
362
362
362
362
362
362
362
362
362
362
362
362
362
362
362
362
362
362
362
362
362
362
362
362
362
362
362
362
362
362
362
362
362
362
362
362
362
362
362
362
362
362
362
362
362
362
362
362
362
362
362
362
362
362
362
362
362
362
362
362
362
362
362
362
362
362
362
362
362
362
362
362
362
362
362
362
362
362
362
362
362
362
362
362
362
362
362
362
362
362
362
362
362
362
362
362
362
362
362
362
362
362
362
362
362
362
362
362
362
362
362
362
362
362
362
362
362
362
362
362
362
362
362
362
362
362
362
362
362
362
362
362
362
362
362
362
362
362
362
362
362
362
362
362
362
362
362
362
362
362
362
362
362
362
362
362
362
362
362
362
362
362
362
362
362
362
362
362
362
362
362
362
362
362
362
362
362
362
362
362
362
362
362
362
362
362
362
362
362
362
362
362
362
362
362
362
362
362
362
362
362
362
362
362
362
362
362
362
362
362
362
362
362
362
362
362
362
362
362
362
362
362
362
362
362
362
362
362
362
362
362
362
362
362
362
362
362
362
362
362
362
362
362
362
362
362
362
362
362
362
362
362
362
362
362
362
362
362
362
362
362
362
362
362
362
362
362
362
362
362
362
362
362
362
362
362
362
362
362
362
362
362
362
362
362
362
362
362
362
362
362
362
362
362
362
362
362
362
362
362
362
362
362
362
362
362
362
362
362
362
362
362
362
362
362
362
362
362
362
362
362
362
362
362
362
362
362
362
362
362
362
362
362
362
362
362
362
362
362
362
362
362
362
362
362
362
362
362
362
362
362
362
362
362
362
362
362
362
362
362
362
362
362
362
362
362
362
362
362
362
362
362
362
362
362
362
362
362
362
362
362
362
362
362
362
362
362
362
362
362
362
362
362
362
362
362
362
362
362
362
362
362
362
362
362
362
362
362
362
362
362
362
362
362
362
362
362
362
362
362
362
362
362
362
362
362
362
362
362
362
362
362
362
362
362
362
362
362
362
362
362
362
362
362
362
362
362
362
362
362
362
362
362
362
362
362
362
362
362
362
362
362
362
362
362
362
362
362
362
362
362
362
362
362
362
362
362
362
362
362
362
362
362
362
362
362
362
362
362
362
362
362
362
362
362
362
362
362
362
362
362
362
362
362
362
362
362
362
362
362
362
362
362
362
362
362
362
362
362
362
362
362
362
362
362
362
362
362
362
362
362
362
362
362
362
362
362
362
362
362
362
362
362
362
362
362
362
362
362
362
362
362
362
362
362
362
362
362
362
362
362
362
362
362
362
362
362
362
362
362
362
362
362
362
362
362
362
362
362
362
362
362
362
362
362
362
362
362
362
362
362
362
362
362
362
362
362
362
362
362
362
362
362
362
362
362
362
362
362
362
362
362
362
362
362
362
362
362
362
362
362
362
362
362
362
362
362
362
362
362
362
362
362
362
362
362
362
362
362
362
362
362
362
362
362
362
362
362
362
362
362
362
362
362
362
362
362
362
362
362
362
362
362
362
362
362
362
362
362
362
362
362
362
362
362
362
362
362
362
362
362
362
362
362
362
362
362
362
362
362
362
362
362
362
362
362
362
362
362
362
362
362
362
362
362
362
362
362
362
362
362
362
362
362
362
362
362
362
362
362
362
362
362
362
362
362
362
362
362
362
362
362
362
362
362
362
362
362
362
362
362
362
362
362
362
362
362
362
362
362
362
362
362
362
362
362
362
362
362
362
362
362
362
362
362
362
362
362
362
362
362
362
362
362
362
362
362
362
362
362
362
362
362
362
362
362
362
362
362
362
362
362
362
362
362
362
362
362
362
362
362
362
362
362
362
362
362
362
362
362
362
362
362
362
362
362
362
362
362
362
0
0
0
0
0
0
0
0
0
0
0
0
0
0
0
0
0
0
0
0
0
0
0
0
0
0
0
0
0
0
0
0
0
0
0
0
0
0
0
0
0
0
0
0
0
0
0
0
0
0
0
0
0
0
0
0
0
0
0
0
0
0
0
0
0
0
0
0
0
0
0
0
0
0
0
0
0
0
0
0
0
0
0
0
0
0
0
0
0
0
0
0
0
0
0
0
0
0
0
0
0
0
0
0
0
0
0
0
0
0
0
0
0
0
0
0
0
0
0
0
0
0
0
0
0
0
0
0
0
0
0
0
0
0
0
0
0
0
0
0
0
0
0
0
0
0
0
0
0
0
0
0
0
0
0
0
0
0
0
0
0
0
0
0
0
0
0
0
0
0
0
0
0
0
0
0
0
0
0
0
0
0
0
0
0
0
0
0
0
0
0
0
0
0
0
0
0
0
0
0
0
0
0
0
0
0
0
0
0
0
0
0
0
0
0
0
0
0
0
0
0
0
0
0
0
0
0
0
0
0
0
0
0
0
0
0
0
0
0
0
0
0
0
0
0
0
0
0
0
0
0
0
0
0
0
0
0
0
0
0
0
0
0
0
0
0
0
0
0
0
0
0
0
0
0
0
0
0
0
0
0
0
0
0
0
0
0
0
0
0
0
0
0
0
0
0
0
0
0
0
0
0
0
0
0
0
0
0
0
0
0
0
0
0
0
0
0
0
0
0
0
0
0
0
0
0
0
0
0
0
0
0
0
0
0
0
0
0
0
0
0
0
0
0
0
0
0
0
0
0
0
0
0
0
0
0
0
0
0
0
0
0
0
0
0
0
0
0
0
0
0
0
0
0
0
0
0
0
0
0
0
0
0
0
0
0
0
0
0
0
0
0
0
0
0
0
0
0
0
0
0
0
0
0
0
0
0
0
0
0
0
0
0
0
0
0
0
0
0
0
0
0
0
0
0
0
0
0
0
0
0
0
0
0
0
0
0
0
0
0
0
0
0
0
0
0
0
0
0
0
0
0
0
0
0
0
0
0
0
0
0
0
0
398
398
398
398
398
398
398
398
398
398
398
398
398
398
398
398
398
398
398
398
398
398
398
398
398
398
398
398
398
398
398
398
398
398
398
398
398
398
398
398
398
398
398
398
398
398
398
398
398
398
398
398
398
398
398
398
398
398
398
398
398
398
398
398
398
398
398
398
398
398
398
398
398
398
398
398
398
398
398
398
398
398
398
398
398
398
398
398
398
398
398
398
398
398
398
398
398
398
398
398
398
398
398
398
398
398
398
398
398
398
398
398
398
398
398
398
398
398
398
398
398
398
398
398
398
398
398
398
398
398
398
398
398
398
398
398
398
398
398
398
398
398
398
398
398
398
398
398
398
398
398
398
398
398
398
398
398
398
398
398
398
398
398
398
398
398
398
398
398
398
398
398
398
398
398
398
398
398
398
398
398
398
398
398
398
398
398
398
398
398
398
398
398
398
398
398
398
398
398
398
398
398
398
398
398
398
398
398
398
398
398
398
398
398
398
398
398
398
398
398
398
398
398
398
398
398
398
398
398
398
398
398
398
398
398
398
398
398
398
398
398
398
398
398
398
398
398
398
398
398
398
398
398
398
398
398
398
398
398
398
398
398
398
398
398
398
398
398
398
398
398
398
398
398
398
398
398
398
398
398
398
398
398
398
398
398
398
398
398
398
398
398
398
398
398
398
398
398
398
398
398
398
398
398
398
398
398
398
398
398
398
398
398
398
398
398
398
398
398
398
398
398
398
398
398
398
398
398
398
398
398
398
398
398
398
398
398
398
398
398
398
398
398
398
398
398
398
398
398
398
398
398
398
398
398
398
398
398
398
398
398
398
398
398
398
398
398
398
398
398
398
398
398
398
398
398
398
398
398
398
398
398
398
398
398
398
398
398
398
398
398
398
398
398
398
398
398
398
398
398
398
398
398
398
398
398
398
398
398
398
398
398
398
398
398
398
398
398
398
398
398
398
398
398
398
398
398
398
398
398
398
398
398
398
398
398
398
398
398
398
398
398
398
398
398
398
398
398
398
398
398
398
398
398
398
398
398
398
398
398
398
398
398
398
398
398
398
398
398
398
398
398
398
398
398
398
398
398
398
398
398
398
398
398
398
398
398
398
398
398
398
398
398
398
398
398
398
398
398
398
398
398
398
398
398
398
398
398
398
398
398
398
398
398
398
398
398
398
398
398
398
398
398
398
398
398
398
398
398
398
398
398
398
398
398
398
398
398
398
398
398
398
398
398
398
398
398
398
398
398
398
398
398
398
398
398
398
398
398
398
398
398
398
398
398
398
398
398
398
398
398
398
398
398
398
398
398
398
398
398
398
398
398
398
398
398
398
398
398
398
398
398
398
398
398
398
398
398
398
398
400
400
400
400
400
400
400
400
400
400
400
400
400
400
400
400
400
400
400
400
400
400
400
400
400
400
400
400
400
400
400
400
400
400
400
400
400
400
400
400
400
400
400
400
400
400
400
400
400
400
400
400
400
400
400
400
400
400
400
400
400
400
400
400
400
400
400
400
400
400
400
400
400
400
400
400
400
400
400
400
400
400
400
400
400
400
400
400
400
400
400
400
400
400
400
400
400
400
400
400
400
400
400
400
400
400
400
400
400
400
400
400
400
400
400
400
400
400
400
400
400
400
400
400
400
400
400
400
400
400
400
400
400
400
400
400
400
400
400
400
400
400
400
400
400
400
400
400
400
400
400
400
400
400
400
400
400
400
400
400
400
400
400
400
400
400
400
400
400
400
400
400
400
400
400
400
400
400
400
400
400
400
400
400
400
400
400
400
400
400
400
400
400
400
400
400
400
400
400
400
400
400
400
400
400
400
400
400
400
400
400
400
400
400
400
400
400
400
400
400
400
400
400
400
400
400
400
400
400
400
400
400
400
400
400
400
400
400
400
400
400
400
400
400
400
400
400
400
400
400
400
400
400
400
400
400
400
400
400
400
400
400
400
400
400
400
400
400
400
400
400
400
400
400
400
400
400
400
400
400
400
400
400
400
400
400
400
400
400
400
400
400
400
400
400
400
400
400
400
400
400
400
400
400
400
400
400
400
400
400
400
400
400
400
400
400
400
400
400
400
400
400
400
400
400
400
400
400
400
400
400
400
400
400
400
400
400
400
400
400
400
400
400
400
400
400
400
400
400
400
400
400
400
400
400
400
400
400
400
400
400
400
400
400
400
400
400
400
400
400
400
400
400
400
400
400
400
400
400
400
400
400
400
400
400
400
400
400
400
400
400
400
400
400
400
400
400
400
400
400
400
400
400
400
400
400
400
400
400
400
400
400
400
400
400
400
400
400
400
400
400
400
400
400
400
400
400
400
400
400
400
400
400
400
400
400
400
400
400
400
400
400
400
400
400
400
400
400
400
400
400
400
400
400
400
400
400
400
400
400
400
400
400
400
400
400
400
400
400
400
400
400
400
400
400
400
400
400
400
400
400
400
400
400
400
400
400
400
400
400
400
400
400
400
400
400
400
400
400
400
400
400
400
400
400
400
400
400
400
400
400
400
400
400
400
400
400
400
400
400
400
400
400
400
400
400
400
400
400
400
400
400
400
400
400
400
400
400
400
400
400
400
400
400
400
400
400
400
400
400
400
400
400
400
400
400
400
400
400
400
400
400
400
400
400
400
400
400
400
400
400
400
400
400
400
400
400
400
400
400
400
400
400
400
400
400
400
400
400
400
400
400
400
400
400
400
400
400
400
400
400
400
400
400
400
400
400
400
400
400
400
400
400
400
400
400
400
400
400
400
400
400
400
400
400
400
400
400
400
400
400
400
400
400
400
400
400
400
400
400
400
0
0
0
0
0
0
0
0
0
0
0
0
0
0
0
0
0
0
0
0
0
0
0
0
0
0
0
0
0
0
0
0
0
0
0
0
0
0
0
0
0
0
0
0
0
0
0
0
0
0
0
0
0
0
0
0
0
0
0
0
0
0
0
0
0
0
0
0
0
0
0
0
0
0
0
0
0
0
0
0
0
0
0
0
0
0
0
0
0
0
0
0
0
0
0
0
0
0
0
0
0
0
0
0
0
0
0
0
0
0
0
0
0
0
0
0
0
0
0
0
0
0
0
0
0
0
0
0
0
0
0
0
0
0
0
0
0
0
0
0
0
0
0
0
0
0
0
0
0
0
0
0
0
0
0
0
0
0
0
0
0
0
0
0
0
0
0
0
0
0
0
0
0
0
0
0
0
0
0
0
0
0
0
0
0
0
0
0
0
0
0
0
0
0
0
0
0
0
0
0
0
0
0
0
0
0
0
0
0
0
0
0
0
0
0
0
0
0
0
0
0
0
0
4
4
4
4
4
4
4
4
4
4
4
4
4
4
4
4
4
4
4
4
4
4
4
4
4
4
4
4
4
4
4
4
4
4
4
4
4
4
4
4
4
4
4
4
4
4
4
4
4
4
4
4
4
4
4
4
4
4
4
4
4
4
4
4
4
4
4
4
4
4
4
4
4
4
4
4
4
4
4
4
4
4
4
4
4
4
4
4
4
4
4
4
4
4
4
4
4
4
4
4
4
4
4
4
4
4
4
4
4
4
4
4
4
400
400
400
400
400
400
400
400
400
400
400
400
400
400
400
400
400
400
400
400
400
400
400
400
400
400
400
400
400
400
400
400
400
400
400
400
400
400
400
400
400
400
400
400
400
400
400
400
400
400
400
400
400
400
400
400
400
400
400
400
400
400
400
400
400
400
400
400
400
400
400
400
400
400
400
400
400
400
400
400
400
400
400
400
400
400
400
400
400
400
400
400
400
400
400
400
400
400
400
400
400
400
400
400
400
400
400
400
400
400
400
400
400
400
400
400
400
400
400
400
400
400
400
400
400
400
400
400
400
400
400
400
400
400
400
400
400
400
400
400
400
400
400
400
400
400
400
400
400
400
400
400
400
400
400
400
400
400
400
400
400
400
400
400
400
400
400
400
400
400
400
400
400
400
400
400
400
400
400
400
400
400
400
400
400
400
400
400
400
400
400
400
400
400
400
400
400
400
400
400
400
400
400
400
400
400
400
400
400
400
400
400
400
400
400
400
400
400
400
400
400
400
400
400
400
400
400
400
400
400
400
400
400
400
400
400
400
400
400
400
400
400
400
400
400
400
400
400
400
400
400
400
400
400
400
400
400
400
400
400
400
400
400
400
400
400
400
400
400
400
400
400
400
400
400
400
400
400
400
400
400
400
400
400
400
400
400
400
400
400
400
400
400
400
400
400
400
400
400
400
400
400
400
400
400
400
400
400
400
400
400
400
400
400
400
400
400
400
400
400
400
400
400
400
400
400
400
400
400
400
400
400
400
400
400
400
400
400
400
400
400
400
400
400
400
400
400
400
400
400
400
400
400
400
400
400
400
400
400
400
400
400
400
400
400
400
400
400
400
400
400
400
400
400
400
400
400
400
400
400
400
400
400
400
400
400
400
400
400
400
400
400
400
400
400
400
400
400
400
400
400
400
400
400
400
400
400
400
400
400
400
400
400
400
400
400
400
400
400
400
400
400
400
400
400
400
400
400
400
400
400
122
122
122
122
122
122
122
122
122
122
122
122
122
122
122
122
122
122
122
122
122
122
122
122
122
122
122
122
122
122
122
122
122
122
122
122
122
122
122
122
122
122
122
122
122
122
122
122
122
122
122
122
122
122
122
122
122
122
122
122
122
122
122
122
122
122
122
122
122
122
122
122
122
122
122
122
122
122
122
122
122
122
122
122
122
122
122
122
122
122
122
122
122
122
122
122
122
122
122
122
122
122
122
122
122
122
122
122
122
122
122
122
122
122
122
122
122
122
122
122
122
122
122
122
122
122
122
122
122
122
122
122
122
122
122
122
122
122
122
122
122
122
122
122
122
122
122
122
122
122
122
122
122
122
122
122
122
122
122
122
122
122
122
122
122
122
122
122
122
122
122
122
122
122
122
122
122
122
122
122
122
122
122
122
122
122
122
122
122
122
122
122
122
122
122
122
122
122
122
122
122
122
122
122
122
122
122
122
14
14
14
14
14
14
14
14
14
14
14
14
14
14
14
14
14
14
14
14
14
14
14
14
14
14
14
14
14
14
14
14
14
14
14
14
14
14
14
14
14
14
14
14
14
14
14
14
14
14
14
14
14
14
14
14
14
14
14
14
14
14
14
14
14
14
14
14
14
14
14
14
14
14
14
14
14
14
14
14
14
14
14
14
14
14
14
14
14
14
14
14
14
14
14
14
14
14
14
14
14
14
14
14
14
14
14
14
14
14
14
14
14
14
14
14
14
14
14
14
14
14
14
14
14
14
14
14
14
14
14
14
14
14
14
14
14
14
14
14
14
14
14
14
14
14
14
14
14
14
14
14
14
14
14
14
14
14
14
14
14
14
14
14
14
14
14
14
14
14
14
14
14
14
14
14
14
14
14
14
14
14
14
14
14
14
14
14
14
14
14
14
14
14
14
14
14
14
14
14
92
92
92
92
92
92
92
92
92
92
92
92
92
92
92
92
92
92
92
92
92
92
92
92
92
92
92
92
92
92
92
92
92
92
92
92
92
92
92
92
92
92
92
92
92
92
92
92
92
92
92
92
92
92
92
92
92
92
92
92
92
92
92
92
92
92
92
92
92
92
92
92
92
92
92
92
92
92
92
92
92
92
92
92
92
92
92
92
92
92
92
92
92
92
92
92
92
92
92
92
92
92
92
92
92
92
92
92
92
92
92
92
4
4
4
4
4
4
4
4
4
4
4
4
4
4
4
4
4
4
4
4
4
4
4
4
4
4
4
4
4
4
4
4
4
4
4
4
4
4
4
4
4
4
4
4
4
4
4
4
4
4
4
4
4
4
4
4
4
4
4
4
4
4
4
4
4
4
4
4
4
4
4
4
4
4
4
4
4
4
4
4
4
4
4
4
4
4
4
4
4
4
4
4
4
4
4
4
4
4
4
4
4
4
4
4
4
4
4
4
4
4
4
4
4
4
4
4
4
4
4
4
4
4
4
4
4
4
4
4
4
4
4
4
4
4
4
4
358
358
358
358
358
358
358
358
358
358
358
358
358
358
358
358
358
358
358
358
358
358
358
358
358
358
358
358
358
358
358
358
358
358
358
358
358
358
358
358
358
358
358
358
358
358
358
358
358
358
358
358
358
358
358
358
358
358
358
358
358
358
358
358
358
358
358
358
358
358
358
358
358
358
358
358
358
358
358
358
358
358
358
358
358
358
358
358
358
358
358
358
358
358
358
358
358
358
358
358
358
358
358
358
358
358
358
358
358
358
358
358
358
358
358
358
358
358
358
358
358
358
358
358
358
358
358
358
358
358
358
358
358
358
358
358
358
358
358
358
358
358
358
358
358
358
358
358
358
358
358
358
358
358
358
358
358
358
358
358
358
358
358
358
358
358
358
358
358
358
358
358
358
358
358
358
358
358
358
358
358
358
358
358
358
358
358
358
358
358
358
358
358
358
358
358
358
358
358
358
358
358
358
358
358
358
358
358
358
358
358
358
358
358
358
358
358
358
358
358
358
358
358
358
358
358
358
358
358
358
358
358
358
358
358
358
358
358
358
358
358
358
358
358
358
358
358
358
358
358
358
358
358
358
358
358
358
358
358
358
358
358
358
358
358
358
358
358
358
358
358
358
358
358
358
358
358
358
358
358
358
358
358
358
358
358
358
358
358
358
358
358
358
358
358
358
358
358
358
358
358
358
358
358
358
358
358
358
358
358
358
358
352
352
352
352
352
352
352
352
352
352
352
352
352
352
352
352
352
352
352
352
352
352
352
352
352
352
352
352
352
352
352
352
352
352
352
352
352
352
352
352
352
352
352
352
352
352
352
352
352
352
352
352
352
352
352
352
352
352
352
352
352
352
352
352
352
352
352
352
352
352
352
352
352
352
352
352
352
352
352
352
352
352
352
352
352
352
352
352
352
352
352
352
352
352
352
352
352
352
352
352
352
352
352
352
352
352
352
352
352
352
352
352
352
352
352
352
352
352
352
352
352
352
352
352
352
352
352
352
352
352
352
352
352
352
352
352
352
352
352
352
352
352
352
352
352
352
352
352
352
352
352
352
352
352
352
352
352
352
352
352
352
352
352
352
352
352
352
352
352
352
352
352
352
352
352
352
352
352
352
352
352
352
352
352
352
352
352
352
352
352
352
352
352
352
352
352
352
352
352
352
352
352
352
352
352
352
352
352
352
352
352
352
352
352
352
352
352
352
352
352
352
352
352
352
352
352
352
352
352
352
352
352
352
352
352
352
352
352
352
352
352
352
352
352
352
352
352
352
352
352
352
352
352
352
352
352
352
352
352
352
352
352
352
352
352
352
352
352
352
352
352
352
352
352
352
352
352
352
352
352
352
352
352
352
352
352
352
352
352
352
352
352
352
352
352
352
352
352
352
352
352
352
352
352
352
352
352
352
352
352
352
352
352
352
352
352
352
352
352
352
352
352
352
352
352
352
352
352
352
352
352
352
352
352
352
352
352
352
352
352
352
352
352
352
352
352
352
352
352
352
352
352
352
352
352
352
352
352
352
352
352
352
352
352
352
352
352
352
352
352
352
352
352
352
352
352
352
352
352
352
352
352
352
352
352
352
352
352
352
352
352
352
352
352
352
352
352
352
352
352
352
352
352
352
352
352
352
352
352
352
352
352
352
352
352
352
352
352
352
352
352
352
352
352
352
352
352
352
352
352
352
352
352
0
0
0
0
0
0
0
0
0
0
0
0
0
0
0
0
0
0
0
0
0
0
0
0
0
0
0
0
0
0
0
0
0
0
0
0
0
0
0
0
0
0
0
0
0
0
0
0
0
0
0
0
0
0
0
0
0
0
0
0
0
0
0
0
0
0
0
0
0
0
0
0
0
0
0
0
0
0
0
0
0
0
0
0
0
0
0
0
0
0
0
0
0
0
0
0
0
0
0
0
0
0
0
0
0
0
0
0
0
0
0
0
0
0
0
0
0
0
0
0
0
0
0
0
0
0
0
0
0
0
0
0
0
0
0
0
0
0
0
0
0
0
0
0
0
0
0
0
0
0
0
0
0
0
0
0
0
0
0
0
0
0
0
0
0
0
0
0
0
0
0
0
0
0
0
0
0
0
0
0
0
0
0
0
0
0
0
0
0
0
0
0
0
0
0
0
0
0
0
0
0
0
0
0
0
0
0
0
0
0
0
0
0
0
0
0
0
0
0
0
0
0
0
0
0
0
0
0
0
0
0
96
96
96
96
96
96
96
96
96
96
96
96
96
96
96
96
96
96
96
96
96
96
96
96
96
96
96
96
96
96
96
96
96
96
96
96
96
96
96
96
96
96
96
96
96
96
96
96
96
96
96
96
96
96
96
96
96
96
96
96
96
96
96
96
96
96
96
96
96
96
96
96
96
96
96
96
96
96
96
96
96
96
96
96
96
96
96
96
96
96
96
96
96
96
96
96
96
96
96
96
96
96
96
96
96
96
96
96
96
96
96
96
96
96
96
96
96
96
96
96
96
96
96
96
96
96
96
96
96
96
96
96
96
96
96
96
96
96
96
96
96
96
96
96
96
96
96
96
96
96
96
96
96
96
96
96
96
96
96
96
96
96
96
96
96
96
96
96
96
96
96
96
96
96
96
96
96
96
96
96
96
96
96
96
96
96
96
96
96
96
96
96
96
96
96
96
96
96
96
96
96
96
96
96
96
96
96
96
96
96
96
96
96
96
96
96
96
96
96
96
96
96
96
96
96
96
96
96
96
96
96
96
96
