# Supplementary material for: Comparative Analysis of Majority Language Influence on North Sámi Prosody Using WaveNet-Based modeling
Source: Lang Speech. 2020 Dec 29;65(4):859–88. doi: 10.1177/0023830920983591 (PMC9669769; doi:10.1177/0023830920983591)
Supplement: sj-tgz-1-las-10.1177_0023830920983591 – Supplemental material for Comparative Analysis of Majority Language Influence on North Sámi Prosody Using WaveNet-Based modeling [file sj-tgz-1-las-10.1177_0023830920983591.tgz › supplementary/WORD/sin-f-3-120.lnu]

15
15
15
15
15
15
15
15
15
15
15
15
15
15
15
15
15
15
15
15
15
15
15
15
15
15
15
15
15
15
15
15
15
15
15
15
15
15
15
15
15
15
15
15
15
15
15
15
15
15
15
15
15
15
15
15
15
15
15
15
15
15
15
15
15
15
15
15
15
15
15
15
15
15
15
15
15
15
15
15
15
15
15
15
15
15
15
15
15
15
15
15
15
15
15
15
15
15
15
15
15
15
15
15
15
15
15
15
15
15
15
15
15
15
15
15
15
15
15
15
15
15
15
15
15
15
15
15
15
15
15
15
15
15
15
15
15
15
15
15
15
15
15
15
15
15
15
15
15
15
15
15
15
15
15
15
15
15
15
15
15
15
15
15
15
15
15
15
15
15
15
15
15
15
15
15
15
15
15
15
15
15
15
15
15
15
15
15
15
15
15
15
15
15
15
15
15
15
15
15
15
15
15
15
15
15
15
15
15
15
15
15
15
15
15
15
15
15
15
15
15
15
15
15
15
15
15
15
15
15
15
15
15
15
15
15
15
15
15
15
15
15
15
15
15
15
15
15
15
15
15
15
15
15
15
15
15
15
15
15
15
15
15
15
15
15
15
15
15
15
15
15
15
15
15
15
15
15
15
15
15
15
15
15
15
15
15
15
15
15
15
15
15
15
15
15
15
15
15
15
15
15
15
15
15
15
15
15
15
15
15
15
125
125
125
125
125
125
125
125
125
125
125
125
125
125
125
125
125
125
125
125
125
125
125
125
125
125
125
125
125
125
125
125
125
125
125
125
125
125
125
125
125
125
125
125
125
125
125
125
125
125
125
125
125
125
125
125
125
125
125
125
125
125
125
125
125
125
125
125
125
125
125
125
125
125
125
125
125
125
125
125
125
125
125
125
125
125
125
125
125
125
125
125
125
125
125
125
125
125
125
125
125
125
125
125
125
125
125
125
125
125
125
125
125
125
125
125
125
125
125
125
125
125
125
125
125
125
125
125
125
125
125
125
125
125
125
125
125
125
125
125
125
125
125
125
125
125
125
125
125
125
125
125
125
125
125
125
125
125
125
125
125
125
125
125
125
125
125
125
125
125
125
125
125
125
125
125
125
125
125
125
125
125
125
125
125
125
125
125
125
125
125
125
125
125
125
125
125
125
125
125
125
125
125
125
125
125
125
125
125
125
125
125
125
125
125
125
125
125
125
125
125
125
125
125
125
125
125
125
125
125
125
125
125
125
125
125
125
125
125
125
125
125
125
125
125
125
125
125
125
125
125
125
125
125
125
125
125
125
125
125
125
125
125
125
125
125
125
125
125
125
125
125
125
125
125
125
125
125
125
125
125
125
125
125
125
125
125
125
125
125
125
125
125
125
125
125
125
125
125
125
125
125
125
125
125
125
125
125
125
125
125
125
125
125
125
125
125
125
125
125
125
125
125
125
125
125
125
125
125
125
125
125
125
125
125
125
125
125
125
125
125
125
125
125
125
125
125
125
125
125
125
125
125
125
125
125
125
125
125
125
55
55
55
55
55
55
55
55
55
55
55
55
55
55
55
55
55
55
55
55
55
55
55
55
55
55
55
55
55
55
55
55
55
55
55
55
55
55
55
55
55
55
55
55
55
55
55
55
55
55
55
55
55
55
55
55
55
55
55
55
55
55
55
55
55
55
55
55
55
55
55
55
55
55
55
55
55
55
55
55
55
55
55
55
55
55
55
55
55
55
55
55
55
55
55
55
55
55
55
55
55
55
55
55
55
55
55
55
55
55
55
55
55
55
55
55
55
55
55
55
55
55
55
55
55
55
55
55
55
55
55
55
55
55
55
55
55
55
55
55
55
55
55
55
55
55
55
55
55
55
55
55
55
55
55
55
55
55
55
55
55
55
55
55
55
55
55
55
55
55
55
55
55
55
55
55
55
55
55
55
55
55
55
55
55
55
55
55
55
55
55
55
55
55
55
55
55
55
55
55
55
55
55
55
55
55
55
55
55
55
55
55
55
55
55
55
55
55
55
55
55
55
55
55
55
55
55
55
55
55
55
55
55
55
55
55
55
55
55
55
55
55
55
55
55
55
55
55
55
55
55
55
55
55
55
55
55
55
55
55
55
55
55
55
55
55
55
55
55
55
55
55
55
55
55
55
55
55
55
55
55
55
55
55
55
55
55
55
55
55
55
55
55
55
55
55
55
55
55
55
55
55
55
55
55
55
55
55
55
55
55
55
55
55
55
55
55
55
55
55
55
55
55
55
55
55
55
55
55
55
55
55
55
55
55
55
55
55
55
55
55
55
55
55
55
55
55
55
55
55
55
55
55
55
55
55
55
55
55
55
55
55
55
55
55
55
55
55
55
55
55
55
55
55
55
55
55
55
55
55
55
55
55
55
55
55
55
55
55
55
55
55
55
55
55
55
55
55
55
55
55
55
55
55
55
55
55
55
55
55
55
55
55
55
55
55
55
55
55
55
55
55
55
55
55
55
55
55
55
55
55
55
55
55
55
55
55
55
55
55
55
55
55
55
55
55
55
55
55
55
55
55
55
55
55
55
55
55
55
55
55
55
55
55
55
55
55
55
55
55
55
55
323
323
323
323
323
323
323
323
323
323
323
323
323
323
323
323
323
323
323
323
323
323
323
323
323
323
323
323
323
323
323
323
323
323
323
323
323
323
323
323
323
323
323
323
323
323
323
323
323
323
323
323
323
323
323
323
323
323
323
323
323
323
323
323
323
323
323
323
323
323
323
323
323
323
323
323
323
323
323
323
323
323
323
323
323
323
323
323
323
323
323
323
323
323
323
323
323
323
323
323
323
323
323
323
323
323
323
323
323
323
323
323
323
323
323
323
323
323
323
323
323
323
323
323
323
323
323
323
323
323
323
323
323
323
323
323
323
323
323
323
323
323
323
323
323
323
323
323
323
323
323
323
323
323
323
323
323
323
323
323
323
323
323
323
323
323
323
323
323
323
323
323
323
323
323
323
323
323
323
323
323
323
323
323
323
323
323
323
323
323
323
323
323
323
323
323
323
323
323
323
323
323
323
323
323
323
323
323
323
323
323
323
323
323
323
323
323
323
323
323
323
323
323
323
323
323
323
323
323
323
323
323
323
323
323
323
323
323
323
323
323
323
323
323
323
323
323
323
323
323
323
323
323
323
323
323
323
323
323
323
323
323
323
323
323
323
323
323
323
323
323
323
323
323
323
323
323
323
323
323
323
323
323
323
323
323
323
323
323
323
323
323
323
323
323
323
323
323
323
323
323
323
323
323
323
323
323
323
323
323
323
323
323
323
323
323
323
323
323
323
323
323
323
323
323
323
323
323
323
323
323
323
323
323
323
323
323
323
323
323
323
323
323
323
323
323
323
323
323
323
323
323
323
323
323
323
323
323
323
323
323
323
323
323
323
323
323
323
323
323
323
323
323
323
323
323
323
323
323
323
323
323
323
323
323
323
323
323
323
323
323
323
323
323
323
323
323
323
323
323
323
323
323
323
323
323
323
323
323
323
323
323
323
323
323
323
323
323
323
323
323
323
323
323
323
323
323
323
323
323
323
323
323
323
323
323
323
323
323
323
323
323
323
323
323
323
323
323
323
323
323
323
323
323
323
323
323
323
323
323
323
323
323
323
323
323
323
323
323
323
323
323
323
323
323
323
323
323
323
323
323
323
323
323
323
323
323
323
323
323
323
323
323
323
323
323
323
323
323
323
323
323
323
323
323
323
323
323
323
323
323
323
323
323
323
323
323
323
323
323
323
323
323
323
323
323
323
323
323
323
323
323
323
323
323
323
323
323
323
323
323
323
323
323
323
323
323
323
323
323
323
323
323
323
323
323
323
323
323
323
323
323
323
323
323
323
323
323
323
323
323
323
323
323
323
323
323
323
323
323
323
323
323
323
323
323
323
323
323
323
323
323
323
323
323
323
323
323
323
323
323
323
323
323
323
323
323
323
323
323
323
323
323
323
323
323
323
323
323
323
323
323
323
323
323
323
323
323
323
323
323
323
323
323
323
323
323
323
323
323
323
323
323
323
323
323
323
323
323
323
323
323
323
323
323
323
323
323
323
323
323
323
323
323
323
323
323
323
323
323
323
323
323
323
323
323
323
323
323
323
323
323
323
323
323
323
323
323
323
323
323
323
323
323
323
323
323
323
323
323
323
323
323
323
323
323
323
323
323
323
323
323
323
323
323
323
323
323
323
323
323
323
323
323
323
323
323
323
323
23
23
23
23
23
23
23
23
23
23
23
23
23
23
23
23
23
23
23
23
23
23
23
23
23
23
23
23
23
23
23
23
23
23
23
23
23
23
23
23
23
23
23
23
23
23
23
23
23
23
23
23
23
23
23
23
23
23
23
23
23
23
23
23
23
23
23
23
23
23
23
23
23
23
23
23
23
23
23
23
23
23
23
23
23
23
23
23
23
23
23
23
23
23
23
23
23
23
23
23
23
23
23
23
23
23
23
23
23
23
23
23
23
23
23
23
23
23
23
23
23
23
23
23
23
23
23
23
23
23
23
23
23
23
23
23
23
23
23
23
23
23
23
23
23
23
23
23
23
23
23
23
23
23
23
23
23
23
23
23
23
23
23
23
23
23
23
23
23
23
23
23
23
23
23
23
23
23
23
23
23
23
23
23
23
23
23
23
23
23
23
23
23
23
23
23
23
23
23
23
23
23
23
23
23
23
23
23
23
23
23
23
23
23
23
23
23
23
23
23
23
23
23
23
23
23
23
23
23
23
23
23
23
23
23
23
23
23
23
23
23
23
23
23
23
23
23
23
23
23
23
23
23
23
23
23
23
23
23
23
23
23
23
23
23
23
23
23
23
23
23
23
23
23
23
23
23
23
23
23
23
23
23
23
23
23
23
23
23
23
23
23
23
23
23
23
23
23
23
23
23
23
23
23
23
23
23
23
23
23
23
23
23
23
23
23
23
23
23
23
23
23
23
23
23
23
23
23
23
23
23
23
23
23
23
23
23
23
23
23
23
23
23
23
23
23
23
23
23
23
23
19
19
19
19
19
19
19
19
19
19
19
19
19
19
19
19
19
19
19
19
19
19
19
19
19
19
19
19
19
19
19
19
19
19
19
19
19
19
19
19
19
19
19
19
19
19
19
19
19
19
19
19
19
19
19
19
19
19
19
19
19
19
19
19
19
19
19
19
19
19
19
19
19
19
19
19
19
19
19
19
19
19
19
19
19
19
19
19
19
19
19
19
19
19
19
19
19
19
19
19
19
19
19
19
19
19
19
19
19
19
19
19
19
19
19
19
19
19
19
19
19
19
19
19
19
19
19
19
19
19
19
19
19
19
19
19
19
19
19
19
19
19
19
19
19
19
19
19
19
19
19
19
19
19
19
19
19
19
19
19
19
19
19
19
19
19
19
19
19
19
19
19
19
19
19
19
19
19
19
19
19
19
19
19
19
19
19
19
19
19
19
19
19
19
19
19
19
19
19
19
19
19
19
19
19
19
19
19
19
19
19
19
19
19
19
19
19
19
19
19
19
19
19
19
19
19
19
19
19
19
19
19
19
19
19
19
19
19
19
19
19
19
19
19
19
19
19
19
19
19
19
19
19
19
19
19
19
19
19
19
19
19
19
19
19
19
19
19
19
19
19
19
19
19
19
19
19
19
19
19
19
19
19
19
19
19
19
19
19
19
19
19
19
19
19
19
19
19
19
19
19
19
19
19
19
19
19
19
19
19
19
19
19
19
19
19
19
19
19
19
19
19
19
19
19
19
19
19
19
19
19
19
19
19
19
19
19
19
19
19
19
19
19
19
19
19
19
19
19
19
19
19
129
129
129
129
129
129
129
129
129
129
129
129
129
129
129
129
129
129
129
129
129
129
129
129
129
129
129
129
129
129
129
129
129
129
129
129
129
129
129
129
129
129
129
129
129
129
129
129
129
129
129
129
129
129
129
129
129
129
129
129
129
129
129
129
129
129
129
129
129
129
129
129
129
129
129
129
129
129
129
129
129
129
129
129
129
129
129
129
129
129
129
129
129
129
129
129
129
129
129
129
129
129
129
129
129
129
129
129
129
129
129
129
129
129
129
129
129
129
129
129
129
129
129
129
129
129
129
129
129
129
129
129
129
129
129
129
129
129
129
129
129
129
129
129
129
129
129
129
129
129
129
129
129
129
129
129
129
129
129
129
129
129
129
129
129
129
129
129
129
129
129
129
129
129
129
129
129
129
129
129
129
129
129
129
129
129
129
129
129
129
129
129
129
129
129
129
129
129
129
129
129
129
129
129
129
129
129
129
129
129
129
129
129
129
129
129
129
129
129
129
129
129
129
129
129
129
129
129
129
129
129
129
129
129
129
129
129
129
129
129
129
129
129
129
129
129
129
129
129
129
129
129
129
129
129
129
129
129
129
129
129
129
129
129
129
129
129
129
129
129
129
129
129
129
129
129
129
129
129
129
129
129
129
129
129
129
129
129
129
129
129
129
129
129
129
129
129
129
129
129
129
129
129
129
129
129
129
129
129
129
129
129
129
129
129
129
129
129
129
129
129
129
129
129
129
129
129
129
129
129
129
129
129
129
129
129
129
129
129
129
129
129
129
129
129
129
129
129
129
129
129
129
129
129
129
129
129
129
129
129
129
129
129
129
129
129
129
129
129
0
0
0
0
0
0
0
0
0
0
0
0
0
0
0
0
0
0
0
0
0
0
0
0
0
0
0
0
0
0
0
0
0
0
0
0
0
0
0
0
0
0
0
0
0
0
0
0
0
0
0
0
0
0
0
0
0
0
0
0
0
0
0
0
0
0
0
0
0
0
0
0
0
0
0
0
0
0
0
0
0
0
0
0
0
0
0
0
0
0
0
0
0
0
0
0
0
0
0
0
0
0
0
0
0
0
0
0
0
0
0
0
0
0
0
0
0
0
0
0
0
0
0
0
0
0
0
0
0
0
0
0
0
0
0
0
0
0
0
0
0
0
0
0
0
0
0
0
0
0
0
0
0
0
0
0
0
0
0
0
0
0
0
0
0
0
0
0
0
0
0
0
0
0
0
0
0
0
0
0
0
0
0
0
0
0
0
0
0
0
0
0
0
0
0
0
0
0
0
0
0
0
0
0
0
0
0
0
0
0
0
0
0
0
0
0
0
0
0
0
0
0
0
0
0
0
0
0
0
0
0
0
0
0
0
0
0
0
0
0
0
0
0
0
0
0
0
0
0
0
0
0
0
0
0
0
0
0
0
0
0
0
0
0
0
0
0
0
0
0
0
0
0
0
0
0
0
0
0
0
0
0
0
0
0
0
0
0
0
0
0
0
0
0
0
0
0
0
0
0
0
0
0
0
0
0
0
0
0
0
0
0
0
0
0
0
0
0
0
0
0
0
0
0
0
0
0
0
0
0
0
0
0
0
0
0
0
0
0
0
0
0
0
0
0
0
0
0
0
0
0
1
1
1
1
1
1
1
1
1
1
1
1
1
1
1
1
1
1
1
1
1
1
1
1
1
1
1
1
1
1
1
1
1
1
1
1
1
1
1
1
1
1
1
1
1
1
1
1
1
1
1
1
1
1
1
1
1
1
1
1
1
1
1
1
1
1
1
1
1
1
1
1
1
1
1
1
1
1
1
1
1
1
1
1
1
1
1
1
1
1
1
1
1
1
1
1
1
1
1
1
1
1
1
1
1
1
1
1
1
1
1
1
1
1
1
1
1
1
1
1
1
1
1
1
1
1
1
1
1
1
1
1
1
1
1
1
1
1
1
1
1
1
1
1
1
1
1
1
1
1
1
1
1
1
1
1
1
1
1
1
1
1
1
1
1
1
1
1
1
1
1
1
1
1
1
1
1
1
1
1
1
1
1
1
1
1
1
1
1
1
1
1
1
1
1
1
1
1
1
1
1
1
1
1
1
1
1
1
1
1
1
1
1
1
1
1
1
1
1
1
1
1
1
1
1
1
1
1
1
1
1
1
1
1
1
1
1
1
1
1
1
1
1
1
1
1
1
1
1
1
1
1
1
1
1
1
1
0
0
0
0
0
0
0
0
0
0
0
0
0
0
0
0
0
0
0
0
0
0
0
0
0
0
0
0
0
0
0
0
0
0
0
0
0
0
0
0
0
0
0
0
0
0
0
0
0
0
0
0
0
0
0
0
0
0
0
0
0
0
0
0
0
0
0
0
0
0
0
0
0
0
0
0
0
0
0
0
0
0
0
0
0
0
0
0
0
0
0
0
0
0
0
0
0
0
0
0
0
0
0
0
0
0
0
0
0
0
0
0
0
0
0
0
0
0
0
0
399
399
399
399
399
399
399
399
399
399
399
399
399
399
399
399
399
399
399
399
399
399
399
399
399
399
399
399
399
399
399
399
399
399
399
399
399
399
399
399
399
399
399
399
399
399
399
399
399
399
399
399
399
399
399
399
399
399
399
399
399
399
399
399
399
399
399
399
399
399
399
399
399
399
399
399
399
399
399
399
399
399
399
399
399
399
399
399
399
399
399
399
399
399
399
399
399
399
399
399
399
399
399
399
399
399
399
399
399
399
399
399
399
399
399
399
399
399
399
399
399
399
399
399
399
399
399
399
399
399
399
399
399
399
399
399
399
399
399
399
399
399
399
399
399
399
399
399
399
399
399
399
399
399
399
399
399
399
399
399
399
399
399
399
399
399
399
399
399
399
399
399
399
399
399
399
399
399
399
399
399
399
399
399
399
399
399
399
399
399
399
399
399
399
399
399
399
399
399
399
399
399
399
399
399
399
399
399
399
399
399
399
399
399
399
399
399
399
399
399
399
399
399
399
399
399
399
399
399
399
399
399
399
399
399
399
399
399
399
399
399
399
399
399
399
399
399
399
399
399
399
399
399
399
399
399
399
399
399
399
399
399
399
399
399
399
399
399
399
399
399
399
399
399
399
399
399
399
399
399
399
399
399
399
399
399
399
399
399
399
399
399
399
399
399
399
399
399
399
399
399
399
399
399
399
399
399
399
399
399
399
399
399
399
399
399
399
399
399
399
399
399
399
399
399
399
399
399
399
399
399
399
399
399
399
399
399
399
399
399
399
399
399
399
399
399
399
399
399
399
399
399
399
399
399
399
399
399
399
399
399
399
399
399
399
399
399
399
399
399
399
399
399
399
399
399
399
399
399
399
399
399
399
399
399
399
399
399
399
399
399
399
399
399
399
399
399
399
399
399
399
399
399
399
399
399
399
399
399
399
399
399
399
399
399
399
399
399
399
399
399
399
399
399
399
399
399
399
399
399
399
399
399
399
399
399
399
399
399
399
399
399
399
399
399
399
399
399
399
399
399
399
399
399
399
399
399
399
399
399
399
399
399
399
399
399
399
399
399
399
399
399
399
399
399
399
399
399
399
399
399
399
399
399
399
399
399
399
399
399
399
399
399
399
399
399
399
399
399
399
399
399
399
399
399
399
399
399
399
399
399
399
399
399
399
399
399
399
399
399
399
399
399
399
399
399
399
399
399
399
399
399
399
399
399
399
399
399
399
399
399
399
399
399
399
399
399
399
399
399
399
399
399
399
399
399
399
399
399
399
399
399
399
399
399
399
399
399
399
399
399
399
399
399
399
399
399
399
399
399
399
399
399
399
399
399
399
399
399
399
399
399
399
399
399
399
399
399
399
399
399
399
399
399
399
399
399
399
399
399
399
399
399
399
399
399
399
399
399
399
399
399
399
399
399
399
399
399
399
399
399
399
399
399
399
399
399
399
399
399
399
399
399
399
399
399
399
399
0
0
0
0
0
0
0
0
0
0
0
0
0
0
0
0
0
0
0
0
0
0
0
0
0
0
0
0
0
0
0
0
0
0
0
0
0
0
0
0
0
0
0
0
0
0
0
0
0
0
0
0
0
0
0
0
0
0
0
0
0
0
0
0
0
0
0
0
0
0
0
0
0
0
0
0
0
0
0
0
0
0
0
0
0
0
0
0
0
0
0
0
0
0
0
0
0
0
0
0
0
0
0
0
0
0
0
0
0
0
0
0
0
0
0
0
0
0
0
0
0
0
0
0
0
0
0
0
0
0
0
0
0
0
0
0
0
0
0
0
0
0
0
0
0
0
0
0
0
0
0
0
0
0
0
0
0
0
0
0
0
0
0
0
0
0
0
0
0
0
0
0
0
0
0
0
0
0
0
0
0
0
0
0
0
0
0
0
0
0
0
0
0
0
0
0
0
0
0
0
0
0
0
0
0
0
0
0
0
0
0
0
0
0
0
0
0
0
0
0
0
0
0
0
0
0
0
0
0
0
0
0
0
0
0
0
0
0
0
0
0
0
0
0
0
0
0
0
0
0
0
0
0
0
0
0
0
0
0
0
0
0
0
0
0
0
0
0
0
0
0
0
0
0
0
0
0
0
0
0
0
0
0
0
0
0
0
0
0
0
0
0
0
0
0
0
0
0
0
0
0
0
0
0
0
0
0
0
0
0
0
0
0
0
0
0
0
0
0
0
0
0
0
0
0
0
0
0
0
0
0
0
0
0
0
0
0
0
0
0
0
0
0
0
0
0
0
0
0
0
0
0
0
0
0
0
0
0
0
0
0
0
0
0
0
0
0
0
0
0
0
0
0
0
0
0
0
0
0
0
0
0
0
0
0
0
0
0
0
0
0
0
0
0
0
0
0
0
0
0
0
0
0
0
0
0
0
0
0
0
0
0
0
0
0
0
0
0
0
0
0
0
0
0
279
279
279
279
279
279
279
279
279
279
279
279
279
279
279
279
279
279
279
279
279
279
279
279
279
279
279
279
279
279
279
279
279
279
279
279
279
279
279
279
279
279
279
279
279
279
279
279
279
279
279
279
279
279
279
279
279
279
279
279
279
279
279
279
279
279
279
279
279
279
279
279
279
279
279
279
279
279
279
279
279
279
279
279
279
279
279
279
279
279
279
279
279
279
279
279
279
279
279
279
279
279
279
279
279
279
279
279
279
279
279
279
279
279
279
279
279
279
279
279
279
279
279
279
279
279
279
279
279
279
279
279
279
279
279
279
279
279
279
279
279
279
279
279
279
279
279
279
279
279
279
279
279
279
279
279
279
279
279
279
279
279
279
279
279
279
279
279
279
279
279
279
279
279
279
279
279
279
279
279
279
279
279
279
279
279
279
279
279
279
279
279
279
279
279
279
279
279
279
279
279
279
279
279
279
279
279
279
279
279
279
279
279
279
279
279
279
279
279
279
279
279
279
279
279
279
279
279
279
279
279
279
279
279
279
279
279
279
279
279
279
279
279
279
279
279
279
279
279
279
279
279
279
279
279
279
279
279
279
279
279
279
279
279
279
279
279
279
279
279
279
279
279
279
279
279
279
279
279
279
279
279
279
279
279
279
279
279
279
279
279
279
279
279
279
279
279
279
279
279
279
279
279
279
279
279
279
279
279
279
279
279
279
279
279
279
279
279
279
279
279
279
279
279
279
279
279
279
279
279
279
279
279
279
279
279
223
223
223
223
223
223
223
223
223
223
223
223
223
223
223
223
223
223
223
223
223
223
223
223
223
223
223
223
223
223
223
223
223
223
223
223
223
223
223
223
223
223
223
223
223
223
223
223
223
223
223
223
223
223
223
223
223
223
223
223
223
223
223
223
223
223
223
223
223
223
223
223
223
223
223
223
223
223
223
223
223
223
223
223
223
223
223
223
223
223
223
223
223
223
223
223
223
223
223
223
223
223
223
223
223
223
223
223
223
223
223
223
223
223
223
223
223
223
223
223
223
223
223
223
223
223
223
223
223
223
223
223
223
223
223
223
223
223
223
223
223
223
223
223
223
223
223
223
223
223
223
223
223
223
223
223
223
223
223
223
223
223
223
223
223
223
223
223
223
223
223
223
223
223
223
223
223
223
223
223
223
223
223
223
223
223
223
223
223
223
223
223
223
223
223
223
223
223
223
223
223
223
223
223
223
223
223
223
237
237
237
237
237
237
237
237
237
237
237
237
237
237
237
237
237
237
237
237
237
237
237
237
237
237
237
237
237
237
237
237
237
237
237
237
237
237
237
237
237
237
237
237
237
237
237
237
237
237
237
237
237
237
237
237
237
237
237
237
237
237
237
237
237
237
237
237
237
237
237
237
237
237
237
237
237
237
237
237
237
237
237
237
237
237
237
237
237
237
237
237
237
237
237
237
237
237
237
237
237
237
237
237
237
237
237
237
237
237
237
237
237
237
237
237
237
237
237
237
237
237
237
237
237
237
237
237
237
237
237
237
237
237
237
237
237
237
237
237
237
237
237
237
237
237
237
237
237
237
237
237
237
237
237
237
237
237
237
237
237
237
237
237
237
237
237
237
237
237
237
237
237
237
237
237
237
237
237
237
237
237
237
237
237
237
237
237
237
237
237
237
237
237
237
237
237
237
237
237
237
237
237
237
237
237
237
237
237
237
237
237
237
237
237
237
237
237
237
237
237
237
237
237
237
237
237
237
237
237
237
237
237
237
237
237
237
237
237
237
237
237
237
237
237
237
237
237
237
237
237
237
237
237
237
237
237
237
237
237
237
237
237
237
237
237
237
237
237
237
237
237
237
237
237
237
237
237
237
237
237
237
237
237
237
237
237
237
237
237
237
237
237
237
237
237
237
237
237
237
237
237
237
237
237
237
237
237
237
237
237
237
237
237
237
237
237
237
237
237
237
237
237
237
237
237
237
237
237
237
237
237
237
237
237
237
237
237
237
237
237
237
237
237
237
237
237
237
237
237
237
237
237
237
237
237
237
237
237
237
237
237
237
237
237
237
237
237
237
237
237
237
237
237
237
237
237
237
237
237
237
237
237
237
237
237
237
237
237
237
237
237
237
237
237
237
237
237
237
237
237
237
237
237
237
237
237
237
237
237
237
237
237
237
237
237
237
237
237
237
237
237
237
237
237
237
237
237
237
237
237
237
237
237
237
237
237
237
237
237
237
237
237
237
237
237
237
237
237
237
237
237
237
237
237
237
237
237
237
237
237
237
237
237
237
237
237
237
237
237
237
237
237
237
237
237
237
237
237
237
237
237
237
237
237
237
237
237
237
237
237
237
237
237
237
237
237
237
237
237
237
237
237
237
237
237
237
237
237
237
237
237
237
237
237
237
237
237
237
237
237
237
237
237
237
237
237
237
237
237
237
237
237
237
237
237
237
237
237
237
237
237
237
237
237
237
237
237
237
237
237
237
237
237
237
237
237
237
237
237
237
237
237
237
237
237
237
237
237
237
237
237
237
237
237
237
237
237
237
237
237
237
237
237
237
237
237
237
237
237
237
237
237
237
237
237
237
237
237
237
237
237
237
237
237
237
237
237
237
237
237
237
237
237
237
237
237
237
237
237
237
237
237
237
237
237
237
237
237
237
237
3
3
3
3
3
3
3
3
3
3
3
3
3
3
3
3
3
3
3
3
3
3
3
3
3
3
3
3
3
3
3
3
3
3
3
3
3
3
3
3
3
3
3
3
3
3
3
3
3
3
3
3
3
3
3
3
3
3
3
3
3
3
3
3
3
3
3
3
3
3
3
3
3
3
3
3
3
3
3
3
3
3
3
3
3
3
3
3
3
3
3
3
3
3
3
3
3
3
3
3
3
3
3
3
3
3
3
3
3
3
3
3
3
399
399
399
399
399
399
399
399
399
399
399
399
399
399
399
399
399
399
399
399
399
399
399
399
399
399
399
399
399
399
399
399
399
399
399
399
399
399
399
399
399
399
399
399
399
399
399
399
399
399
399
399
399
399
399
399
399
399
399
399
399
399
399
399
399
399
399
399
399
399
399
399
399
399
399
399
399
399
399
399
399
399
399
399
399
399
399
399
399
399
399
399
399
399
399
399
399
399
399
399
399
399
399
399
399
399
399
399
399
399
399
399
399
399
399
399
399
399
399
399
399
399
399
399
399
399
399
399
399
399
399
399
399
399
399
399
399
399
399
399
399
399
399
399
399
399
399
399
399
399
399
399
399
399
399
399
399
399
399
399
399
399
399
399
399
399
399
399
399
399
399
399
399
399
399
399
399
399
399
399
399
399
399
399
399
399
399
399
399
399
399
399
399
399
399
399
399
399
399
399
399
399
399
399
399
399
399
399
399
399
399
399
399
399
399
399
399
399
399
399
399
399
399
399
399
399
399
399
399
399
399
399
399
399
399
399
399
399
399
399
399
399
399
399
399
399
399
399
399
399
399
399
399
399
399
399
399
399
399
399
399
399
399
399
399
399
399
399
399
399
399
399
399
399
399
399
399
399
399
399
399
399
399
399
399
399
399
399
399
399
399
399
399
399
399
399
399
399
399
399
399
399
399
399
399
399
399
399
399
399
399
399
399
399
399
399
399
399
399
399
399
399
399
399
399
399
399
399
399
399
399
399
399
399
399
399
399
399
399
399
399
399
399
399
399
399
399
399
399
399
399
399
399
399
399
399
399
399
399
399
399
399
399
399
399
399
399
399
399
399
399
399
399
399
399
399
399
399
399
399
399
399
399
399
399
399
399
399
399
399
399
399
399
399
399
399
399
399
399
399
399
399
399
399
399
399
399
399
399
399
399
399
399
399
399
399
399
399
399
399
399
399
399
399
399
399
399
399
399
399
399
399
399
399
399
399
399
399
399
399
399
399
399
399
399
399
399
399
399
399
399
399
399
399
399
399
399
399
399
399
399
399
399
399
399
399
399
399
399
399
399
399
399
399
399
399
399
399
399
399
399
399
399
399
399
399
399
399
399
399
399
399
399
399
399
399
399
399
399
399
399
399
399
399
399
399
399
399
399
399
399
399
399
399
399
399
399
399
399
399
399
399
399
399
399
399
399
399
399
399
399
399
399
399
399
399
399
399
399
399
399
399
399
399
399
399
399
399
399
399
399
399
399
399
399
399
399
399
399
399
399
399
399
399
399
399
399
399
399
399
399
399
399
399
399
399
399
399
399
399
399
399
399
399
399
399
399
399
399
399
399
399
399
399
399
399
399
399
399
399
399
399
399
399
399
399
399
399
399
399
399
399
399
399
399
399
399
399
399
399
399
399
399
399
399
399
399
399
399
399
399
399
399
399
399
399
399
399
399
399
399
399
399
399
399
399
399
399
399
399
399
399
399
399
399
399
399
399
399
399
399
399
399
399
399
399
399
399
399
399
399
399
399
399
399
399
399
399
399
399
399
399
399
399
399
399
399
399
399
399
399
399
399
399
399
399
399
399
399
399
399
399
399
399
399
399
399
399
399
399
399
399
399
399
399
399
399
399
399
399
399
399
399
399
399
399
399
399
399
399
399
399
399
399
399
399
399
399
399
399
399
399
399
399
399
399
399
399
399
399
399
399
399
399
399
399
399
399
399
399
399
399
399
399
399
399
399
399
399
399
399
399
399
399
399
399
399
399
399
399
399
399
399
399
399
399
399
399
399
399
399
399
399
399
399
399
399
399
399
399
399
399
399
399
399
399
399
399
399
399
399
399
399
399
399
399
399
399
399
399
399
399
399
399
399
399
399
399
399
399
399
399
399
399
399
399
399
399
399
399
