# Supplementary material for: Comparative Analysis of Majority Language Influence on North Sámi Prosody Using WaveNet-Based modeling
Source: Lang Speech. 2020 Dec 29;65(4):859–88. doi: 10.1177/0023830920983591 (PMC9669769; doi:10.1177/0023830920983591)
Supplement: sj-tgz-1-las-10.1177_0023830920983591 – Supplemental material for Comparative Analysis of Majority Language Influence on North Sámi Prosody Using WaveNet-Based modeling [file sj-tgz-1-las-10.1177_0023830920983591.tgz › supplementary/WORD/sut-m-4-91.lnu]

293
293
293
293
293
293
293
293
293
293
293
293
293
293
293
293
293
293
293
293
293
293
293
293
293
293
293
293
293
293
293
293
293
293
293
293
293
293
293
293
293
293
293
293
293
293
293
293
293
293
293
293
293
293
293
293
293
293
293
293
293
293
293
293
293
293
293
293
293
293
293
293
293
293
293
293
293
293
293
293
293
293
293
293
293
293
293
293
293
293
293
293
293
293
293
293
293
293
293
293
293
293
293
293
293
293
293
293
293
293
293
293
293
293
293
293
293
293
293
293
293
293
293
293
293
293
293
293
293
293
293
293
293
293
293
293
293
293
293
293
293
293
293
293
293
293
293
293
293
293
293
293
293
293
293
293
293
293
293
293
293
293
293
293
293
293
293
293
293
293
293
293
293
293
293
293
293
293
293
293
293
293
293
293
293
293
293
293
293
293
293
293
293
293
293
293
293
293
293
293
293
293
293
293
293
293
293
293
293
293
293
293
293
293
293
293
293
293
293
293
293
293
293
293
293
293
293
293
293
293
293
293
293
293
293
293
293
293
293
293
293
293
293
293
293
293
293
293
293
293
293
293
293
293
293
293
293
293
293
293
293
293
293
293
293
293
293
293
293
293
293
293
333
333
333
333
333
333
333
333
333
333
333
333
333
333
333
333
333
333
333
333
333
333
333
333
333
333
333
333
333
333
333
333
333
333
333
333
333
333
333
333
333
333
333
333
333
333
333
333
333
333
333
333
333
333
333
333
333
333
333
333
333
333
333
333
333
333
333
333
333
333
333
333
333
333
333
333
333
333
333
333
333
333
333
333
333
333
333
333
333
333
333
333
333
333
333
333
333
333
333
333
333
333
333
333
333
333
333
333
333
333
333
333
333
333
333
333
333
333
333
333
333
333
333
333
333
333
333
333
333
333
333
333
333
333
333
333
333
333
333
333
333
333
333
333
333
333
333
333
333
333
333
333
333
333
333
333
333
333
333
333
333
333
333
333
333
333
333
333
333
333
333
333
333
333
333
333
333
333
333
333
333
333
333
333
333
333
333
333
333
333
333
333
333
333
333
333
333
333
333
333
333
333
333
333
333
333
333
333
333
333
333
333
333
333
333
333
333
333
333
333
333
333
333
333
333
333
333
333
333
333
333
333
333
333
333
333
333
333
333
333
333
333
333
333
333
333
333
333
333
333
333
333
333
333
333
333
333
333
333
333
333
333
333
333
333
333
333
333
333
333
333
333
333
333
333
333
333
333
333
333
333
333
333
333
333
333
333
333
333
333
333
333
333
333
333
333
333
333
333
333
333
333
333
333
333
333
333
333
333
333
333
333
333
333
333
333
333
333
333
333
333
333
333
333
333
333
333
333
333
333
333
333
333
333
333
333
333
333
333
333
333
333
333
333
333
333
333
333
333
333
333
333
333
333
333
333
333
333
333
333
333
333
333
333
333
333
333
333
333
333
333
333
333
333
333
333
333
333
333
333
333
333
333
333
333
333
333
333
333
333
333
333
333
333
333
333
333
333
333
333
333
333
333
333
333
333
333
333
333
333
333
333
333
333
333
333
333
333
333
333
333
333
333
333
333
333
333
333
333
333
333
333
333
333
333
333
333
333
333
333
333
333
333
333
333
333
333
333
333
333
333
333
333
333
333
333
333
333
333
333
333
333
333
333
333
333
333
333
333
333
333
333
333
333
333
333
333
333
333
333
333
333
333
333
333
333
333
333
333
333
333
333
333
333
333
333
333
333
333
333
333
333
333
333
333
333
333
333
333
333
333
333
333
333
333
333
333
333
333
333
333
333
333
333
333
333
333
333
333
333
333
333
333
333
333
333
333
333
333
333
333
333
333
333
333
333
333
333
333
333
333
333
333
333
333
333
333
333
333
333
333
333
333
333
333
333
333
333
333
333
333
333
333
333
333
333
333
0
0
0
0
0
0
0
0
0
0
0
0
0
0
0
0
0
0
0
0
0
0
0
0
0
0
0
0
0
0
0
0
0
0
0
0
0
0
0
0
0
0
0
0
0
0
0
0
0
0
0
0
0
0
0
0
0
0
0
0
0
0
0
0
0
0
0
0
0
0
0
0
0
0
0
0
0
0
0
0
0
0
0
0
0
0
0
0
0
0
0
0
0
0
0
0
0
0
0
0
0
0
0
0
0
0
0
0
0
0
0
0
0
0
0
0
0
0
0
0
0
0
0
0
0
0
0
365
365
365
365
365
365
365
365
365
365
365
365
365
365
365
365
365
365
365
365
365
365
365
365
365
365
365
365
365
365
365
365
365
365
365
365
365
365
365
365
365
365
365
365
365
365
365
365
365
365
365
365
365
365
365
365
365
365
365
365
365
365
365
365
365
365
365
365
365
365
365
365
365
365
365
365
365
365
365
365
365
365
365
365
365
365
365
365
365
365
365
365
365
365
365
365
365
365
365
365
365
365
365
365
365
365
365
365
365
365
365
365
365
365
365
365
365
365
365
365
365
365
365
365
365
365
365
365
365
365
365
365
365
365
365
365
365
365
365
365
365
365
365
365
365
365
365
365
365
365
365
365
365
365
365
365
365
365
365
365
365
365
365
365
365
365
365
365
365
365
365
365
365
365
365
365
365
365
365
365
365
365
365
365
365
365
365
365
365
365
365
365
365
365
365
365
365
365
365
365
365
365
365
365
365
365
365
365
365
365
365
365
365
365
365
365
365
365
365
365
365
365
365
365
365
365
365
365
365
365
365
365
365
365
365
365
365
365
365
365
365
365
365
365
365
365
365
365
365
365
365
365
365
365
365
365
365
365
365
365
365
365
365
365
365
365
365
365
365
365
365
365
365
365
365
365
365
365
365
365
365
365
365
365
365
365
365
365
365
365
365
365
365
365
365
365
399
399
399
399
399
399
399
399
399
399
399
399
399
399
399
399
399
399
399
399
399
399
399
399
399
399
399
399
399
399
399
399
399
399
399
399
399
399
399
399
399
399
399
399
399
399
399
399
399
399
399
399
399
399
399
399
399
399
399
399
399
399
399
399
399
399
399
399
399
399
399
399
399
399
399
399
399
399
399
399
399
399
399
399
399
399
399
399
399
399
399
399
399
399
399
399
399
399
399
399
399
399
399
399
399
399
399
399
399
399
399
399
399
399
399
399
399
399
399
399
399
399
399
399
399
399
399
399
399
399
399
399
399
399
399
399
399
399
399
399
399
399
399
399
399
399
399
399
399
399
399
399
399
399
399
399
399
399
399
399
399
399
399
399
399
399
399
399
399
399
399
399
399
399
399
399
399
399
399
399
399
399
399
399
399
399
399
399
399
399
399
399
399
399
399
399
399
399
399
399
399
399
399
399
399
399
399
399
399
399
399
399
399
399
399
399
399
399
399
399
399
399
399
399
399
399
399
399
399
399
399
399
399
399
399
399
399
399
399
399
399
399
399
399
399
399
399
399
399
399
399
399
399
399
399
399
399
399
399
399
399
399
399
399
399
399
399
399
399
399
399
399
399
399
399
399
399
399
399
399
399
399
399
399
399
399
399
399
399
399
399
399
399
399
399
399
399
399
399
399
399
399
399
399
399
399
399
399
399
399
399
399
399
399
399
399
399
399
399
399
399
399
399
399
399
399
399
399
399
399
399
399
399
399
399
399
399
399
399
399
399
399
399
399
399
399
399
399
399
399
399
399
399
399
399
399
399
399
399
399
399
399
399
399
399
399
399
399
399
399
399
399
399
399
399
399
399
399
399
399
399
399
399
399
399
399
399
399
399
399
399
399
399
399
399
399
399
399
399
399
399
399
399
399
399
399
399
399
399
399
399
399
399
399
399
399
399
399
399
399
399
399
399
399
399
399
399
399
399
399
399
399
399
399
399
399
399
399
399
399
399
399
399
399
399
399
399
399
399
399
399
399
399
399
399
399
399
399
399
399
399
399
399
399
399
399
399
399
399
399
399
399
399
399
399
399
399
399
399
399
399
399
399
399
399
399
399
399
399
399
399
399
399
399
399
399
399
399
399
399
399
399
399
399
399
399
399
399
399
399
399
399
399
399
399
399
399
399
399
399
399
399
399
399
399
399
399
399
399
399
399
399
399
399
399
399
399
399
399
399
399
399
399
399
399
399
399
399
399
399
399
399
399
399
399
399
399
399
399
399
399
399
399
399
399
399
399
399
399
399
399
399
399
399
399
399
399
399
399
399
399
399
399
399
399
399
399
399
399
399
399
399
399
399
399
399
399
399
399
399
399
399
399
399
399
399
399
399
399
399
399
399
399
399
399
399
399
399
399
399
399
399
399
399
399
399
399
399
399
399
399
399
399
399
399
399
399
399
399
399
399
399
399
399
399
399
399
399
399
399
399
399
399
399
399
399
399
399
399
399
399
399
399
399
399
399
399
399
399
399
399
399
399
399
399
399
399
399
399
399
399
399
399
399
399
399
399
399
399
399
399
399
399
399
399
399
399
399
399
399
399
399
399
399
399
399
399
399
399
399
399
399
399
399
399
399
399
399
399
399
399
399
399
399
399
399
399
399
399
399
399
399
399
399
399
399
399
399
399
399
399
399
399
399
399
399
399
399
399
399
399
399
399
399
399
399
399
399
399
399
399
399
399
399
399
399
399
399
399
399
399
399
399
399
399
399
399
399
399
399
399
399
399
399
399
399
399
399
399
399
399
399
399
399
399
399
399
399
399
399
399
399
399
399
399
399
399
399
399
399
399
399
399
399
399
399
399
399
399
399
399
399
399
399
399
399
399
399
399
399
399
399
399
399
399
399
399
399
399
399
399
399
399
399
399
399
399
399
399
399
399
399
399
399
399
399
399
399
399
399
399
399
399
399
399
399
399
399
399
399
399
399
399
399
399
399
399
399
399
399
399
399
399
399
399
399
399
399
399
399
399
399
399
399
399
399
399
399
399
399
399
399
399
399
399
399
399
399
399
399
399
399
399
399
399
399
399
399
399
399
399
399
399
399
399
399
399
399
399
399
399
399
399
399
399
399
399
399
399
399
399
399
399
399
399
399
399
399
399
399
399
399
399
399
399
399
399
399
399
399
399
399
399
399
399
399
399
399
399
399
399
399
399
399
399
399
399
399
399
399
399
399
399
399
399
399
399
399
399
399
399
399
399
399
399
399
399
399
399
399
399
399
399
399
399
399
399
399
399
399
399
399
399
399
399
399
399
399
399
399
399
399
399
399
399
399
399
399
399
399
399
399
399
399
399
399
399
399
399
399
399
399
399
399
399
399
399
399
399
399
399
399
399
399
399
399
399
399
399
399
399
399
399
399
399
399
399
399
399
399
399
399
399
399
399
399
399
399
399
399
399
399
399
399
399
399
399
399
399
399
399
399
399
399
399
399
399
399
399
399
399
399
399
399
399
399
399
399
399
399
399
399
399
399
399
399
399
399
399
399
399
399
399
399
399
399
399
399
399
399
399
399
399
399
399
399
399
399
399
399
399
399
399
399
399
399
399
399
399
399
399
399
399
399
399
399
399
399
399
399
399
399
399
399
399
399
399
399
399
399
399
399
399
399
399
399
399
399
399
399
399
399
399
399
399
399
399
399
399
399
399
399
399
399
399
399
399
399
399
399
399
399
399
399
399
399
399
399
399
0
0
0
0
0
0
0
0
0
0
0
0
0
0
0
0
0
0
0
0
0
0
0
0
0
0
0
0
0
0
0
0
0
0
0
0
0
0
0
0
0
0
0
0
0
0
0
0
0
0
0
0
0
0
0
0
0
0
0
0
0
0
0
0
0
0
0
0
0
0
0
0
0
0
0
0
0
0
0
0
0
0
0
0
0
0
0
0
0
0
0
0
0
0
0
0
0
0
0
0
0
0
0
0
0
0
0
0
0
0
0
0
0
0
0
0
0
0
0
0
0
0
0
0
0
0
0
0
0
0
0
0
0
0
0
0
0
0
0
0
0
0
0
0
0
0
0
0
0
0
0
0
0
0
0
0
0
0
0
0
0
0
0
0
0
0
0
0
0
0
0
0
0
0
0
1
1
1
1
1
1
1
1
1
1
1
1
1
1
1
1
1
1
1
1
1
1
1
1
1
1
1
1
1
1
1
1
1
1
1
1
1
1
1
1
1
1
1
1
1
1
1
1
1
1
1
1
1
1
1
1
1
1
1
1
1
1
1
1
1
1
1
1
1
1
1
1
1
1
1
1
1
1
1
1
353
353
353
353
353
353
353
353
353
353
353
353
353
353
353
353
353
353
353
353
353
353
353
353
353
353
353
353
353
353
353
353
353
353
353
353
353
353
353
353
353
353
353
353
353
353
353
353
353
353
353
353
353
353
353
353
353
353
353
353
353
353
353
353
353
353
353
353
353
353
353
353
353
353
353
353
353
353
353
353
353
353
353
353
353
353
353
353
353
353
353
353
353
353
353
353
353
353
353
353
353
353
353
353
353
353
353
353
353
353
353
353
353
353
353
353
353
353
353
353
353
353
353
353
353
353
353
353
353
353
353
353
353
353
353
353
353
353
353
353
353
353
353
353
353
353
353
353
353
353
353
353
353
353
353
353
353
353
353
353
353
353
353
353
353
353
353
353
353
353
353
353
353
353
353
353
353
353
353
353
353
353
353
353
353
353
353
353
353
353
353
353
353
353
353
353
353
353
353
353
353
353
353
353
353
353
353
353
353
353
353
353
353
353
353
353
353
353
353
353
353
353
353
353
353
353
353
353
353
353
353
353
353
353
353
353
353
353
353
353
353
353
353
353
353
353
353
353
353
353
353
353
353
353
353
353
353
353
353
353
353
353
353
353
353
353
353
353
353
353
353
353
353
353
353
353
353
353
353
353
353
353
353
353
353
353
353
353
353
353
353
353
353
353
353
353
353
353
353
353
353
353
353
353
353
353
353
353
353
353
353
353
353
353
353
353
353
353
353
353
353
353
353
353
353
353
353
353
353
353
353
353
353
353
353
353
353
353
353
353
353
353
353
353
353
353
353
353
353
353
353
353
353
353
353
353
353
353
353
353
353
353
353
353
353
353
353
353
353
353
353
353
353
353
353
353
353
353
353
353
353
353
353
353
353
353
353
353
353
353
353
353
353
353
353
353
353
353
353
353
353
353
353
353
353
353
353
353
353
353
353
353
353
353
353
353
353
353
353
353
353
353
353
353
353
353
353
353
353
353
353
353
353
353
353
353
353
353
353
353
353
353
353
353
353
353
353
353
353
353
353
353
353
353
353
353
353
353
353
353
353
353
353
353
353
353
353
353
353
353
353
353
353
353
353
353
353
353
353
353
353
353
353
353
353
353
353
353
353
353
353
353
353
353
353
353
353
353
353
353
353
353
353
353
353
353
353
353
353
353
353
353
353
353
353
353
353
353
353
353
353
353
353
353
353
353
353
353
353
353
353
353
353
353
353
353
353
353
353
353
353
353
353
353
353
353
353
353
353
353
353
353
353
353
353
353
353
353
353
353
353
353
353
353
353
353
353
353
353
353
353
353
353
353
353
353
353
353
353
353
353
353
353
353
353
353
353
353
353
353
353
353
353
353
353
353
353
353
353
353
399
399
399
399
399
399
399
399
399
399
399
399
399
399
399
399
399
399
399
399
399
399
399
399
399
399
399
399
399
399
399
399
399
399
399
399
399
399
399
399
399
399
399
399
399
399
399
399
399
399
399
399
399
399
399
399
399
399
399
399
399
399
399
399
399
399
399
399
399
399
399
399
399
399
399
399
399
399
399
399
399
399
399
399
399
399
399
399
399
399
399
399
399
399
399
399
399
399
399
399
399
399
399
399
399
399
399
399
399
399
399
399
399
399
399
399
399
399
399
399
399
399
399
399
399
399
399
399
399
399
399
399
399
399
399
399
399
399
399
399
399
399
399
399
399
399
399
399
399
399
399
399
399
399
399
399
399
399
399
399
399
399
399
399
399
399
399
399
399
399
399
399
399
399
399
399
399
399
399
399
399
399
399
399
399
399
399
399
399
399
399
399
399
399
399
399
399
399
399
399
399
399
399
399
399
399
399
399
399
399
399
399
399
399
399
399
399
399
399
399
399
399
399
399
399
399
399
399
399
399
399
399
399
399
399
399
399
399
399
399
399
399
399
399
399
399
399
399
399
399
399
399
399
399
399
399
399
399
399
399
399
399
399
399
399
399
399
399
399
399
399
399
399
399
399
399
399
399
399
399
399
399
399
399
399
399
399
399
399
399
399
399
399
399
399
399
399
399
399
399
399
399
399
399
399
399
399
399
399
399
399
399
399
399
399
399
399
399
399
399
399
399
399
399
399
399
399
399
399
399
399
399
399
399
399
399
399
399
399
399
399
399
399
399
399
399
399
399
399
399
399
399
399
399
399
399
399
399
399
399
399
399
399
399
399
399
399
399
399
399
399
399
399
399
399
399
291
291
291
291
291
291
291
291
291
291
291
291
291
291
291
291
291
291
291
291
291
291
291
291
291
291
291
291
291
291
291
291
291
291
291
291
291
291
291
291
291
291
291
291
291
291
291
291
291
291
291
291
291
291
291
291
291
291
291
291
291
291
291
291
291
291
291
291
291
291
291
291
291
291
291
291
291
291
291
291
291
291
291
291
291
291
291
291
291
291
291
291
291
291
291
291
291
291
291
291
291
291
291
291
291
291
291
291
291
291
291
291
291
291
291
291
291
291
291
291
291
291
291
291
291
291
291
291
291
291
291
291
291
291
291
291
291
291
291
291
291
291
291
291
291
291
291
291
291
291
291
291
291
291
291
291
291
291
291
291
291
291
291
291
291
291
291
291
291
291
291
291
291
291
291
291
291
291
291
291
291
291
291
291
291
291
291
291
291
291
291
291
291
291
291
291
291
291
291
291
291
291
291
291
291
291
291
291
291
291
291
291
291
291
291
291
291
291
291
291
291
291
291
291
291
291
291
291
291
291
291
291
291
291
291
291
291
291
291
291
291
291
291
291
291
291
291
291
291
291
291
291
291
291
291
291
389
389
389
389
389
389
389
389
389
389
389
389
389
389
389
389
389
389
389
389
389
389
389
389
389
389
389
389
389
389
389
389
389
389
389
389
389
389
389
389
389
389
389
389
389
389
389
389
389
389
389
389
389
389
389
389
389
389
389
389
389
389
389
389
389
389
389
389
389
389
389
389
389
389
389
389
389
389
389
389
389
389
389
389
389
389
389
389
389
389
389
389
389
389
389
389
389
389
389
389
389
389
389
389
389
389
389
389
389
389
389
389
389
389
389
389
389
389
389
389
389
389
389
389
389
389
389
389
389
389
389
389
389
389
389
389
389
389
389
389
389
389
389
389
389
389
389
389
389
389
389
389
389
389
389
389
389
389
389
389
389
389
389
389
389
389
389
389
389
389
389
389
389
389
389
389
389
389
389
389
389
389
389
389
389
389
389
389
389
389
389
389
389
389
389
389
389
389
389
389
389
389
389
389
389
389
389
389
389
389
389
389
389
389
389
389
389
389
389
389
389
389
389
389
389
389
389
389
389
389
389
389
389
389
389
389
389
389
389
389
389
389
389
389
389
389
389
389
389
389
389
389
389
389
389
389
389
389
389
389
389
389
389
389
389
389
389
389
389
389
389
389
389
389
389
389
389
389
389
389
389
389
389
389
389
389
389
389
389
389
389
389
389
389
389
389
389
389
389
389
389
389
389
389
389
389
389
389
389
389
389
389
389
389
389
389
389
389
389
389
389
389
389
389
389
389
389
389
389
389
389
389
389
389
389
389
389
389
389
389
389
389
389
389
389
389
389
389
389
389
389
389
389
389
389
389
389
389
389
389
389
389
389
389
389
389
389
389
389
389
389
389
389
389
389
389
389
389
389
389
389
389
389
389
389
389
389
389
389
389
389
389
389
389
389
389
389
389
389
389
389
389
389
389
389
389
389
389
389
389
389
389
389
389
389
389
389
389
389
389
389
389
389
389
389
389
389
389
389
389
389
389
389
389
389
389
389
389
389
389
389
389
389
389
389
389
389
389
389
389
389
389
389
389
389
389
389
389
389
389
389
389
389
389
389
389
389
389
389
389
389
389
389
389
389
389
389
389
389
389
389
389
389
389
389
389
389
389
389
389
389
389
389
389
389
389
389
389
389
389
389
389
389
389
389
389
389
389
389
389
389
389
389
389
389
389
389
389
389
389
389
389
389
389
389
389
389
389
389
389
389
389
389
389
389
389
389
389
389
389
389
389
389
389
389
389
389
389
389
389
389
389
389
389
389
389
389
389
389
389
389
389
389
389
389
389
389
389
389
389
389
389
389
389
389
389
389
389
389
389
389
389
389
389
389
389
389
389
389
389
389
389
389
389
389
389
389
389
389
389
0
0
0
0
0
0
0
0
0
0
0
0
0
0
0
0
0
0
0
0
0
0
0
0
0
0
0
0
0
0
0
0
0
0
0
0
0
0
0
0
0
0
0
0
0
0
0
0
0
0
0
0
0
0
0
0
367
367
367
367
367
367
367
367
367
367
367
367
367
367
367
367
367
367
367
367
367
367
367
367
367
367
367
367
367
367
367
367
367
367
367
367
367
367
367
367
367
367
367
367
367
367
367
367
367
367
367
367
367
367
367
367
367
367
367
367
367
367
367
367
367
367
367
367
367
367
367
367
367
367
367
367
367
367
367
367
367
367
367
367
367
367
367
367
367
367
367
367
367
367
367
367
367
367
367
367
367
367
367
367
367
367
367
367
367
367
367
367
367
367
367
367
367
367
367
367
367
367
367
367
367
367
367
367
367
367
367
367
367
367
367
367
367
367
367
367
367
367
367
367
367
367
367
367
367
367
367
367
367
367
367
367
367
367
367
367
367
367
367
367
367
367
367
367
367
367
367
367
367
367
367
367
367
367
367
367
367
367
367
367
367
367
367
367
367
367
367
367
367
367
367
367
367
367
367
367
367
367
367
367
367
367
367
367
367
367
367
367
367
367
367
367
367
367
367
367
367
367
367
367
367
367
367
367
367
367
367
367
367
367
367
367
367
367
367
367
367
367
367
367
367
367
367
367
367
367
367
367
367
367
367
367
367
367
367
367
367
367
367
367
367
367
367
367
367
367
367
367
367
367
367
367
367
367
367
367
367
367
367
367
367
367
367
367
367
367
367
367
367
367
367
367
367
367
367
367
367
367
367
367
367
367
367
367
367
367
367
367
367
367
367
367
367
367
367
367
367
367
367
367
367
367
367
367
367
367
367
367
367
367
367
367
367
367
367
367
367
367
367
367
367
367
367
367
367
367
367
367
367
367
367
367
367
367
367
367
367
367
367
367
367
367
367
367
367
367
367
367
367
367
367
367
367
367
367
367
367
367
367
367
367
367
367
367
367
367
367
367
367
367
367
367
367
367
367
367
367
367
367
367
367
367
367
367
367
367
367
367
367
367
367
367
367
367
367
367
367
367
367
367
367
367
367
367
367
367
367
367
367
367
367
367
367
367
367
367
367
367
367
367
367
367
367
367
367
367
367
367
367
367
367
367
367
367
367
367
367
367
367
367
367
367
367
367
367
367
367
367
367
367
367
367
367
367
367
367
367
367
367
367
367
367
367
367
367
367
367
367
367
367
367
367
367
367
367
367
367
367
367
367
35
35
35
35
35
35
35
35
35
35
35
35
35
35
35
35
35
35
35
35
35
35
35
35
35
35
35
35
35
35
35
35
35
35
35
35
35
35
35
35
35
35
35
35
35
35
35
35
35
35
35
35
35
35
35
35
35
35
35
35
35
35
35
35
35
35
35
35
35
35
35
35
35
35
35
35
35
35
35
35
35
35
35
35
35
35
35
35
35
35
35
35
35
35
35
35
35
35
35
35
35
35
35
35
35
35
35
35
35
35
35
35
35
35
35
35
35
35
35
35
35
35
35
35
35
35
35
35
35
35
35
35
35
35
35
35
35
35
35
35
35
35
35
35
35
35
35
35
35
35
35
35
35
35
35
35
35
35
35
35
35
35
35
35
35
35
35
35
35
35
35
35
35
35
35
35
35
35
35
35
35
35
35
35
35
35
35
35
35
35
35
35
35
35
35
35
35
35
35
35
35
35
35
35
35
35
35
35
35
35
35
35
35
35
35
35
0
0
0
0
0
0
0
0
0
0
0
0
0
0
0
0
0
0
0
0
0
0
0
0
0
0
0
0
0
0
0
0
0
0
0
0
0
0
0
0
0
0
0
0
0
0
0
0
0
0
0
0
0
0
0
0
0
0
0
0
0
0
0
0
0
0
0
0
0
0
0
0
0
0
0
0
0
0
0
0
0
0
0
0
0
0
0
0
0
0
0
0
0
0
0
0
0
0
0
0
0
0
0
0
0
0
0
0
0
0
0
0
0
0
0
0
0
0
0
0
0
0
0
0
0
0
0
0
0
0
0
0
0
0
0
0
0
0
0
0
0
0
0
0
0
0
0
0
0
0
0
0
0
0
0
0
0
0
0
0
0
0
0
0
0
0
0
0
0
0
0
0
0
0
0
0
0
0
0
0
0
0
0
0
0
0
0
0
0
0
0
0
0
0
0
0
0
0
0
0
0
0
0
0
0
0
0
0
0
0
0
0
0
0
0
0
0
0
0
0
0
0
0
0
0
0
0
0
0
0
0
0
0
0
0
0
0
0
0
0
0
0
0
0
0
0
0
0
0
0
0
0
0
0
0
0
0
0
0
0
0
0
0
0
0
0
0
0
0
0
0
0
0
0
0
0
0
0
0
0
0
0
0
0
0
0
0
0
0
0
0
0
0
0
0
0
0
0
0
0
0
0
0
0
0
0
0
0
0
0
0
0
0
0
0
0
0
0
0
0
0
0
0
0
0
0
0
0
0
0
0
0
0
0
0
0
0
0
0
0
0
0
0
0
0
0
0
0
0
0
0
0
0
0
0
0
0
0
0
0
0
0
0
0
0
0
0
0
0
0
0
0
0
0
0
0
0
0
0
0
0
0
0
0
0
0
0
0
0
0
0
0
0
0
0
0
0
0
0
0
0
0
0
0
0
0
0
0
0
0
0
0
0
0
0
0
0
0
0
0
0
0
0
0
0
0
0
0
0
0
0
0
0
0
0
0
0
0
0
0
0
0
0
0
0
0
0
0
0
0
0
0
0
0
0
0
0
0
0
0
0
0
0
0
0
0
0
0
0
0
0
0
0
0
0
0
0
0
0
0
0
0
0
0
0
0
0
0
0
0
0
0
0
0
0
0
0
0
0
0
0
0
0
0
0
0
0
0
0
0
0
0
0
0
0
0
0
0
0
0
43
43
43
43
43
43
43
43
43
43
43
43
43
43
43
43
43
43
43
43
43
43
43
43
43
43
43
43
43
43
43
43
43
43
43
43
43
43
43
43
43
43
43
43
43
43
43
43
43
43
43
43
43
43
43
43
43
43
43
43
43
43
43
43
43
43
43
43
43
43
43
43
43
43
43
43
43
43
43
43
43
43
43
43
43
43
43
43
43
43
43
43
43
43
43
43
43
43
43
43
43
43
43
43
43
43
43
43
43
43
43
43
43
43
43
43
43
43
43
43
43
43
43
43
43
43
43
43
43
43
43
43
43
43
43
43
43
43
43
43
43
43
43
43
43
43
43
43
43
43
43
43
43
43
43
43
43
43
43
43
43
43
43
43
43
43
43
43
43
43
43
43
43
43
43
43
43
43
43
43
43
43
43
43
43
43
43
43
43
43
43
43
43
43
43
43
43
43
43
43
43
43
43
43
43
43
43
43
49
49
49
49
49
49
49
49
49
49
49
49
49
49
49
49
49
49
49
49
49
49
49
49
49
49
49
49
49
49
49
49
49
49
49
49
49
49
49
49
49
49
49
49
49
49
49
49
49
49
49
49
49
49
49
49
49
49
49
49
49
49
49
49
49
49
49
49
49
49
49
49
49
49
49
49
49
49
49
49
49
49
49
49
49
49
49
49
49
49
49
49
49
49
49
49
49
49
49
49
49
49
49
49
49
49
49
49
49
49
49
49
49
49
49
49
49
49
49
49
49
49
49
49
49
49
49
49
49
49
49
49
49
49
49
49
49
49
49
49
49
49
49
49
49
49
49
49
49
49
49
49
49
49
49
49
49
49
49
49
49
49
49
49
49
49
49
49
49
49
49
49
49
49
49
49
49
49
49
49
49
49
49
49
49
49
49
49
49
49
49
49
49
49
49
49
49
49
49
49
49
49
49
49
49
49
49
49
49
49
49
49
49
49
49
49
49
49
49
49
49
49
49
49
49
49
49
49
49
49
49
49
49
49
49
49
49
49
49
49
49
49
49
49
49
49
49
49
49
49
49
49
49
49
49
49
49
49
49
49
49
49
49
49
49
49
49
49
49
49
49
49
49
49
49
49
49
49
49
49
49
49
49
49
49
49
49
49
49
49
49
49
49
49
49
49
49
49
49
49
49
49
49
49
49
49
49
49
49
49
49
49
49
49
49
49
49
49
49
49
49
49
49
49
49
49
49
49
49
49
49
49
49
49
49
49
49
49
49
49
49
49
49
49
49
49
49
49
49
49
49
49
49
49
49
49
49
49
49
49
49
49
49
49
49
49
49
49
49
49
49
49
49
49
49
49
49
49
49
49
49
49
49
49
0
0
0
0
0
0
0
0
0
0
0
0
0
0
0
0
0
0
0
0
0
0
0
0
0
0
0
0
0
0
0
0
0
0
0
0
0
0
0
0
0
0
0
0
0
0
0
0
0
0
0
0
0
0
0
0
0
0
0
0
0
0
0
0
0
0
0
0
0
0
0
0
391
391
391
391
391
391
391
391
391
391
391
391
391
391
391
391
391
391
391
391
391
391
391
391
391
391
391
391
391
391
391
391
391
391
391
391
391
391
391
391
391
391
391
391
391
391
391
391
391
391
391
391
391
391
391
391
391
391
391
391
391
391
391
391
391
391
391
391
391
391
391
391
391
391
391
391
391
391
391
391
391
391
391
391
391
391
391
391
391
391
391
391
391
391
391
391
391
391
391
391
391
391
391
391
391
391
391
391
391
391
391
391
391
391
391
391
391
391
391
391
391
391
391
391
391
391
391
391
391
391
391
391
391
391
391
391
391
391
391
391
391
391
391
391
391
391
391
391
391
391
391
391
391
391
391
391
391
391
391
391
391
391
391
391
391
391
391
391
391
391
391
391
391
391
391
391
391
391
391
391
391
391
391
391
391
391
391
391
391
391
391
391
391
391
391
391
391
391
391
391
391
391
391
391
391
391
391
391
391
391
391
391
391
391
391
391
391
391
391
391
391
391
391
391
391
391
391
391
391
391
391
391
391
391
391
391
391
391
391
391
391
391
391
391
391
391
391
391
391
391
391
391
391
391
391
391
391
391
391
391
391
391
391
391
391
391
391
391
391
391
391
391
391
391
391
391
391
391
391
391
391
391
391
391
391
391
391
391
391
391
391
391
391
391
391
391
391
391
391
391
391
391
391
391
391
391
391
391
391
391
391
391
391
391
391
391
391
391
391
391
391
391
391
391
391
391
391
391
391
391
391
391
391
391
391
391
391
391
391
391
391
391
391
391
391
391
391
391
391
391
391
391
391
391
391
391
391
391
391
391
391
391
391
391
391
391
391
391
391
391
391
391
391
391
391
391
391
391
391
391
391
391
391
391
391
391
391
391
391
391
391
391
391
391
391
391
391
391
391
391
391
391
391
391
391
391
391
391
391
391
391
391
391
391
391
391
391
391
391
391
391
391
391
391
391
391
391
391
391
391
391
391
391
391
391
391
391
391
391
391
391
391
391
391
391
391
391
391
391
391
391
391
391
391
391
391
391
391
391
391
391
391
391
391
391
391
391
391
391
391
391
391
391
391
391
391
391
391
391
391
391
391
391
391
391
391
391
391
391
391
391
391
391
391
391
391
391
391
391
391
391
391
391
391
391
391
391
391
391
391
391
391
391
391
391
391
391
391
391
391
391
391
391
391
391
391
391
391
391
391
391
391
391
391
391
391
391
391
391
391
391
391
391
391
391
391
391
391
391
391
391
391
391
391
391
391
391
391
391
391
391
391
391
391
391
391
391
391
391
391
391
391
391
391
391
391
391
391
391
391
391
391
391
391
391
391
391
391
391
391
391
391
391
391
391
391
391
391
391
391
391
391
391
391
391
391
391
391
391
391
391
391
391
391
391
391
391
391
391
391
391
391
391
391
391
391
391
391
391
391
391
391
391
391
391
391
391
391
391
391
391
391
391
391
391
391
391
391
391
391
391
391
391
391
391
391
391
391
391
391
391
391
391
391
391
391
391
391
391
391
391
391
391
391
391
391
391
391
391
391
391
391
391
391
391
391
391
391
391
391
391
391
391
391
391
391
391
391
391
391
391
391
391
391
391
391
391
391
391
391
391
391
391
391
391
391
391
391
391
391
391
391
391
391
391
391
391
391
391
391
391
391
391
391
391
391
391
391
391
391
391
391
391
391
391
391
391
391
391
391
391
391
85
85
85
85
85
85
85
85
85
85
85
85
85
85
85
85
85
85
85
85
85
85
85
85
85
85
85
85
85
85
85
85
85
85
85
85
85
85
85
85
85
85
85
85
85
85
85
85
85
85
85
85
85
85
85
85
85
85
85
85
85
85
85
85
85
85
85
85
85
85
85
85
85
85
85
85
85
85
85
85
85
85
85
85
85
85
85
85
85
85
85
85
85
85
85
85
85
85
85
85
85
85
85
85
85
85
85
85
85
85
85
85
85
85
85
85
85
85
85
85
85
85
85
85
85
85
85
85
85
85
85
85
85
85
85
85
85
85
85
85
85
85
85
85
85
85
85
85
85
85
85
85
85
85
85
85
85
85
85
85
85
85
85
85
85
85
85
85
85
85
85
85
85
85
85
85
85
85
85
85
85
85
85
85
85
85
85
85
85
85
85
85
85
85
85
85
85
85
85
85
85
85
85
85
85
85
85
85
85
85
85
85
85
85
85
85
247
247
247
247
247
247
247
247
247
247
247
247
247
247
247
247
247
247
247
247
247
247
247
247
247
247
247
247
247
247
247
247
247
247
247
247
247
247
247
247
247
247
247
247
247
247
247
247
247
247
247
247
247
247
247
247
247
247
247
247
247
247
247
247
247
247
247
247
247
247
247
247
247
247
247
247
247
247
247
247
247
247
247
247
247
247
247
247
247
247
247
247
247
247
247
247
247
247
247
247
247
247
247
247
247
247
247
247
247
247
247
247
247
247
247
247
247
247
247
247
247
247
247
247
247
247
247
247
247
247
247
247
247
247
247
247
247
247
247
247
247
247
247
247
247
247
247
247
247
247
247
247
247
247
247
247
247
247
247
247
247
247
247
247
247
247
247
247
247
247
247
247
247
247
247
247
247
247
247
247
247
247
247
247
247
247
247
247
247
247
247
247
247
247
247
247
247
247
247
247
247
247
247
247
247
247
247
247
247
247
247
247
247
247
247
247
247
247
247
247
247
247
247
247
247
247
247
247
247
247
247
247
247
247
247
247
247
247
247
247
247
247
247
247
247
247
247
247
247
247
247
247
247
247
247
247
247
247
247
247
247
247
247
247
399
399
399
399
399
399
399
399
399
399
399
399
399
399
399
399
399
399
399
399
399
399
399
399
399
399
399
399
399
399
399
399
399
399
399
399
399
399
399
399
399
399
399
399
399
399
399
399
399
399
399
399
399
399
399
399
399
399
399
399
399
399
399
399
399
399
399
399
399
399
399
399
399
399
399
399
399
399
399
399
399
399
399
399
399
399
399
399
399
399
399
399
399
399
399
399
399
399
399
399
399
399
399
399
399
399
399
399
399
399
399
399
399
399
399
399
399
399
399
399
399
399
399
399
399
399
399
399
399
399
399
399
399
399
399
399
399
399
399
399
399
399
399
399
399
399
399
399
399
399
399
399
399
399
399
399
399
399
399
399
399
399
399
399
399
399
399
399
399
399
399
399
399
399
399
399
399
399
399
399
399
399
399
399
399
399
399
399
399
399
399
399
399
399
399
399
399
399
399
399
399
399
399
399
399
399
399
399
399
399
399
399
399
399
399
399
399
399
399
399
399
399
399
399
399
399
399
399
399
399
399
399
399
399
399
399
399
399
399
399
399
399
399
399
399
399
399
399
399
399
399
399
399
399
399
399
399
399
399
399
399
399
399
399
399
399
399
399
399
399
399
399
399
399
399
399
399
399
399
399
399
399
399
399
399
399
399
399
399
399
399
399
399
399
399
399
399
399
399
399
399
399
399
399
399
399
399
399
399
399
399
399
399
399
399
399
399
399
399
399
399
399
399
399
399
399
399
399
399
399
399
399
399
399
399
399
399
399
399
399
399
399
399
399
399
399
399
399
399
399
399
399
399
399
399
399
399
399
399
399
399
399
399
399
399
399
399
399
399
399
399
399
399
399
399
399
399
399
399
399
399
399
399
399
399
399
399
399
399
399
399
399
399
399
399
399
399
399
399
399
399
399
399
399
399
399
399
399
399
399
399
399
399
399
399
399
399
399
399
399
399
399
399
399
399
399
399
399
399
399
399
399
399
399
399
399
399
399
399
399
399
399
399
399
399
399
399
399
399
399
399
399
399
399
399
399
399
399
399
399
399
399
399
399
399
399
399
399
399
399
399
399
399
399
399
399
399
399
399
399
399
399
399
399
399
399
399
399
399
399
399
399
399
399
399
399
399
399
399
399
399
399
399
399
399
399
399
399
399
399
399
399
399
399
399
399
399
399
399
399
399
399
399
399
399
399
399
399
399
399
399
399
399
399
399
399
399
399
399
399
399
399
399
399
399
399
399
399
399
399
399
399
399
399
399
399
399
399
399
399
399
399
399
399
399
399
399
399
399
399
399
399
399
399
399
399
399
399
399
399
399
399
399
399
399
399
399
399
399
399
399
399
399
399
399
399
399
399
399
399
399
399
399
399
399
399
399
399
399
399
399
399
399
399
399
399
399
399
399
399
399
399
399
399
399
399
399
399
399
399
399
399
399
399
399
399
399
399
399
399
399
399
399
399
399
399
399
399
399
399
399
399
399
399
399
399
399
399
399
399
399
399
399
399
399
399
399
399
399
399
399
399
399
399
399
399
399
399
399
399
399
399
399
399
399
399
399
399
399
399
399
399
399
399
399
399
399
399
399
399
399
399
399
399
37
37
37
37
37
37
37
37
37
37
37
37
37
37
37
37
37
37
37
37
37
37
37
37
37
37
37
37
37
37
37
37
37
37
37
37
37
37
37
37
37
37
37
37
37
37
37
37
37
37
37
37
37
37
37
37
37
37
37
37
37
37
37
37
37
37
37
37
37
37
37
37
37
37
37
37
37
37
37
37
37
37
37
37
37
37
37
37
37
37
37
37
37
37
37
37
37
37
37
37
37
37
37
37
37
37
37
37
37
37
37
37
37
37
37
37
37
37
37
37
37
37
37
37
37
37
37
37
37
37
37
37
37
37
37
37
37
37
37
37
37
37
37
37
37
37
37
37
37
37
37
37
37
37
37
37
37
37
37
37
37
37
37
37
37
37
37
37
37
37
37
37
37
37
37
37
37
37
37
37
37
37
37
37
37
37
37
37
37
37
37
37
37
37
37
37
37
37
37
37
37
37
37
37
37
37
37
37
37
37
37
37
37
37
37
37
37
37
37
37
37
37
37
37
37
37
37
37
37
37
37
37
37
37
37
37
37
37
37
37
37
37
37
37
37
37
37
37
37
37
37
37
37
37
37
37
37
37
37
37
37
37
37
37
37
37
37
37
37
37
37
37
37
