# Supplementary material for: Comparative Analysis of Majority Language Influence on North Sámi Prosody Using WaveNet-Based modeling
Source: Lang Speech. 2020 Dec 29;65(4):859–88. doi: 10.1177/0023830920983591 (PMC9669769; doi:10.1177/0023830920983591)
Supplement: sj-tgz-1-las-10.1177_0023830920983591 – Supplemental material for Comparative Analysis of Majority Language Influence on North Sámi Prosody Using WaveNet-Based modeling [file sj-tgz-1-las-10.1177_0023830920983591.tgz › supplementary/WORD/skt-m-7-86.lnu]

32
32
32
32
32
32
32
32
32
32
32
32
32
32
32
32
32
32
32
32
32
32
32
32
32
32
32
32
32
32
32
32
32
32
32
32
32
32
32
32
32
32
32
32
32
32
32
32
32
32
32
32
32
32
32
32
32
32
32
32
32
32
32
32
32
32
32
32
32
32
32
32
32
32
32
32
32
32
32
32
32
32
32
32
32
32
32
32
32
32
32
32
32
32
32
32
32
32
32
32
32
32
32
32
32
32
32
32
32
32
32
32
32
32
32
32
32
32
32
32
32
32
32
32
32
32
32
32
32
32
32
32
32
32
32
32
32
32
32
32
32
32
32
32
32
32
32
32
32
32
32
32
32
32
32
32
32
32
32
32
32
32
32
32
32
32
32
32
32
32
32
32
32
32
32
32
32
32
32
32
32
32
32
32
32
32
32
32
32
32
32
32
32
32
32
32
32
32
32
32
32
32
32
32
32
32
32
32
32
32
32
32
32
32
32
32
32
32
32
32
32
32
32
32
32
32
32
32
32
32
32
32
32
32
32
32
32
32
32
32
32
32
32
32
32
32
32
32
32
32
32
32
32
32
32
32
32
32
32
32
32
32
32
32
32
32
32
32
32
32
32
32
32
32
32
32
32
32
32
32
32
32
32
32
32
32
32
32
32
32
32
32
32
32
32
32
32
32
32
32
32
32
32
32
32
32
32
32
32
32
32
32
32
32
32
32
32
32
32
32
32
32
32
32
32
32
32
32
32
32
32
32
32
32
32
32
32
32
32
32
32
32
32
32
32
32
32
32
32
32
32
32
32
32
32
32
32
32
32
32
32
32
32
32
32
32
32
32
32
32
32
32
32
32
32
32
32
32
32
32
32
32
32
32
32
32
32
32
32
32
32
32
32
32
32
32
32
32
32
32
32
32
32
32
32
32
32
32
32
32
32
32
32
32
32
32
32
32
32
32
32
32
32
32
32
32
32
32
32
32
32
32
32
32
32
32
32
32
32
32
32
32
32
32
32
32
32
32
32
32
32
32
32
32
32
32
32
32
32
32
32
32
32
32
32
32
32
32
32
32
32
32
32
32
32
32
32
32
32
32
32
32
32
32
32
32
32
32
32
32
32
32
32
32
32
32
32
32
32
32
32
32
32
32
32
32
32
32
32
32
32
32
32
32
32
32
32
32
32
32
32
32
32
32
32
32
32
32
32
32
32
32
32
32
32
32
32
32
32
32
32
32
32
32
32
32
32
32
32
32
32
32
32
32
32
32
32
32
32
32
32
340
340
340
340
340
340
340
340
340
340
340
340
340
340
340
340
340
340
340
340
340
340
340
340
340
340
340
340
340
340
340
340
340
340
340
340
340
340
340
340
340
340
340
340
340
340
340
340
340
340
340
340
340
340
340
340
340
340
340
340
340
340
340
340
340
340
340
340
340
340
340
340
340
340
340
340
340
340
340
340
340
340
340
340
340
340
340
340
340
340
340
340
340
340
340
340
340
340
340
340
340
340
340
340
340
340
340
340
340
340
340
340
340
340
340
340
340
340
340
340
340
340
340
340
340
340
340
340
340
340
340
340
340
340
340
340
340
340
340
340
340
340
340
340
340
340
340
340
340
340
340
340
340
340
340
340
340
340
340
340
340
340
340
340
340
340
340
340
340
340
340
340
340
340
340
340
340
340
340
340
340
340
340
340
340
340
340
340
340
340
340
340
340
340
340
340
340
340
340
340
340
340
340
340
340
340
340
340
340
340
340
340
340
340
340
340
340
340
340
340
340
340
340
340
340
340
340
340
340
340
340
340
340
340
340
340
340
340
340
340
340
340
340
340
340
340
340
340
340
340
340
340
340
340
340
340
340
340
340
340
340
340
340
340
340
340
340
340
340
340
340
340
340
340
340
340
340
340
340
340
340
340
340
340
340
340
340
340
340
340
340
340
340
340
340
340
340
340
340
340
340
340
340
340
340
340
340
340
340
340
340
340
340
340
340
340
340
340
340
340
340
340
340
340
340
340
340
340
340
340
340
340
340
340
340
340
340
340
340
340
340
340
340
340
340
340
340
340
340
340
340
340
340
340
340
340
340
340
340
340
340
340
340
340
340
340
340
340
340
340
340
340
340
340
340
340
340
340
340
340
340
340
340
340
340
340
340
340
340
340
340
340
340
340
340
340
340
340
340
340
340
340
340
340
340
340
340
340
340
340
340
340
340
340
340
340
340
340
340
340
340
340
340
340
340
340
340
340
340
340
340
340
340
340
340
340
340
340
340
340
340
340
340
340
340
340
340
340
340
340
340
340
340
340
340
340
340
340
340
340
340
340
340
340
340
340
340
340
340
340
340
340
340
340
340
340
340
340
340
340
340
340
340
340
340
340
340
340
340
340
340
340
340
340
340
340
