# Supplementary material for: Comparative Analysis of Majority Language Influence on North Sámi Prosody Using WaveNet-Based modeling
Source: Lang Speech. 2020 Dec 29;65(4):859–88. doi: 10.1177/0023830920983591 (PMC9669769; doi:10.1177/0023830920983591)
Supplement: sj-tgz-1-las-10.1177_0023830920983591 – Supplemental material for Comparative Analysis of Majority Language Influence on North Sámi Prosody Using WaveNet-Based modeling [file sj-tgz-1-las-10.1177_0023830920983591.tgz › supplementary/WORD/sut-m-4-53.lnu]

13
13
13
13
13
13
13
13
13
13
13
13
13
13
13
13
13
13
13
13
13
13
13
13
13
13
13
13
13
13
13
13
13
13
13
13
13
13
13
13
13
13
13
13
13
13
13
13
13
13
13
13
13
13
13
13
13
13
13
13
13
13
13
13
13
13
13
13
13
13
13
13
13
13
13
13
13
13
13
13
13
13
13
13
13
13
13
13
21
21
21
21
21
21
21
21
21
21
21
21
21
21
21
21
21
21
21
21
21
21
21
21
21
21
21
21
21
21
21
21
21
21
21
21
21
21
21
21
21
21
21
21
21
21
21
21
21
21
21
21
21
21
21
21
21
21
21
21
21
21
21
21
21
21
21
21
21
21
21
21
21
21
21
21
21
21
21
21
21
21
21
21
21
21
21
21
21
21
21
21
21
21
21
21
21
21
21
21
21
21
21
21
21
21
21
21
21
21
21
21
21
21
21
21
21
21
21
21
21
21
21
21
21
21
21
21
21
21
21
21
21
21
21
21
21
21
21
21
21
21
21
21
21
21
21
21
21
21
21
21
21
21
21
21
21
21
21
21
21
21
21
21
21
21
21
21
21
21
21
21
21
21
21
21
21
21
21
21
21
21
21
21
21
21
21
21
21
21
21
21
21
21
21
21
21
21
21
21
21
21
21
21
21
21
21
21
21
21
21
21
21
21
21
21
21
21
21
21
21
21
21
21
21
21
21
21
21
21
21
21
21
21
21
21
21
21
21
21
21
21
21
21
21
21
21
21
21
21
21
21
21
21
21
21
21
21
21
21
21
21
21
21
21
21
21
21
21
21
21
21
21
21
21
21
21
21
21
21
21
21
21
21
21
21
21
21
21
21
21
21
21
21
21
21
21
21
21
21
21
21
21
21
21
21
21
21
21
21
21
21
21
21
21
21
21
21
21
21
21
21
21
21
21
21
21
21
185
185
185
185
185
185
185
185
185
185
185
185
185
185
185
185
185
185
185
185
185
185
185
185
185
185
185
185
185
185
185
185
185
185
185
185
185
185
185
185
185
185
185
185
185
185
185
185
185
185
185
185
185
185
185
185
185
185
185
185
185
185
185
185
185
185
185
185
185
185
185
185
185
185
185
185
185
185
185
185
185
185
185
185
185
185
185
185
185
185
185
185
185
185
185
185
185
185
185
185
185
185
185
185
185
185
185
185
185
185
185
185
185
185
185
185
185
185
185
185
185
185
185
185
185
185
185
185
185
185
185
185
185
185
185
185
185
185
185
185
185
185
185
185
185
185
185
185
185
185
185
185
185
185
185
185
185
185
185
185
185
185
185
185
185
185
185
185
185
185
185
185
185
185
185
185
185
185
185
185
185
185
185
185
185
185
185
185
185
185
185
185
185
185
185
185
185
185
185
185
185
185
185
185
185
185
185
185
185
185
185
185
185
185
185
185
185
185
185
185
185
185
185
185
185
185
185
185
185
185
185
185
185
185
185
185
185
185
185
185
185
185
185
185
185
185
185
185
185
185
185
185
185
185
185
185
185
185
185
185
185
185
185
185
185
185
185
185
185
185
185
185
185
185
185
185
185
185
185
185
185
185
185
185
185
185
185
185
185
185
185
185
185
185
185
185
185
185
185
185
185
185
185
185
185
185
185
185
185
185
185
185
185
185
185
185
185
185
185
185
185
185
185
185
185
185
185
185
185
185
185
185
185
185
185
185
185
185
185
185
185
185
185
185
185
185
185
185
185
185
185
185
185
185
185
185
185
185
185
185
185
185
185
185
185
185
185
185
185
185
185
185
185
185
185
185
185
185
185
185
185
185
185
185
185
185
185
185
185
185
185
185
185
185
185
185
185
185
185
185
185
185
185
185
185
185
185
185
185
185
185
185
185
185
185
185
185
185
185
185
185
185
185
185
59
59
59
59
59
59
59
59
59
59
59
59
59
59
59
59
59
59
59
59
59
59
59
59
59
59
59
59
59
59
59
59
59
59
59
59
59
59
59
59
59
59
59
59
59
59
59
59
59
59
59
59
59
59
59
59
59
59
59
59
59
59
59
59
59
59
59
59
59
59
59
59
59
59
59
59
59
59
59
59
59
59
59
59
59
59
59
59
59
59
59
59
59
59
59
59
59
59
59
59
59
59
59
59
59
59
59
59
59
59
59
59
59
59
59
59
59
59
59
59
59
59
59
59
59
59
59
59
59
59
59
59
59
59
59
59
59
0
0
0
0
0
0
0
0
0
0
0
0
0
0
0
0
0
0
0
0
0
0
0
0
0
0
0
0
0
0
0
0
0
0
0
0
0
0
0
0
0
0
0
0
0
0
0
0
0
0
0
0
0
0
0
0
0
0
0
0
0
0
0
0
0
0
0
0
0
0
0
51
51
51
51
51
51
51
51
51
51
51
51
51
51
51
51
51
51
51
51
51
51
51
51
51
51
51
51
51
51
51
51
51
51
51
51
51
51
51
51
51
51
51
51
51
51
51
51
51
51
51
51
51
51
51
51
51
51
51
51
51
51
51
51
51
51
51
51
51
51
51
51
51
51
51
51
51
51
51
51
51
51
51
51
51
51
51
51
51
51
51
51
51
51
51
51
51
51
51
51
51
51
51
51
51
51
51
51
51
51
51
51
51
51
51
51
51
51
51
51
51
51
51
51
51
51
51
51
51
51
51
51
51
51
51
51
51
51
51
51
51
51
51
51
51
51
51
51
51
51
51
51
51
51
51
51
51
51
51
51
51
51
51
51
51
51
51
51
51
51
51
51
51
51
51
51
51
51
51
51
51
51
51
51
51
51
51
51
51
51
51
51
51
51
51
51
51
51
51
51
51
51
51
51
51
51
51
51
51
51
51
51
51
51
51
51
51
51
51
51
51
51
51
51
51
51
51
51
51
51
51
51
51
51
51
51
51
51
51
51
51
51
51
51
51
51
51
51
51
51
51
51
51
51
51
51
51
51
51
51
51
51
51
51
51
51
51
51
51
51
51
51
51
51
51
51
51
51
51
51
51
51
51
51
51
51
51
51
51
51
51
51
51
51
51
51
51
51
51
51
51
51
51
51
51
111
111
111
111
111
111
111
111
111
111
111
111
111
111
111
111
111
111
111
111
111
111
111
111
111
111
111
111
111
111
111
111
111
111
111
111
111
111
111
111
111
111
111
111
111
111
111
111
111
111
111
111
111
111
111
111
111
111
111
111
111
111
111
111
111
111
111
111
111
111
111
111
111
111
111
111
111
111
111
111
111
111
111
111
111
111
111
111
111
111
111
111
111
111
111
111
111
111
111
111
111
111
111
111
111
111
111
111
111
111
111
111
111
111
111
111
111
111
111
111
111
111
111
111
111
111
111
111
111
111
111
111
111
111
111
111
111
111
111
111
111
111
111
111
111
111
111
111
111
111
111
111
111
111
111
111
111
111
111
111
111
111
111
111
111
111
111
111
111
111
111
111
111
111
111
111
111
111
111
111
111
111
111
111
111
111
111
111
111
111
111
111
111
111
111
111
111
111
111
111
111
111
111
111
111
111
111
111
111
111
111
111
111
111
111
111
111
111
111
111
111
111
111
111
111
111
111
111
111
111
111
111
111
111
111
111
111
111
111
111
111
111
111
111
111
111
111
111
111
111
111
111
111
111
111
111
111
111
111
111
111
111
111
111
111
111
111
111
111
111
111
111
111
111
111
111
111
111
111
111
111
111
111
111
111
111
111
111
111
111
111
111
111
111
111
111
111
111
111
111
111
111
111
111
111
111
111
111
111
111
111
111
111
111
111
111
111
111
111
111
111
111
111
111
111
111
111
111
111
111
111
111
111
111
111
111
111
111
111
111
111
111
111
111
111
111
111
111
111
111
111
111
0
0
0
0
0
0
0
0
0
0
0
0
0
0
0
0
0
0
0
0
0
0
0
0
0
0
0
0
0
0
0
0
0
0
0
0
0
0
0
0
0
0
0
0
0
0
0
0
0
0
0
0
0
0
0
0
0
0
0
0
0
0
0
0
0
0
0
0
0
0
0
0
0
0
0
0
0
0
0
0
0
0
0
0
0
0
0
0
0
0
0
0
0
0
0
0
0
0
0
0
0
0
0
0
0
0
0
0
0
0
0
173
173
173
173
173
173
173
173
173
173
173
173
173
173
173
173
173
173
173
173
173
173
173
173
173
173
173
173
173
173
173
173
173
173
173
173
173
173
173
173
173
173
173
173
173
173
173
173
173
173
173
173
173
173
173
173
173
173
173
173
173
173
173
173
173
173
173
173
173
173
173
173
173
173
173
173
173
173
173
173
173
173
173
173
173
173
173
173
173
173
173
173
173
173
173
173
173
173
173
173
173
173
173
173
173
173
173
173
173
173
173
173
173
173
173
173
173
173
173
173
173
173
173
173
173
173
173
173
173
173
173
173
173
173
173
173
173
173
173
173
173
173
173
173
173
173
173
173
173
173
173
173
173
173
173
173
173
173
173
173
173
173
173
173
173
173
173
173
173
173
173
173
173
173
173
173
173
173
173
173
173
173
173
173
173
173
173
173
173
173
173
173
173
173
173
173
173
173
173
173
173
173
173
173
173
173
173
173
173
173
173
173
173
173
173
173
173
173
173
173
173
173
173
173
173
173
173
173
173
173
173
173
173
173
173
173
173
173
173
173
173
173
173
173
173
173
173
173
173
173
173
173
173
173
173
173
173
173
173
173
173
173
173
173
173
173
173
173
173
173
173
173
173
173
173
173
173
173
173
173
173
173
173
173
173
173
173
173
173
173
173
173
173
173
173
173
173
173
173
173
173
173
173
173
173
173
173
173
173
173
173
173
173
173
173
173
173
173
173
173
173
173
173
173
173
173
173
173
173
173
173
173
173
173
173
173
173
173
173
173
173
173
173
173
173
173
173
173
173
173
173
173
173
173
173
173
173
173
173
173
173
173
173
173
173
173
173
173
173
173
173
173
173
173
173
173
173
173
173
173
173
173
173
173
173
173
173
173
173
173
173
173
173
173
173
173
173
173
173
173
173
173
173
173
173
173
173
173
173
173
173
173
173
173
173
173
173
173
173
173
173
173
173
173
173
173
173
173
173
173
173
173
173
173
173
173
173
173
173
173
173
173
173
173
173
173
173
173
173
173
173
173
173
173
173
173
173
173
173
173
173
173
173
173
173
173
173
173
173
173
173
173
173
173
173
173
173
173
173
173
173
173
173
173
173
173
173
173
173
173
173
173
173
173
173
173
173
173
173
173
173
173
173
173
173
173
173
173
173
173
173
173
173
173
173
173
173
173
173
173
173
173
173
173
173
173
173
173
173
173
173
173
173
173
173
173
173
173
173
173
173
173
173
173
173
173
173
173
173
173
173
173
173
173
173
173
173
173
173
173
173
173
173
173
173
173
173
173
173
173
173
173
173
173
173
173
173
173
173
173
173
173
173
173
173
173
173
173
173
173
173
173
173
173
173
173
173
173
173
173
173
173
173
173
173
173
173
173
173
173
173
173
173
173
173
173
173
173
173
173
173
173
173
173
173
173
173
173
173
173
173
173
173
173
173
173
173
173
173
173
173
173
173
173
173
173
173
173
173
173
173
173
173
173
173
173
173
173
173
173
173
173
173
173
173
173
173
173
173
173
173
173
173
173
173
173
173
173
173
173
173
173
173
173
173
173
173
173
173
173
173
173
173
173
173
173
173
173
173
173
173
173
173
173
173
173
173
173
173
173
173
173
173
173
173
173
173
173
173
173
173
173
173
173
173
173
173
173
173
173
173
173
173
173
173
173
173
173
173
173
173
173
173
173
173
173
173
173
173
173
173
173
173
173
173
173
173
173
173
173
173
173
173
173
173
173
173
173
173
173
173
173
173
173
173
173
173
173
173
173
173
173
173
173
173
173
173
173
173
173
173
173
173
173
173
173
173
173
173
173
173
173
173
173
173
173
173
173
173
173
173
173
173
173
173
173
173
173
173
173
173
173
173
173
173
173
173
173
173
173
173
173
173
173
173
173
173
173
173
173
173
173
173
173
173
173
173
173
173
173
173
173
173
173
173
173
399
399
399
399
399
399
399
399
399
399
399
399
399
399
399
399
399
399
399
399
399
399
399
399
399
399
399
399
399
399
399
399
399
399
399
399
399
399
399
399
399
399
399
399
399
399
399
399
399
399
399
399
399
399
399
399
399
399
399
399
399
399
399
399
399
399
399
399
399
399
399
399
399
399
399
399
399
399
399
399
399
399
399
399
399
399
399
399
399
399
399
399
399
399
399
399
399
399
399
399
399
399
399
399
399
399
399
399
399
399
399
399
399
399
399
399
399
399
399
399
399
399
399
399
399
399
399
399
399
399
399
399
399
399
399
399
399
399
399
399
399
399
399
399
399
399
399
399
399
399
399
399
399
399
399
399
399
399
399
399
399
399
399
399
399
399
399
399
399
399
399
399
399
399
399
399
399
399
399
399
399
399
399
399
399
399
399
399
399
399
399
399
399
399
399
399
399
399
399
399
399
399
399
399
399
399
399
399
399
399
399
399
399
399
399
399
399
399
399
399
399
399
399
399
399
399
399
399
399
399
399
399
399
399
399
399
399
399
399
399
399
399
399
399
399
399
399
399
399
399
399
399
399
399
399
399
399
399
399
399
399
399
399
399
399
399
399
399
399
399
399
399
399
399
399
399
399
399
399
399
399
399
399
399
399
399
399
399
399
399
399
399
399
399
399
399
399
399
399
399
399
399
399
399
399
399
399
399
399
399
399
399
399
399
399
399
399
399
399
399
399
399
399
399
399
399
399
399
399
399
399
399
399
399
399
399
399
399
399
399
399
399
399
399
399
399
399
399
399
399
399
399
399
399
399
399
399
399
399
399
399
399
399
399
399
399
399
399
399
399
399
399
399
399
399
399
399
399
399
399
399
399
399
399
399
399
399
399
399
399
399
399
399
399
399
399
399
399
399
399
399
399
399
399
399
399
399
399
399
399
399
399
399
399
399
399
399
399
399
399
399
399
399
399
399
399
399
399
399
399
399
399
399
399
399
399
399
399
399
399
399
399
399
399
399
399
399
399
399
399
399
399
399
399
399
399
399
399
399
399
399
399
399
399
399
399
399
399
399
399
399
399
399
399
399
399
399
399
399
399
399
399
399
399
399
399
399
399
399
399
399
399
399
399
399
399
399
399
399
399
399
399
399
399
399
399
399
399
399
399
399
399
399
399
399
399
399
399
399
399
399
399
399
399
399
399
399
399
399
399
399
399
399
399
399
399
399
399
399
399
399
399
399
399
399
399
399
399
399
399
399
399
399
399
399
399
399
399
399
399
399
399
399
399
399
399
399
399
399
399
399
399
399
399
399
399
399
399
399
399
399
399
399
399
399
399
399
399
399
399
399
399
399
399
399
399
399
399
399
399
399
399
399
399
399
399
399
399
399
399
399
399
399
399
399
399
399
399
399
399
399
399
399
399
399
399
399
399
399
399
399
399
399
399
399
399
399
399
399
399
399
399
399
399
399
399
399
399
399
399
399
399
399
399
399
399
399
399
399
399
399
399
399
399
399
399
399
399
399
399
399
399
399
399
399
399
399
399
399
399
399
399
399
399
399
399
399
399
399
399
399
399
399
399
399
399
399
399
399
399
399
399
399
399
399
399
399
399
399
399
399
399
399
399
399
399
399
399
399
399
399
399
399
399
399
399
399
399
399
399
399
399
399
399
399
399
399
399
399
399
399
399
399
399
399
399
399
399
399
399
399
399
399
399
399
399
399
399
399
399
399
399
399
399
399
399
399
399
399
399
399
399
399
399
399
399
399
399
399
399
399
399
399
399
399
399
399
399
399
399
399
399
399
399
399
399
399
399
399
399
399
399
399
399
399
399
399
399
399
399
399
399
399
399
399
399
399
399
399
399
399
399
399
399
399
399
399
399
399
399
399
399
399
399
399
399
399
399
399
399
399
399
399
399
399
399
399
399
399
399
399
399
399
399
399
399
399
399
399
399
399
399
399
399
399
399
399
399
399
399
399
399
399
399
399
399
399
399
399
399
399
399
399
399
399
399
399
399
399
399
399
399
399
399
399
399
399
399
399
399
399
399
399
399
243
243
243
243
243
243
243
243
243
243
243
243
243
243
243
243
243
243
243
243
243
243
243
243
243
243
243
243
243
243
243
243
243
243
243
243
243
243
243
243
243
243
243
243
243
243
243
243
243
243
243
243
243
243
243
243
243
243
243
243
243
243
243
243
243
243
243
243
243
243
243
243
243
243
243
243
243
243
243
243
243
243
243
243
243
243
243
243
243
243
243
243
243
243
243
243
243
243
243
243
243
243
243
243
243
243
243
243
243
243
243
243
243
243
243
243
243
243
243
243
243
243
243
243
243
243
243
243
243
243
243
243
243
243
243
243
243
243
243
243
243
243
243
243
243
243
243
243
243
243
243
243
243
243
243
243
243
243
243
243
243
243
243
243
243
243
243
243
243
243
243
243
243
243
243
243
243
243
243
243
243
243
243
243
243
243
243
243
243
243
243
243
243
243
243
243
243
243
243
243
243
243
243
243
243
243
243
243
243
243
243
243
243
243
243
243
243
243
243
243
243
243
243
243
243
243
243
243
243
243
243
243
243
243
243
243
243
243
243
243
243
243
243
243
243
243
243
243
243
243
243
243
243
243
243
243
243
243
243
243
243
243
243
243
243
243
243
243
243
243
243
243
243
243
243
243
243
243
243
243
243
243
243
243
243
243
243
243
243
243
243
243
243
243
243
243
243
243
243
243
243
243
243
243
243
243
243
243
243
243
243
243
243
243
243
243
243
243
243
243
243
243
243
243
243
243
243
243
243
243
243
243
243
243
243
243
243
243
243
243
243
243
243
243
243
243
243
243
243
243
243
243
243
243
243
243
243
243
243
243
243
243
243
243
243
243
243
243
243
243
243
243
243
243
243
243
243
243
243
243
243
243
243
243
243
243
243
243
243
243
243
243
243
243
243
243
243
243
243
243
243
243
243
243
243
243
243
243
243
243
243
243
243
243
243
243
243
243
243
243
243
243
243
243
243
243
243
243
243
243
243
243
243
243
243
243
243
243
243
243
243
243
243
243
243
243
243
243
243
243
243
243
243
243
243
243
243
243
243
243
243
243
243
243
243
243
243
243
243
243
243
243
243
243
243
243
243
243
243
243
243
243
243
243
243
243
243
243
243
243
243
243
243
243
243
243
243
243
243
243
243
243
243
243
243
243
243
243
243
243
243
243
243
243
243
243
243
243
243
243
243
243
243
243
243
243
243
243
243
243
243
243
243
243
243
243
243
243
243
243
243
243
243
243
243
243
243
243
243
243
243
243
243
243
243
243
243
243
243
243
243
243
243
243
243
243
243
243
243
243
243
243
243
243
243
243
243
243
243
243
243
243
243
243
243
243
243
243
243
243
243
243
243
243
243
243
243
243
243
243
243
243
243
243
243
243
243
243
243
243
243
243
243
243
243
243
243
243
243
243
243
243
243
243
243
243
243
243
243
243
243
243
243
243
243
243
243
243
243
243
243
243
243
243
243
243
243
243
243
243
243
243
243
243
243
243
243
243
243
243
243
243
243
243
243
0
0
0
0
0
0
0
0
0
0
0
0
0
0
0
0
0
0
0
0
0
0
0
0
0
0
0
0
0
0
0
0
0
0
0
0
0
0
0
0
0
0
0
0
0
0
0
0
0
0
0
0
0
0
0
0
0
0
0
0
0
0
0
0
0
0
0
0
0
0
0
0
0
0
0
0
0
0
0
0
0
0
0
0
0
0
0
0
0
0
0
0
0
0
0
0
0
0
0
0
0
0
0
0
0
0
0
0
0
0
0
0
0
0
0
0
0
0
0
0
0
0
0
0
0
0
0
0
0
0
0
0
0
0
0
0
0
0
0
0
0
0
0
0
0
0
0
0
0
0
0
0
0
0
0
0
0
0
0
0
0
0
0
0
0
0
0
0
0
0
0
0
0
0
0
0
0
0
0
0
0
0
0
0
0
0
0
0
0
0
0
0
0
0
0
0
0
0
0
0
0
0
0
0
0
0
0
0
0
0
0
0
0
0
0
0
0
0
0
0
0
0
0
0
0
0
0
0
0
0
0
0
0
0
0
0
0
0
0
0
0
0
0
0
0
0
0
0
0
0
0
0
0
0
0
0
0
0
0
0
0
0
0
0
0
0
0
0
0
0
0
0
0
0
0
0
0
0
0
0
0
0
0
0
0
0
0
0
0
0
0
0
0
0
0
0
0
0
0
0
0
0
0
0
0
0
0
0
0
0
0
0
0
0
0
0
0
0
0
0
0
0
0
0
0
0
0
0
0
0
0
0
0
0
0
0
0
0
0
0
0
0
0
0
0
0
0
0
0
0
0
0
0
0
0
0
0
0
0
0
0
0
0
0
0
0
0
0
0
0
0
0
0
0
0
0
0
0
0
0
0
0
0
0
0
0
0
0
0
0
0
0
0
0
0
0
0
0
0
0
0
0
0
0
0
0
0
0
0
0
0
0
0
0
0
0
0
0
0
0
0
0
0
0
0
0
0
0
0
0
0
0
0
0
0
0
0
0
0
0
0
0
0
0
0
0
0
0
0
0
0
0
0
0
0
0
0
0
0
0
0
0
0
0
0
0
0
0
0
0
0
0
0
0
0
0
0
0
0
0
0
0
0
0
0
0
0
0
0
0
0
0
0
0
0
0
0
0
0
0
0
0
0
0
0
0
0
0
0
0
0
0
0
0
0
0
0
0
0
0
0
0
0
0
0
0
0
0
0
0
0
0
0
0
0
0
0
0
0
0
0
0
0
0
0
0
0
0
0
0
0
0
0
0
0
0
0
0
0
0
0
0
0
0
0
0
0
0
0
0
0
0
0
0
0
0
0
0
0
0
0
0
0
0
0
0
0
0
0
0
0
0
0
0
0
0
0
0
0
0
0
0
0
0
0
0
0
0
0
0
0
0
0
0
0
0
0
0
0
0
0
0
0
0
0
0
0
0
0
0
0
0
0
0
0
0
0
0
0
0
0
0
0
0
0
0
0
0
0
0
0
0
0
0
0
0
0
0
0
0
0
0
0
0
0
0
0
0
0
0
0
0
0
0
0
0
0
0
0
0
0
0
0
0
0
0
0
0
0
0
0
0
0
0
0
0
0
0
0
0
0
0
0
0
0
0
0
0
0
0
0
0
0
0
0
0
0
0
0
0
0
0
0
0
0
0
0
0
0
0
0
0
0
0
0
0
0
0
0
0
0
0
0
0
0
0
0
0
0
0
0
0
0
0
0
0
0
0
0
0
0
0
0
0
0
0
0
197
197
197
197
197
197
197
197
197
197
197
197
197
197
197
197
197
197
197
197
197
197
197
197
197
197
197
197
197
197
197
197
197
197
197
197
197
197
197
197
197
197
197
197
197
197
197
197
197
197
197
197
197
197
197
197
197
197
197
197
197
197
197
197
197
197
197
197
197
197
197
197
197
197
197
197
197
197
197
197
197
197
197
197
197
197
197
197
197
197
197
197
197
197
197
197
197
197
197
197
197
197
197
197
197
197
197
197
197
197
197
197
197
197
197
197
197
197
197
197
197
197
197
197
197
197
197
197
197
197
197
197
197
197
197
197
197
197
197
197
197
197
197
197
197
197
197
197
197
197
197
197
197
197
197
197
197
197
197
197
197
197
197
197
197
197
197
197
197
197
197
197
197
197
197
197
197
197
197
197
197
197
197
197
197
197
197
197
197
197
197
197
197
197
197
197
197
197
197
197
197
197
197
197
197
197
197
197
197
197
197
197
197
197
197
197
197
197
197
197
197
197
197
197
197
197
197
197
197
197
197
197
197
197
197
197
197
197
197
197
197
197
197
197
197
197
197
197
197
197
197
197
197
197
197
197
197
197
197
197
197
197
197
197
197
197
197
197
197
197
197
197
197
197
197
197
197
197
197
197
197
197
197
197
197
197
197
197
197
197
197
197
197
197
197
197
197
197
197
197
197
197
197
197
197
197
197
197
197
197
197
197
197
197
197
197
197
197
197
197
197
197
197
197
197
197
197
197
197
197
197
197
197
197
197
197
197
197
197
197
197
197
197
197
197
197
197
197
197
197
197
197
197
197
197
197
197
197
197
197
197
197
197
197
197
197
197
197
197
197
197
197
197
197
197
197
197
197
197
197
197
197
197
197
197
197
197
197
197
197
197
197
197
197
197
197
197
197
197
197
197
197
197
197
197
197
197
197
197
197
197
197
197
197
197
197
197
197
197
197
197
197
197
197
197
197
197
197
197
197
197
197
197
197
197
197
197
197
197
197
197
197
197
197
197
197
197
197
197
197
197
197
197
197
197
197
197
197
197
197
197
197
197
197
197
197
197
197
197
197
197
197
197
197
197
197
197
197
197
197
197
197
197
197
197
197
197
197
197
197
197
197
197
197
197
197
197
197
197
197
197
197
197
197
197
197
197
197
197
197
197
197
197
197
197
197
197
197
197
197
197
197
197
197
197
197
197
197
197
197
197
197
197
197
197
197
197
197
197
197
197
197
197
197
197
197
197
197
197
197
197
197
197
197
197
197
197
197
197
197
197
197
197
197
197
197
197
197
197
197
197
197
197
197
197
197
197
197
197
197
197
197
197
197
197
197
197
197
197
197
197
197
197
197
197
197
197
197
197
197
197
197
197
197
197
197
197
197
197
197
197
197
197
197
197
197
197
197
197
197
197
197
197
197
197
197
197
197
197
197
197
197
197
197
197
197
197
197
197
197
197
197
197
197
197
197
197
197
197
197
197
197
197
197
197
197
399
399
399
399
399
399
399
399
399
399
399
399
399
399
399
399
399
399
399
399
399
399
399
399
399
399
399
399
399
399
399
399
399
399
399
399
399
399
399
399
399
399
399
399
399
399
399
399
399
399
399
399
399
399
399
399
399
399
399
399
399
399
399
399
399
399
399
399
399
399
399
399
399
399
399
399
399
399
399
399
399
399
399
399
399
399
399
399
399
399
399
399
399
399
399
399
399
399
399
399
399
399
399
399
399
399
399
399
399
399
399
399
399
399
399
399
399
399
399
399
399
399
399
399
399
399
399
399
399
399
399
399
399
399
399
399
399
399
399
399
399
399
399
399
399
399
399
399
399
399
399
399
399
399
399
399
399
399
399
399
399
399
399
399
399
399
399
399
399
399
399
399
399
399
399
399
399
399
399
399
399
399
399
399
399
399
399
399
399
399
399
399
399
399
399
399
399
399
399
399
399
399
399
399
399
399
399
399
399
399
399
399
399
399
399
399
399
399
399
399
399
399
399
399
399
399
399
399
399
399
399
399
399
399
399
399
399
399
399
399
399
399
399
399
399
399
399
399
399
399
399
399
399
399
399
399
399
399
399
399
399
399
399
399
399
399
399
399
399
399
399
399
399
399
399
399
399
399
399
399
399
399
399
399
399
399
399
399
399
399
399
399
399
399
399
399
399
399
399
399
399
399
399
399
399
399
399
399
399
399
399
399
399
399
399
399
399
399
399
399
399
399
399
399
399
399
399
399
399
399
399
399
399
399
399
399
399
399
399
399
399
399
399
399
399
399
399
399
399
399
399
399
399
399
399
399
399
399
399
399
399
399
399
399
399
399
399
399
399
399
399
399
399
399
399
399
399
399
399
399
399
399
399
399
399
399
399
399
399
399
399
399
399
399
399
399
399
399
399
399
399
399
399
399
399
399
399
399
399
399
399
399
399
399
399
399
399
399
399
399
399
399
399
399
399
399
399
399
399
399
399
399
399
399
399
399
399
399
399
399
399
399
399
399
399
399
399
399
399
399
399
399
399
399
399
399
399
399
399
399
399
399
399
399
399
399
399
399
399
399
399
399
399
399
399
399
399
399
399
399
399
399
399
399
399
399
399
399
399
399
399
399
399
399
399
399
399
399
399
399
399
399
399
399
399
399
399
399
399
399
399
399
399
399
399
399
399
399
399
399
399
399
399
399
399
399
399
399
399
399
399
399
399
399
399
399
399
0
0
0
0
0
0
0
0
0
0
0
0
0
0
0
0
0
0
0
0
0
0
0
0
0
0
0
0
0
0
0
0
0
0
0
0
0
0
0
0
0
0
0
0
0
0
0
0
0
0
0
0
0
0
0
0
0
0
0
0
0
0
0
0
0
0
0
0
0
0
0
0
0
0
0
0
0
0
0
0
0
0
0
0
0
0
0
0
0
0
0
0
0
0
0
0
0
0
0
0
0
0
0
0
0
0
0
0
0
0
0
0
0
0
0
0
0
0
0
0
0
0
0
0
0
0
0
0
0
0
0
0
0
0
0
0
0
0
0
0
0
0
0
0
0
0
0
0
0
0
0
0
0
0
0
0
0
0
0
47
47
47
47
47
47
47
47
47
47
47
47
47
47
47
47
47
47
47
47
47
47
47
47
47
47
47
47
47
47
47
47
47
47
47
47
47
47
47
47
47
47
47
47
47
47
47
47
47
47
47
47
47
47
47
47
47
47
47
47
47
47
47
47
47
47
47
47
47
47
47
47
47
47
47
47
47
47
47
47
47
47
47
47
47
47
47
47
47
47
47
47
47
47
47
47
47
47
47
47
47
47
47
47
47
47
47
47
47
47
47
47
47
47
47
47
47
47
47
47
47
47
47
47
47
47
47
47
47
45
45
45
45
45
45
45
45
45
45
45
45
45
45
45
45
45
45
45
45
45
45
45
45
45
45
45
45
45
45
45
45
45
45
45
45
45
45
45
45
45
45
45
45
45
45
45
45
45
45
45
45
45
45
45
45
45
45
45
45
45
45
45
45
45
45
45
45
45
45
45
45
45
45
45
45
45
45
45
45
45
45
45
45
45
45
45
45
45
45
45
45
45
45
45
45
45
45
45
45
45
45
45
45
45
45
45
45
45
45
45
45
45
45
45
45
45
45
45
45
45
45
45
45
45
45
45
45
45
45
45
45
45
45
45
45
45
45
45
45
45
45
45
45
45
45
45
45
45
45
45
45
45
45
45
45
45
45
45
45
45
45
45
45
45
45
45
45
45
45
45
45
45
45
45
45
45
45
45
45
45
45
45
45
45
45
45
45
45
45
45
45
45
45
45
45
45
45
45
45
45
45
45
45
45
45
45
45
45
45
45
45
45
45
45
45
45
45
45
45
45
45
45
45
45
45
45
45
45
45
45
45
45
45
45
45
45
45
45
45
45
45
45
45
45
45
45
45
45
45
45
45
45
45
45
45
45
45
45
45
45
45
45
45
185
185
185
185
185
185
185
185
185
185
185
185
185
185
185
185
185
185
185
185
185
185
185
185
185
185
185
185
185
185
185
185
185
185
185
185
185
185
185
185
185
185
185
185
185
185
185
185
185
185
185
185
185
185
185
185
185
185
185
185
185
185
185
185
185
185
185
185
185
185
185
185
185
185
185
185
185
185
185
185
185
185
185
185
185
185
185
185
185
185
185
185
185
185
185
185
185
185
185
185
185
185
185
185
185
185
185
185
185
185
185
185
185
185
185
185
185
185
185
185
185
185
185
185
185
185
185
185
185
185
185
185
185
185
185
185
185
185
185
185
185
185
185
185
185
185
185
185
185
185
185
185
185
185
185
185
185
185
185
185
185
185
185
185
185
185
185
185
185
185
185
185
185
185
185
185
185
185
185
185
185
185
185
185
185
185
185
185
185
185
185
185
185
185
185
185
185
185
185
185
185
185
185
185
185
185
185
185
185
185
185
185
185
185
185
185
185
185
185
185
185
185
185
185
185
185
185
185
185
185
185
185
185
185
185
185
185
185
185
185
185
185
185
185
185
185
185
185
185
185
185
185
185
185
185
185
185
185
185
185
185
185
185
185
185
185
185
185
185
185
185
185
185
185
185
185
185
185
185
185
185
185
185
185
185
185
185
185
185
185
185
185
185
185
185
185
185
185
185
185
185
185
185
185
185
185
185
185
185
185
185
185
185
185
185
185
185
185
185
185
185
185
185
185
185
185
185
185
185
185
185
185
185
185
185
185
185
185
185
185
185
185
185
185
185
185
185
185
185
185
185
185
185
185
185
185
185
185
185
185
185
185
185
185
185
185
185
185
185
185
185
185
185
185
185
185
185
185
185
185
185
185
185
5
5
5
5
5
5
5
5
5
5
5
5
5
5
5
5
5
5
5
5
5
5
5
5
5
5
5
5
5
5
5
5
5
5
5
5
5
5
5
5
5
5
5
5
5
5
5
5
5
5
5
5
5
5
5
5
5
5
5
5
5
5
5
5
5
5
5
5
5
5
5
5
5
5
5
5
5
5
5
5
5
5
5
5
5
5
5
5
5
5
5
5
5
5
5
5
5
5
5
5
5
5
5
5
5
5
5
5
5
5
5
5
73
73
73
73
73
73
73
73
73
73
73
73
73
73
73
73
73
73
73
73
73
73
73
73
73
73
73
73
73
73
73
73
73
73
73
73
73
73
73
73
73
73
73
73
73
73
73
73
73
73
73
73
73
73
73
73
73
73
73
73
73
73
73
73
73
73
73
73
73
73
73
73
73
73
73
73
73
73
73
73
73
73
73
73
73
73
73
73
73
73
73
73
73
73
73
73
73
73
73
73
73
73
73
73
73
73
73
73
73
73
73
73
73
73
73
73
73
73
73
73
73
73
73
73
73
73
73
73
73
73
73
73
73
73
73
73
73
73
73
73
73
73
73
73
73
73
73
73
73
73
73
73
73
73
73
73
73
73
73
73
73
73
73
73
73
73
73
73
73
73
73
73
73
73
73
73
73
73
73
73
73
73
73
73
73
73
73
73
73
73
73
73
73
73
73
73
73
73
73
73
73
73
73
73
73
73
73
73
73
73
73
73
73
73
73
73
73
73
73
73
73
73
73
73
73
73
73
73
73
73
73
73
73
73
73
73
73
73
73
73
73
73
73
73
73
73
73
73
73
73
73
73
73
73
73
73
73
73
73
73
73
73
73
73
73
73
73
73
73
73
73
73
73
73
73
73
73
73
73
73
73
73
73
73
73
73
73
73
73
73
73
73
73
73
73
73
73
73
73
73
73
73
73
73
73
73
73
73
73
73
73
73
73
73
73
73
73
73
73
73
73
73
73
73
73
73
73
73
73
73
73
73
73
73
73
73
73
73
73
73
73
73
73
73
73
73
73
73
73
73
73
73
73
73
73
73
73
73
73
73
73
73
73
73
73
73
73
73
73
73
73
73
73
73
73
73
73
73
73
73
73
73
73
73
73
73
73
73
73
73
73
73
73
73
73
73
73
73
73
73
73
73
73
73
73
73
73
73
73
73
73
73
73
73
73
73
73
73
73
73
73
73
73
73
73
73
73
73
73
73
73
73
73
73
73
73
73
73
73
73
73
73
73
73
73
73
73
73
73
73
73
73
73
73
73
73
73
73
73
73
73
73
73
73
73
73
73
73
73
73
73
73
73
73
73
73
73
73
73
73
73
73
73
73
73
73
73
73
73
73
73
73
73
73
73
73
73
73
73
73
73
73
73
73
73
73
73
73
73
73
73
73
73
73
73
73
73
73
73
73
73
73
73
73
73
73
73
73
0
0
0
0
0
0
0
0
0
0
0
0
0
0
0
0
0
0
0
0
0
0
0
0
0
0
0
0
0
0
0
0
0
0
0
0
0
0
0
0
0
0
0
0
0
0
0
0
0
0
0
0
0
0
0
0
197
197
197
197
197
197
197
197
197
197
197
197
197
197
197
197
197
197
197
197
197
197
197
197
197
197
197
197
197
197
197
197
197
197
197
197
197
197
197
197
197
197
197
197
197
197
197
197
197
197
197
197
197
197
197
197
197
197
197
197
197
197
197
197
197
197
197
197
197
197
197
197
197
197
197
197
197
197
197
197
197
197
197
197
197
197
197
197
197
197
197
197
197
197
197
197
197
197
197
197
197
197
197
197
197
197
197
197
197
197
197
197
197
197
197
197
197
197
197
197
197
197
197
197
197
197
197
197
197
197
197
197
197
197
197
197
197
197
197
197
197
197
197
197
197
197
197
197
197
197
197
197
197
197
197
197
197
197
197
197
197
197
197
197
197
197
197
197
197
197
197
197
197
197
197
197
197
197
197
197
197
197
197
197
197
197
197
197
197
197
197
197
197
197
197
197
197
197
197
197
197
197
197
197
197
197
197
197
197
197
197
197
197
197
197
197
197
197
197
197
197
197
197
197
197
197
197
197
197
197
197
197
197
197
197
197
197
197
197
197
197
197
197
197
197
197
197
197
197
197
197
197
197
197
197
197
197
197
197
197
197
197
197
197
197
197
197
197
197
197
197
197
197
197
197
197
197
197
197
197
197
197
197
197
197
197
197
197
197
197
197
197
197
197
197
197
197
197
197
197
197
197
197
197
197
197
197
197
197
197
197
197
197
197
197
197
197
197
197
197
197
197
197
197
197
197
197
197
197
197
197
197
197
197
197
197
197
197
197
197
197
197
197
197
197
197
197
197
197
197
197
197
197
197
197
197
197
197
197
197
197
197
197
197
197
197
197
197
197
197
197
197
197
197
197
197
197
197
197
197
197
197
197
197
197
197
197
197
197
197
197
197
197
197
197
197
197
197
197
197
197
197
197
197
197
197
197
197
197
197
197
197
197
197
197
197
197
197
197
197
197
197
197
197
197
197
197
197
197
197
197
197
197
197
197
197
197
197
197
197
197
197
197
197
197
197
197
197
197
197
197
197
197
197
197
197
197
197
197
197
197
197
197
197
197
197
197
197
197
197
197
197
197
197
197
197
197
197
197
197
197
197
197
197
197
197
197
197
197
197
197
197
197
197
197
197
197
197
197
197
197
197
197
197
197
197
197
197
197
197
197
197
197
197
197
197
197
197
197
197
0
0
0
0
0
0
0
0
0
0
0
0
0
0
0
0
0
0
0
0
0
0
0
0
0
0
0
0
0
0
0
0
0
0
0
0
0
0
0
0
0
0
0
0
0
0
0
0
0
0
0
0
0
0
0
0
0
0
0
0
0
0
0
0
0
0
0
0
0
0
0
0
0
0
0
0
0
0
0
0
0
0
0
0
0
0
0
0
0
0
0
0
0
0
0
0
0
0
0
0
0
0
0
0
0
0
0
0
0
0
0
0
1
1
1
1
1
1
1
1
1
1
1
1
1
1
1
1
1
1
1
1
1
1
1
1
1
1
1
1
1
1
1
1
1
1
1
1
1
1
1
1
1
1
1
1
1
1
1
1
1
1
1
1
1
1
1
1
1
1
1
1
1
1
1
1
1
1
1
1
1
1
1
1
1
1
1
1
1
1
1
1
1
1
1
1
1
1
1
1
1
1
1
1
1
1
1
1
1
0
0
0
0
0
0
0
0
0
0
0
0
0
0
0
0
0
0
0
0
0
0
0
0
0
0
0
0
0
0
0
0
0
0
0
0
0
0
0
0
0
0
0
0
0
0
0
0
0
0
0
0
0
0
0
0
0
0
0
0
0
0
0
0
0
0
0
0
0
0
0
0
0
0
0
0
0
0
0
0
0
0
0
0
0
0
0
0
0
0
0
0
0
0
0
0
0
0
0
0
0
0
0
0
0
0
0
0
0
0
0
0
0
0
0
0
0
0
0
0
0
0
0
0
0
0
0
0
0
0
0
0
0
0
0
399
399
399
399
399
399
399
399
399
399
399
399
399
399
399
399
399
399
399
399
399
399
399
399
399
399
399
399
399
399
399
399
399
399
399
399
399
399
399
399
399
399
399
399
399
399
399
399
399
399
399
399
399
399
399
399
399
399
399
399
399
399
399
399
399
399
399
399
399
399
399
399
399
399
399
399
399
399
399
399
399
399
399
399
399
399
399
399
399
399
399
399
399
399
399
399
399
399
399
399
399
399
399
399
399
399
399
399
399
399
399
399
399
399
399
399
399
399
399
399
399
399
399
399
399
399
399
399
399
399
399
399
399
399
399
399
399
399
399
399
399
399
399
399
399
399
399
399
399
399
399
399
399
399
399
399
399
399
399
399
399
399
399
399
399
399
399
399
399
399
399
399
399
399
399
399
399
399
399
399
399
399
399
399
399
399
399
399
399
399
399
399
399
399
399
399
399
399
399
399
399
399
399
399
399
399
399
399
399
399
399
399
399
399
399
399
399
399
399
399
399
399
399
399
399
399
399
399
399
399
399
399
399
399
399
399
399
399
399
399
399
399
399
399
399
399
399
399
399
399
399
399
399
399
399
399
399
399
399
399
399
399
399
399
399
399
399
399
399
399
399
399
399
399
399
399
399
399
399
399
399
399
399
399
399
399
399
399
399
399
399
399
399
399
399
399
399
399
399
399
399
399
399
399
399
399
399
399
399
399
399
399
399
399
399
399
399
399
399
399
399
399
399
399
399
399
399
399
399
399
399
399
399
399
399
399
399
399
399
399
399
399
399
399
399
399
399
399
399
399
399
399
399
399
399
399
399
399
399
399
399
399
399
399
399
399
399
399
399
399
399
399
399
399
399
399
399
399
399
399
399
399
399
399
399
399
399
399
399
399
399
399
399
399
399
399
399
399
399
399
399
399
399
399
399
399
399
399
399
399
399
399
399
399
399
399
399
399
399
399
399
399
399
399
399
399
399
399
399
399
399
399
399
399
399
399
399
399
399
399
399
399
399
399
399
399
399
399
399
399
399
399
399
399
399
399
399
399
399
399
399
399
399
399
399
399
399
399
399
399
399
399
399
399
399
399
399
399
399
399
399
399
399
399
399
399
399
399
399
399
399
399
399
399
399
399
399
399
399
399
399
399
399
399
399
399
399
399
399
399
399
399
399
399
399
399
399
399
399
399
399
399
399
399
399
399
399
399
399
399
399
399
399
399
399
399
399
399
399
399
399
399
399
399
399
399
399
399
399
399
399
399
399
399
399
399
399
399
399
399
399
399
399
399
399
399
399
399
399
399
399
399
399
399
399
399
399
399
399
399
399
399
399
399
399
399
399
399
399
399
399
399
399
399
399
399
399
399
399
399
399
399
399
399
399
399
399
399
399
399
399
399
399
399
399
399
399
399
399
399
399
399
399
399
399
399
399
399
399
399
399
399
399
399
399
399
399
399
399
399
399
399
399
399
399
399
399
399
399
399
399
399
399
399
399
399
399
399
399
399
399
399
399
399
399
399
399
399
399
399
399
399
399
399
399
399
399
399
399
399
399
399
399
399
399
399
399
399
399
399
399
399
399
399
399
399
399
399
399
399
399
399
399
399
399
399
399
399
399
399
399
399
399
399
399
399
399
399
399
399
399
399
399
399
399
399
399
399
399
399
399
399
399
399
399
399
399
399
399
399
399
399
399
399
399
399
399
399
399
399
399
399
399
399
399
399
399
399
399
399
399
399
399
399
399
399
399
399
399
399
399
399
399
399
399
399
399
399
399
399
399
399
399
399
399
399
399
399
399
399
399
399
399
399
399
399
399
399
399
399
399
399
399
399
399
399
399
399
399
399
399
399
399
399
399
399
399
399
399
399
399
399
399
399
399
399
399
399
399
399
399
399
399
399
399
399
399
399
399
399
399
399
399
399
399
399
399
399
399
399
399
399
399
399
399
399
399
399
399
399
399
399
399
399
399
399
399
399
399
399
399
399
399
399
399
399
399
399
399
399
399
399
399
399
399
399
399
399
399
399
399
399
399
399
399
399
399
399
399
399
399
399
399
399
399
399
399
399
399
399
399
399
399
399
399
399
399
399
399
399
399
399
399
399
399
399
399
399
399
399
399
399
399
399
399
399
399
399
399
399
399
399
399
399
399
399
399
399
399
399
399
399
399
399
399
399
399
399
399
399
399
399
399
399
399
399
399
399
399
399
399
399
399
399
399
399
399
399
399
399
399
399
399
399
399
399
399
399
399
399
399
399
399
399
399
399
399
399
399
399
399
399
399
399
399
399
399
399
399
399
399
399
399
399
399
399
399
399
399
399
399
399
399
399
399
399
399
399
399
399
399
399
399
399
399
399
399
399
399
399
399
399
399
399
399
399
399
399
399
399
399
399
399
399
399
399
399
399
399
399
399
399
399
399
399
399
399
399
399
399
399
399
399
399
399
399
399
399
399
399
399
399
399
399
399
399
399
399
399
399
399
399
399
399
399
399
399
399
399
399
399
399
399
399
399
399
399
399
399
399
399
399
399
399
399
399
399
399
399
399
399
399
399
399
399
399
399
399
399
399
399
399
399
399
399
399
399
399
399
399
399
399
399
399
399
399
399
399
399
399
399
399
399
399
399
399
399
399
399
399
399
399
399
399
399
399
399
399
399
399
399
399
399
399
399
399
399
399
399
399
399
399
399
399
399
399
399
399
399
399
399
399
399
0
0
0
0
0
0
0
0
0
0
0
0
0
0
0
0
0
0
0
0
0
0
0
0
0
0
0
0
0
0
0
0
0
0
0
0
0
0
0
0
0
0
0
0
0
0
0
0
0
0
0
0
0
0
0
0
0
0
0
0
0
0
0
0
0
0
0
0
0
0
0
0
0
0
0
0
0
0
0
0
0
0
0
0
0
0
0
0
0
0
0
0
0
0
0
0
0
0
0
0
0
0
0
0
0
0
0
0
0
0
0
0
0
0
0
0
0
0
0
0
0
0
0
0
0
0
0
0
0
0
0
0
0
0
0
0
0
0
0
0
0
0
0
0
0
0
0
0
0
0
0
0
0
0
0
0
0
0
0
0
0
0
0
0
0
0
0
0
0
0
0
0
0
0
0
0
0
0
0
0
0
0
0
0
0
0
0
0
0
0
0
0
0
0
0
0
0
0
0
0
0
0
0
0
0
0
0
0
0
0
0
0
0
0
0
0
0
0
0
0
0
0
0
0
0
0
0
0
0
0
0
0
0
0
0
0
0
0
0
0
0
0
0
0
0
0
0
0
0
0
0
0
0
0
0
0
0
0
0
0
0
0
0
0
0
0
0
0
0
0
0
0
0
0
0
0
0
0
0
0
0
0
0
0
0
0
0
0
0
0
0
0
0
0
0
0
0
0
0
0
0
0
0
0
0
0
0
0
0
0
0
0
0
0
0
0
0
0
0
0
0
0
0
0
0
0
0
0
0
0
0
0
0
0
0
0
0
0
0
0
0
0
0
0
0
0
0
0
0
0
0
0
0
0
0
0
0
0
0
0
0
0
0
0
0
0
0
0
0
0
0
0
0
0
0
0
0
0
0
0
0
0
0
0
0
0
0
0
0
0
0
0
0
0
0
0
0
0
0
0
0
0
0
0
0
0
0
0
0
0
0
0
0
0
0
0
0
0
0
0
0
0
0
0
0
0
0
0
0
0
0
0
0
0
0
0
0
0
0
0
0
0
0
0
0
0
0
0
0
0
0
0
0
0
0
0
0
0
0
0
0
0
0
0
0
0
0
0
0
0
0
0
0
0
0
0
0
0
0
0
0
0
0
0
0
0
0
0
0
0
0
0
0
0
0
0
0
0
0
0
0
0
0
0
0
0
0
0
0
0
0
0
0
0
0
0
0
0
0
0
0
0
0
0
0
0
0
0
0
0
0
0
0
0
0
0
0
0
0
0
0
0
0
0
0
0
0
0
0
0
0
217
217
217
217
217
217
217
217
217
217
217
217
217
217
217
217
217
217
217
217
217
217
217
217
217
217
217
217
217
217
217
217
217
217
217
217
217
217
217
217
217
217
217
217
217
217
217
217
217
217
217
217
217
217
217
217
217
217
217
217
217
217
217
217
217
217
217
217
217
217
217
217
217
217
217
217
217
217
217
217
217
217
217
217
217
217
217
217
217
217
217
217
217
217
217
217
217
217
217
217
217
217
217
217
217
217
217
217
217
217
217
217
217
217
217
217
217
217
217
217
217
217
217
217
217
217
217
217
217
217
217
217
217
217
217
217
217
217
217
217
217
217
217
217
217
217
217
217
217
217
217
217
217
217
217
217
217
217
217
217
217
217
217
217
217
217
217
217
217
217
217
217
217
217
217
217
217
217
217
217
217
217
217
217
217
217
217
217
217
217
217
217
211
211
211
211
211
211
211
211
211
211
211
211
211
211
211
211
211
211
211
211
211
211
211
211
211
211
211
211
211
211
211
211
211
211
211
211
211
211
211
211
211
211
211
211
211
211
211
211
211
211
211
211
211
211
211
211
211
211
211
211
211
211
211
211
211
211
211
211
211
211
211
211
211
211
211
211
211
211
211
211
211
211
211
211
211
211
211
211
211
211
211
211
211
211
211
211
211
211
211
211
211
211
211
211
211
211
211
211
211
211
211
211
211
211
211
211
211
211
211
211
211
211
211
211
211
211
211
211
211
211
211
211
211
211
211
211
211
211
211
211
211
211
211
211
211
211
211
211
211
211
211
211
211
211
211
211
211
211
211
211
211
211
211
211
211
211
211
211
211
211
211
211
211
211
211
211
211
211
211
211
211
211
211
211
211
211
211
211
211
211
211
211
211
211
211
211
211
211
211
211
211
211
211
211
211
211
211
211
211
211
211
211
211
211
211
211
211
211
211
211
211
211
211
211
211
211
211
211
211
211
211
211
211
211
211
211
211
211
211
211
211
211
211
211
211
211
211
211
211
211
211
211
211
211
211
211
211
211
211
211
211
211
211
211
211
211
211
211
211
211
211
211
211
211
211
211
211
211
211
211
211
211
211
211
211
211
211
211
211
211
211
211
211
211
211
211
211
211
211
211
211
211
211
211
211
211
211
211
211
211
211
211
211
211
211
211
211
211
211
211
211
211
211
211
211
211
211
211
211
211
211
211
211
211
211
211
211
211
211
211
211
211
211
211
211
211
211
211
211
211
211
211
211
211
211
211
211
211
211
211
211
211
211
211
211
211
211
211
211
211
211
211
211
211
211
211
211
211
211
211
211
211
211
211
211
211
211
211
211
211
211
211
211
211
211
211
211
211
211
211
211
211
211
211
211
211
211
211
211
211
211
211
211
211
211
211
211
211
211
211
211
211
211
211
211
211
211
211
211
211
211
211
211
211
211
211
211
211
211
211
211
211
211
211
211
211
211
211
5
5
5
5
5
5
5
5
5
5
5
5
5
5
5
5
5
5
5
5
5
5
5
5
5
5
5
5
5
5
5
5
5
5
5
5
5
5
5
5
5
5
5
5
5
5
5
5
5
5
5
5
5
5
5
5
5
5
5
5
5
5
5
5
5
5
5
5
5
5
5
5
5
5
5
5
5
5
5
5
5
5
5
5
5
5
5
5
5
5
5
5
5
5
5
5
5
5
5
5
5
5
5
5
5
5
5
5
5
5
5
5
5
5
5
5
5
5
5
5
5
5
5
5
5
5
5
5
399
399
399
399
399
399
399
399
399
399
399
399
399
399
399
399
399
399
399
399
399
399
399
399
399
399
399
399
399
399
399
399
399
399
399
399
399
399
399
399
399
399
399
399
399
399
399
399
399
399
399
399
399
399
399
399
399
399
399
399
399
399
399
399
399
399
399
399
399
399
399
399
399
399
399
399
399
399
399
399
399
399
399
399
399
399
399
399
399
399
399
399
399
399
399
399
399
399
399
399
399
399
399
399
399
399
399
399
399
399
399
399
399
399
399
399
399
399
399
399
399
399
399
399
399
399
399
399
399
399
399
399
399
399
399
399
399
399
399
399
399
399
399
399
399
399
399
399
399
399
399
399
81
81
81
81
81
81
81
81
81
81
81
81
81
81
81
81
81
81
81
81
81
81
81
81
81
81
81
81
81
81
81
81
81
81
81
81
81
81
81
81
81
81
81
81
81
81
81
81
81
81
81
81
81
81
81
81
81
81
81
81
81
81
81
81
81
81
81
81
81
81
81
81
81
81
81
81
81
81
81
81
81
81
81
81
81
81
81
81
81
81
81
81
81
81
81
81
81
81
81
81
81
81
81
81
81
81
81
81
81
81
81
81
81
81
81
81
81
81
81
81
81
81
81
81
81
81
81
81
81
81
81
81
81
81
81
81
81
81
81
81
81
81
81
81
81
81
81
81
81
81
81
81
81
81
81
81
81
81
81
81
81
81
81
81
81
81
81
81
81
81
81
81
81
81
81
81
81
81
81
81
81
81
81
81
81
81
81
81
81
81
81
81
81
81
81
81
81
81
81
81
81
81
81
81
81
81
81
81
81
81
81
81
81
81
81
81
81
81
81
81
81
81
81
81
81
81
81
81
81
81
81
81
81
81
81
81
81
81
81
81
81
81
81
81
81
81
81
81
81
81
81
81
81
81
81
81
81
81
81
81
81
81
81
81
81
81
81
81
81
81
81
81
81
81
81
81
81
81
81
81
81
81
81
81
81
81
81
81
81
81
81
81
81
81
81
81
81
81
81
81
81
81
81
81
81
81
81
81
81
81
81
81
81
81
81
81
81
81
81
81
81
81
81
81
81
81
81
81
81
81
81
81
81
81
81
81
81
81
81
81
81
81
81
81
81
81
81
81
81
81
81
81
81
81
81
81
81
81
81
81
81
81
81
81
81
81
81
81
81
81
81
81
81
81
81
81
81
81
81
81
81
81
81
81
81
81
81
81
81
81
81
81
81
81
81
81
81
81
81
81
81
81
81
81
81
81
81
81
81
81
81
81
81
81
81
81
81
81
81
81
81
81
81
81
81
81
81
81
81
81
81
81
81
81
81
81
81
81
81
81
81
81
81
81
81
81
81
81
81
81
81
81
81
81
81
81
81
81
81
81
81
81
81
81
81
81
81
81
81
81
81
81
81
81
81
81
81
81
81
81
81
81
81
81
81
81
81
81
81
81
81
81
81
81
81
81
81
81
81
81
81
81
81
81
81
81
81
81
81
81
81
81
81
81
81
81
81
81
81
81
81
81
81
81
81
81
81
81
81
81
81
81
81
81
81
81
81
81
81
81
81
81
81
81
81
81
81
81
81
81
81
81
81
81
81
81
81
81
81
81
81
81
81
81
81
81
81
81
81
81
81
81
81
81
81
81
81
81
81
81
81
81
81
81
81
81
81
81
81
81
81
81
81
81
81
81
81
81
81
81
81
81
81
81
81
81
81
81
81
81
81
81
81
81
81
81
81
81
81
81
81
81
81
81
81
81
81
81
81
81
81
81
81
81
81
81
81
81
81
81
81
81
81
81
81
81
81
81
81
81
81
81
81
81
81
81
81
81
81
81
81
81
81
81
81
81
81
81
81
81
81
81
81
81
81
81
81
81
81
81
81
81
81
81
81
81
81
81
81
81
81
81
81
81
81
81
81
81
81
81
81
81
81
81
81
81
81
81
81
81
81
81
81
81
81
81
81
81
81
81
81
81
81
81
81
81
81
81
81
81
81
81
81
81
81
81
81
81
81
81
81
81
81
81
81
81
81
81
81
81
81
81
81
81
81
81
81
81
81
81
81
81
81
81
81
81
81
81
81
81
81
81
81
81
81
81
173
173
173
173
173
173
173
173
173
173
173
173
173
173
173
173
173
173
173
173
173
173
173
173
173
173
173
173
173
173
173
173
173
173
173
173
173
173
173
173
173
173
173
173
173
173
173
173
173
173
173
173
173
173
173
173
173
173
173
173
173
173
173
173
173
173
173
173
173
173
173
173
173
173
173
173
173
173
173
173
173
173
173
173
173
173
173
173
173
173
173
173
173
173
173
173
173
173
173
173
173
173
173
173
173
173
173
173
173
173
173
173
173
173
173
173
173
173
173
173
173
173
173
173
173
173
173
173
173
173
173
173
173
173
173
173
173
173
173
173
173
173
173
173
173
173
173
173
173
173
173
173
173
173
173
173
173
173
173
173
173
173
173
173
173
173
173
173
173
173
173
173
173
173
173
173
173
173
173
173
173
173
173
173
173
173
173
173
173
173
173
173
173
173
173
173
173
173
173
173
173
173
173
173
173
173
173
173
173
173
173
173
173
173
173
173
173
173
173
173
173
173
173
173
173
173
173
173
173
173
173
173
173
173
173
173
173
173
173
173
173
173
173
173
173
173
173
173
173
173
173
173
173
173
173
173
173
173
173
173
173
173
173
173
173
173
173
173
173
173
173
173
173
173
173
173
173
173
173
173
173
173
173
173
173
173
173
173
173
173
173
173
173
173
173
173
173
173
173
173
173
173
173
173
173
173
173
173
173
173
173
173
173
173
173
173
173
173
173
173
173
173
173
173
173
173
173
173
173
173
173
173
173
173
173
173
173
173
173
173
173
173
173
173
173
173
173
173
173
173
173
173
173
173
173
173
173
173
173
173
173
173
173
173
173
173
173
173
173
173
173
173
173
173
173
173
173
173
173
173
173
173
173
173
173
173
173
173
173
173
173
173
173
173
173
173
173
173
173
173
173
173
173
173
173
173
173
173
173
173
173
173
173
173
173
173
173
173
173
173
173
173
173
173
173
173
173
173
173
173
173
173
173
173
173
173
173
173
173
173
173
173
173
173
173
173
173
173
173
173
173
173
173
173
173
173
173
173
173
173
173
173
173
173
173
173
173
173
173
173
173
173
173
173
173
173
173
173
173
173
173
173
173
173
173
173
173
173
173
173
173
173
173
173
173
173
173
173
173
173
173
173
173
173
173
173
173
173
173
173
173
173
173
173
173
173
173
173
173
173
173
173
173
173
173
173
173
173
173
173
173
173
173
173
173
173
173
173
173
173
173
173
173
173
173
173
173
173
173
173
173
173
173
173
173
173
173
173
173
173
173
173
173
173
173
173
173
173
173
173
173
173
173
173
173
173
173
173
173
173
173
173
173
173
173
173
173
173
173
173
173
173
173
173
173
173
173
173
173
173
173
173
173
173
173
173
173
173
173
173
173
173
173
173
173
173
173
173
173
173
173
173
173
173
173
173
173
173
173
173
173
173
173
173
173
173
173
173
173
173
173
173
173
173
173
173
173
173
173
0
0
0
0
0
0
0
0
0
0
0
0
0
0
0
0
0
0
0
0
0
0
0
0
0
0
0
0
0
0
0
0
0
0
0
0
0
0
0
0
0
0
0
0
0
0
0
0
0
0
0
0
0
0
0
0
0
0
0
0
0
0
0
0
0
0
0
0
0
0
0
0
0
0
0
0
0
0
0
0
0
0
0
0
0
0
0
0
0
0
0
0
0
0
0
0
0
0
0
0
0
0
0
0
0
0
0
0
0
0
0
0
0
0
0
0
0
0
0
0
0
0
0
0
0
0
0
0
0
0
0
0
0
0
0
0
0
0
0
0
0
0
0
0
0
0
0
0
0
0
0
0
0
0
0
0
0
0
0
0
0
0
0
0
0
0
0
0
0
0
0
0
0
0
0
0
0
0
0
0
0
0
0
0
0
0
0
0
0
0
0
0
0
0
0
0
0
0
0
0
0
0
0
0
0
0
0
0
0
0
0
0
0
0
0
0
0
0
0
0
0
0
0
0
0
0
0
0
0
0
0
0
0
0
0
0
0
0
0
0
0
0
0
0
0
0
0
0
0
0
0
0
0
0
0
0
0
0
0
0
0
0
0
0
0
0
0
0
0
0
0
0
0
0
0
0
0
0
0
0
0
0
0
0
0
0
0
0
0
0
0
0
0
0
0
0
0
0
0
0
0
0
0
0
0
0
0
0
0
0
0
0
0
0
0
0
0
0
0
0
0
0
0
0
0
0
0
0
0
0
0
0
0
0
0
0
0
0
0
0
0
0
0
0
0
0
0
0
0
0
0
0
0
0
0
0
0
0
0
0
0
0
0
0
0
0
0
0
0
0
0
0
0
0
0
0
0
0
0
0
0
0
0
0
0
0
0
0
0
0
0
0
0
0
0
0
0
0
0
0
0
0
0
0
0
0
0
0
0
0
0
0
0
0
0
0
0
0
0
0
0
0
0
0
0
0
0
0
0
0
0
0
0
0
0
0
0
0
0
399
399
399
399
399
399
399
399
399
399
399
399
399
399
399
399
399
399
399
399
399
399
399
399
399
399
399
399
399
399
399
399
399
399
399
399
399
399
399
399
399
399
399
399
399
399
399
399
399
399
399
399
399
399
399
399
399
399
399
399
399
399
399
399
399
399
399
399
399
399
399
399
399
399
399
399
399
399
399
399
399
399
399
399
399
399
399
399
399
399
399
399
399
399
399
399
399
399
399
399
399
399
399
399
399
399
399
399
399
399
399
399
399
399
399
399
399
399
399
399
399
399
399
399
399
399
399
399
399
399
399
399
399
399
399
399
399
399
399
399
399
399
399
399
399
399
399
399
399
399
399
399
399
399
399
399
399
399
399
399
399
399
399
399
399
399
399
399
399
399
399
399
399
399
399
399
399
399
399
399
399
399
399
399
399
399
399
399
399
399
399
399
399
399
399
399
399
399
399
399
399
399
399
399
399
399
399
399
399
399
399
399
399
399
399
399
399
399
399
399
399
399
399
399
399
399
399
399
399
399
399
399
399
399
399
399
399
399
399
399
399
399
399
399
399
399
399
399
399
399
399
399
399
399
399
399
399
399
399
399
399
399
399
399
399
399
399
399
399
399
399
399
399
399
399
399
399
399
399
399
399
399
399
399
399
399
399
399
399
399
399
399
399
399
399
399
399
399
399
399
399
399
399
399
399
399
399
399
399
399
399
399
399
399
399
399
399
399
399
399
399
399
399
399
399
399
399
399
399
399
399
399
399
399
399
399
399
399
399
399
399
399
399
399
399
399
399
399
399
399
399
399
399
399
399
399
399
399
399
399
399
399
399
399
399
399
399
399
399
399
399
399
399
399
399
399
399
399
399
399
399
399
399
399
399
399
399
399
399
399
399
399
399
399
399
399
399
399
399
399
399
399
399
399
399
399
399
399
399
399
399
399
399
399
399
399
399
399
399
399
399
399
399
399
399
399
399
399
399
399
399
399
399
399
399
399
399
399
399
399
399
399
399
399
399
399
399
399
399
399
399
399
399
399
399
399
399
399
399
399
399
399
399
399
399
399
399
399
399
399
399
399
399
399
399
399
399
399
399
399
399
399
399
399
399
399
399
399
399
399
399
399
399
399
399
399
399
399
399
399
399
399
399
399
399
399
399
399
399
399
399
399
399
399
399
399
399
399
399
399
399
399
399
399
399
399
399
399
399
399
399
399
399
399
399
399
399
399
399
399
399
399
399
399
399
399
399
399
399
399
399
399
399
399
399
399
399
399
399
399
399
399
399
399
399
399
399
399
399
399
399
399
399
399
399
399
399
399
399
399
399
399
399
399
399
399
399
399
399
399
399
399
399
399
399
399
399
399
399
399
399
399
399
399
399
399
399
399
399
399
399
399
399
399
399
399
399
399
399
399
399
399
399
399
399
399
399
399
399
399
399
399
399
399
399
399
399
399
399
399
399
399
399
399
399
399
399
399
399
399
399
399
399
399
399
399
399
399
399
399
399
399
399
399
399
399
399
399
399
399
399
399
399
399
399
399
399
399
399
399
399
399
399
399
399
399
399
399
399
399
399
399
399
399
399
399
399
399
399
399
399
399
399
399
399
399
399
399
399
399
399
399
399
399
399
399
399
399
399
399
399
399
399
399
399
399
399
399
399
399
399
399
399
399
399
399
399
399
399
399
399
399
399
399
399
399
399
399
399
399
399
399
399
399
399
399
399
399
399
399
399
399
399
399
399
399
399
399
399
399
399
399
399
399
399
399
399
399
399
399
399
399
399
399
399
399
399
399
399
399
399
399
399
399
399
399
399
399
399
399
399
399
399
399
399
399
399
399
399
399
399
399
399
399
399
399
399
399
399
399
399
399
399
399
399
399
399
399
399
399
399
399
399
399
399
399
399
399
399
399
399
399
399
399
399
399
399
399
399
399
399
399
399
399
399
399
399
399
399
399
399
399
399
399
399
399
399
399
399
399
399
399
399
399
399
399
399
399
399
399
399
399
399
399
399
399
399
399
399
399
399
399
399
399
399
399
399
399
399
399
399
399
399
399
399
399
399
399
399
399
399
399
399
399
399
399
399
399
399
399
399
399
399
399
399
399
399
399
0
0
0
0
0
0
0
0
0
0
0
0
0
0
0
0
0
0
0
0
0
0
0
0
0
0
0
0
0
0
0
0
0
0
0
0
0
0
0
0
0
0
0
0
0
0
0
0
0
0
0
0
0
0
0
0
0
0
0
0
0
0
0
0
0
0
0
0
0
0
0
0
0
0
0
0
0
0
0
0
0
0
0
0
0
0
0
0
0
0
0
0
0
0
0
0
0
0
0
0
0
0
0
0
0
0
0
0
0
0
0
0
0
0
0
0
0
0
0
0
243
243
243
243
243
243
243
243
243
243
243
243
243
243
243
243
243
243
243
243
243
243
243
243
243
243
243
243
243
243
243
243
243
243
243
243
243
243
243
243
243
243
243
243
243
243
243
243
243
243
243
243
243
243
243
243
243
243
243
243
243
243
243
243
243
243
243
243
243
243
243
243
243
243
243
243
243
243
243
243
243
243
243
243
243
243
243
243
243
243
243
243
243
243
243
243
243
243
243
243
243
243
243
243
243
243
243
243
243
243
243
243
243
243
243
243
243
243
243
243
243
243
243
243
243
243
243
243
243
243
243
243
243
243
243
243
243
243
243
243
243
243
243
243
243
243
243
243
243
243
243
243
243
243
243
243
243
243
243
243
243
243
243
243
243
243
243
243
243
243
243
243
243
243
243
243
243
243
243
243
243
243
243
243
243
243
243
243
243
243
243
243
243
243
243
243
243
243
243
243
243
243
243
243
243
243
243
243
243
243
243
243
243
243
243
243
243
243
243
243
243
243
243
243
243
243
243
243
243
243
243
243
243
243
243
243
243
243
243
243
243
243
243
243
243
243
243
243
243
243
243
243
243
243
243
243
243
243
243
243
243
243
243
243
243
243
243
243
243
243
243
243
243
243
243
243
243
243
243
243
243
243
243
243
243
243
243
243
243
243
243
243
243
243
243
243
243
243
243
243
243
243
243
243
243
243
243
243
243
243
243
243
243
243
243
243
243
243
243
243
243
243
243
243
243
243
243
243
243
243
243
243
243
243
243
243
243
243
243
243
243
243
243
243
243
243
243
243
243
243
243
243
243
243
243
243
243
243
243
243
243
243
243
243
243
243
243
243
243
243
243
243
243
243
243
243
243
243
243
243
243
243
243
243
243
243
243
243
243
243
243
243
243
243
243
243
243
243
243
243
243
243
243
243
243
243
243
243
243
243
243
243
243
243
243
243
243
243
243
243
243
243
243
243
243
243
243
243
243
243
243
243
243
243
243
243
243
243
243
243
243
