# Supplementary material for: Comparative Analysis of Majority Language Influence on North Sámi Prosody Using WaveNet-Based modeling
Source: Lang Speech. 2020 Dec 29;65(4):859–88. doi: 10.1177/0023830920983591 (PMC9669769; doi:10.1177/0023830920983591)
Supplement: sj-tgz-1-las-10.1177_0023830920983591 – Supplemental material for Comparative Analysis of Majority Language Influence on North Sámi Prosody Using WaveNet-Based modeling [file sj-tgz-1-las-10.1177_0023830920983591.tgz › supplementary/WORD/sut-m-3-72.lnu]

295
295
295
295
295
295
295
295
295
295
295
295
295
295
295
295
295
295
295
295
295
295
295
295
295
295
295
295
295
295
295
295
295
295
295
295
295
295
295
295
295
295
295
295
295
295
295
295
295
295
295
295
295
295
295
295
295
295
295
295
295
295
295
295
295
295
295
295
295
295
295
295
295
295
295
295
295
295
295
295
295
295
295
295
295
295
295
295
295
295
295
295
295
295
295
295
295
295
295
295
295
295
295
295
295
295
295
295
295
295
295
295
295
295
295
295
295
295
295
295
295
295
295
295
295
295
295
295
295
295
295
295
295
295
295
295
295
295
295
295
295
295
295
295
295
295
295
295
295
295
295
295
295
295
295
295
295
295
295
295
295
295
295
295
295
295
295
295
295
295
295
295
295
295
295
295
295
295
295
295
295
295
295
295
295
295
295
295
295
295
295
295
295
295
295
295
295
295
295
295
295
295
295
295
295
295
295
295
295
295
295
295
295
295
295
295
295
295
295
295
295
295
295
295
295
295
295
295
295
295
295
295
295
295
295
295
295
295
295
295
295
295
295
295
295
295
295
295
295
295
295
295
295
295
295
295
295
295
295
295
295
295
295
295
295
295
295
295
295
295
295
295
295
295
295
295
295
295
295
295
295
295
295
295
295
295
295
295
295
295
295
295
295
295
295
295
295
295
295
295
295
295
295
295
399
399
399
399
399
399
399
399
399
399
399
399
399
399
399
399
399
399
399
399
399
399
399
399
399
399
399
399
399
399
399
399
399
399
399
399
399
399
399
399
399
399
399
399
399
399
399
399
399
399
399
399
399
399
399
399
399
399
399
399
399
399
399
399
399
399
399
399
399
399
399
399
399
399
399
399
399
399
399
399
399
399
399
399
399
399
399
399
399
399
399
399
399
399
399
399
399
399
399
399
399
399
399
399
399
399
399
399
399
399
399
399
399
399
399
399
399
399
399
399
399
399
399
399
399
399
399
399
399
399
399
399
399
399
399
399
399
399
399
399
399
399
399
399
399
399
399
399
399
399
399
399
399
399
399
399
399
399
399
399
399
399
399
399
399
399
399
399
399
399
399
399
399
399
399
399
399
399
399
399
399
399
399
399
399
399
399
399
399
399
399
399
399
399
399
399
399
399
399
399
399
399
399
399
399
399
399
399
399
399
399
399
399
399
399
399
399
399
399
399
399
399
399
399
399
399
399
399
399
399
399
399
399
399
399
399
399
399
399
399
399
399
399
399
399
399
399
399
399
399
399
399
399
399
399
399
399
399
399
399
399
399
399
399
399
399
399
399
399
399
399
399
399
399
399
399
399
399
399
399
399
399
399
399
399
399
399
399
399
399
399
399
399
399
399
399
399
399
399
399
399
399
399
399
399
399
399
399
399
399
399
399
399
399
399
399
399
399
399
399
399
399
399
399
399
399
399
399
399
399
399
399
399
399
399
399
399
399
399
399
399
399
399
399
399
399
399
399
399
399
399
399
399
399
399
399
399
399
399
399
399
399
399
399
399
399
399
399
399
399
399
399
399
399
399
399
399
399
399
399
399
399
399
399
399
399
399
399
399
399
399
399
399
399
399
399
399
399
399
399
399
399
399
399
399
399
399
399
399
399
399
399
399
399
399
399
399
399
399
399
399
399
399
399
399
399
399
399
399
399
399
399
399
399
399
399
399
399
399
399
399
399
399
399
399
399
399
399
399
399
399
399
399
399
399
399
399
399
399
399
399
399
399
399
399
399
399
399
399
399
399
399
399
399
399
399
399
399
399
399
399
399
399
399
399
399
399
399
399
399
399
399
399
399
399
399
399
399
399
399
399
399
399
399
399
399
399
399
399
399
399
399
399
399
399
399
399
399
399
399
399
399
399
399
399
399
399
399
399
399
399
399
399
399
399
399
399
399
399
399
399
399
399
399
399
399
399
399
399
399
399
399
399
399
399
399
399
399
399
399
399
399
399
399
399
399
399
399
399
399
399
399
399
399
399
399
107
107
107
107
107
107
107
107
107
107
107
107
107
107
107
107
107
107
107
107
107
107
107
107
107
107
107
107
107
107
107
107
107
107
107
107
107
107
107
107
107
107
107
107
107
107
107
107
107
107
107
107
107
107
107
107
107
107
107
107
107
107
107
107
107
107
107
107
107
107
107
107
107
107
107
107
107
107
107
107
107
107
107
107
107
107
107
107
107
107
107
107
107
107
107
107
107
107
107
107
107
107
107
107
107
107
107
107
107
107
107
107
107
107
107
107
107
107
107
107
107
107
107
107
107
107
107
107
107
107
107
107
107
107
107
107
107
107
107
107
107
107
107
107
107
107
107
107
107
107
107
107
107
107
107
107
107
107
107
107
107
107
107
107
107
107
107
107
107
107
107
107
107
107
107
107
107
107
107
107
107
107
107
107
107
107
107
107
107
107
107
107
107
107
107
107
107
107
107
107
107
107
107
107
107
107
107
107
107
107
107
107
107
107
107
107
107
107
107
107
107
107
107
107
107
107
107
107
107
107
107
107
107
107
107
107
107
107
107
107
107
107
107
107
107
107
107
107
107
107
107
107
107
107
107
107
107
107
107
107
107
107
107
107
107
107
107
107
107
107
107
107
107
107
107
107
107
107
107
107
107
107
107
107
107
107
107
107
107
107
107
107
107
107
107
107
107
107
107
107
107
107
107
107
107
107
107
107
107
107
107
107
107
107
107
107
107
107
107
107
107
107
107
107
107
107
107
107
107
107
107
107
107
107
107
107
107
107
107
107
107
107
107
107
107
107
107
107
107
107
107
107
107
107
107
107
107
107
107
107
107
107
107
107
107
107
107
107
107
107
107
107
107
107
107
107
107
107
107
107
107
107
107
107
107
107
107
107
107
107
107
107
107
107
107
107
107
107
107
107
289
289
289
289
289
289
289
289
289
289
289
289
289
289
289
289
289
289
289
289
289
289
289
289
289
289
289
289
289
289
289
289
289
289
289
289
289
289
289
289
289
289
289
289
289
289
289
289
289
289
289
289
289
289
289
289
289
289
289
289
289
289
289
289
289
289
289
289
289
289
289
289
289
289
289
289
289
289
289
289
289
289
289
289
289
289
289
289
289
289
289
289
289
289
289
289
289
289
289
289
289
289
289
289
289
289
289
289
289
289
289
289
289
289
289
289
289
289
289
289
289
289
289
289
289
289
289
289
289
289
289
289
289
289
289
289
289
289
289
289
289
289
289
289
289
289
289
289
289
289
289
289
289
289
289
289
289
289
289
289
289
289
289
289
289
289
289
289
399
399
399
399
399
399
399
399
399
399
399
399
399
399
399
399
399
399
399
399
399
399
399
399
399
399
399
399
399
399
399
399
399
399
399
399
399
399
399
399
399
399
399
399
399
399
399
399
399
399
399
399
399
399
399
399
399
399
399
399
399
399
399
399
399
399
399
399
399
399
399
399
399
399
399
399
399
399
399
399
399
399
399
399
399
399
399
399
399
399
399
399
399
399
399
399
399
399
399
399
399
399
399
399
399
399
399
399
399
399
399
399
399
399
399
399
399
399
399
399
399
399
399
399
399
399
399
399
399
399
399
399
399
399
399
399
399
399
399
399
399
399
399
399
399
399
399
399
399
399
399
399
399
399
399
399
399
399
399
399
399
399
399
399
399
399
399
399
399
399
399
399
399
399
399
399
399
399
399
399
399
399
399
399
399
399
399
399
399
399
399
399
399
399
399
399
399
399
399
399
399
399
399
399
399
399
399
399
399
399
399
399
399
399
399
399
399
399
399
399
399
399
399
399
399
399
399
399
399
399
399
399
399
399
399
399
399
399
399
399
399
399
399
399
399
399
399
399
399
399
399
399
399
399
399
399
399
399
399
399
399
399
399
399
399
399
399
399
399
399
399
399
399
399
399
399
399
399
399
399
399
399
399
399
399
399
399
399
399
399
399
399
399
399
399
399
399
399
399
399
399
399
399
399
399
399
399
399
399
399
399
399
399
399
399
399
399
399
399
399
399
399
399
399
399
399
399
399
399
399
399
399
399
399
399
399
399
399
399
399
399
399
399
399
399
399
399
399
399
399
399
399
399
399
399
399
399
399
399
399
399
399
399
399
399
399
399
399
399
399
399
399
399
399
399
399
399
399
399
399
399
399
399
399
399
399
399
399
399
399
399
399
399
399
399
399
399
399
399
399
399
399
399
399
399
399
399
399
399
399
399
399
399
399
399
399
399
399
399
399
399
399
399
399
399
399
399
399
399
399
399
399
399
399
399
399
399
399
399
399
399
399
399
399
399
399
399
399
399
399
399
399
399
399
399
399
399
399
399
399
399
399
399
399
399
399
399
399
399
399
399
399
399
399
399
399
399
399
399
399
399
399
399
399
399
399
399
399
399
399
399
399
399
399
399
399
399
399
399
399
399
399
399
399
399
399
399
399
399
399
399
399
399
399
399
399
399
399
399
399
399
399
399
399
399
399
399
399
399
399
399
399
399
399
399
399
399
399
399
399
399
399
399
399
399
399
399
399
399
399
399
399
399
399
399
399
399
399
399
399
399
399
399
399
399
399
399
399
399
399
399
399
399
399
399
399
399
399
399
399
399
399
399
399
399
399
399
399
399
399
399
399
399
399
399
399
399
399
399
399
399
399
399
399
399
399
399
399
399
399
399
399
399
399
399
399
399
399
399
399
399
399
399
399
399
399
399
399
399
399
399
399
399
399
399
399
399
399
399
399
399
399
399
399
399
399
399
399
399
399
399
399
399
399
399
399
399
399
399
399
399
399
399
399
399
399
399
399
399
399
399
399
399
399
399
399
399
399
399
399
399
399
399
399
399
399
399
399
399
399
399
399
399
399
399
399
399
399
399
399
399
399
399
399
245
245
245
245
245
245
245
245
245
245
245
245
245
245
245
245
245
245
245
245
245
245
245
245
245
245
245
245
245
245
245
245
245
245
245
245
245
245
245
245
245
245
245
245
245
245
245
245
245
245
245
245
245
245
245
245
245
245
245
245
245
245
245
245
245
245
245
245
245
245
245
245
245
245
245
245
245
245
245
245
245
245
245
245
245
245
245
245
245
245
245
245
245
245
245
245
245
245
245
245
245
245
245
245
245
245
245
245
245
245
245
245
245
245
245
245
245
245
245
245
245
245
245
245
245
245
245
245
245
245
245
245
245
245
245
245
245
245
245
245
245
245
245
245
245
245
245
245
245
245
245
245
245
245
245
245
245
245
245
245
245
245
245
245
245
245
245
245
245
245
245
245
245
245
245
245
245
245
245
245
245
245
245
245
245
245
245
245
245
245
245
245
245
245
245
245
245
245
245
245
245
245
245
245
245
245
245
245
245
245
245
245
245
245
245
245
245
245
245
245
245
245
245
245
245
245
245
245
245
245
245
245
245
245
245
245
245
245
245
245
245
245
245
245
245
245
245
245
245
245
245
245
245
245
245
245
245
245
245
245
245
245
245
245
245
245
245
245
245
245
245
245
245
245
245
245
245
245
245
245
245
245
245
245
245
245
245
245
245
245
245
245
245
245
245
245
245
245
245
245
245
245
245
245
245
245
245
245
245
245
245
245
245
245
245
245
245
245
245
245
245
245
245
245
245
245
245
245
245
245
245
245
245
245
245
245
245
245
245
245
245
245
245
245
245
245
245
245
245
245
245
245
245
245
245
245
245
245
245
245
245
245
245
245
245
245
245
245
245
245
245
245
245
245
245
245
245
245
245
245
245
245
245
245
245
245
245
245
245
245
245
245
245
245
245
245
245
245
245
245
245
245
245
245
245
245
245
245
245
245
245
245
245
245
245
245
245
245
245
245
245
245
245
245
245
245
245
245
245
245
245
245
245
245
245
245
245
245
245
245
245
245
245
245
245
245
245
245
245
245
245
245
245
245
245
245
245
119
119
119
119
119
119
119
119
119
119
119
119
119
119
119
119
119
119
119
119
119
119
119
119
119
119
119
119
119
119
119
119
119
119
119
119
119
119
119
119
119
119
119
119
119
119
119
119
119
119
119
119
119
119
119
119
119
119
119
119
119
119
119
119
119
119
119
119
119
119
119
119
119
119
119
119
119
119
119
119
119
119
119
119
119
119
119
119
119
119
119
119
119
119
119
119
119
119
119
119
119
119
119
119
119
119
119
119
119
119
119
119
119
119
119
119
119
119
119
119
119
119
119
119
119
119
119
119
119
119
119
119
119
119
119
119
119
119
119
119
119
119
119
119
119
119
119
119
119
119
119
119
119
119
119
119
119
119
119
119
119
119
119
119
119
119
119
119
119
119
119
119
119
119
119
119
119
119
119
119
119
119
119
119
119
119
119
119
119
119
119
119
119
119
119
119
119
119
119
119
119
119
119
119
119
119
119
119
119
119
119
119
119
119
119
119
119
119
119
119
119
119
119
119
119
119
119
119
119
119
119
119
399
399
399
399
399
399
399
399
399
399
399
399
399
399
399
399
399
399
399
399
399
399
399
399
399
399
399
399
399
399
399
399
399
399
399
399
399
399
399
399
399
399
399
399
399
399
399
399
399
399
399
399
399
399
399
399
399
399
399
399
399
399
399
399
399
399
399
399
399
399
399
399
399
399
399
399
399
399
399
399
399
399
399
399
399
399
399
399
399
399
399
399
399
399
399
399
399
399
399
399
399
399
399
399
399
399
399
399
399
399
399
399
399
399
399
399
399
399
399
399
399
399
399
399
399
399
399
399
399
399
399
399
399
399
399
399
399
399
399
399
399
399
399
399
399
399
399
399
399
399
399
399
399
399
399
399
399
399
399
399
399
399
399
399
399
399
399
399
399
399
399
399
399
399
399
399
399
399
399
399
399
399
399
399
399
399
399
399
399
399
399
399
399
399
399
399
399
399
399
399
399
399
399
399
399
399
399
399
399
399
399
399
399
399
399
399
399
399
399
399
399
399
399
399
399
399
399
399
399
399
399
399
399
399
399
399
399
399
399
399
399
399
399
399
399
399
399
399
399
399
399
399
399
399
399
399
399
399
399
399
399
399
399
399
399
399
399
399
399
399
399
399
399
399
399
399
399
399
399
399
399
399
399
399
399
399
399
399
399
399
399
399
399
399
399
399
399
399
399
399
399
399
399
399
399
399
399
399
399
399
399
399
399
399
399
399
399
399
399
399
399
399
399
399
399
399
399
399
399
399
399
399
399
399
399
399
399
399
399
399
399
399
399
399
399
399
399
399
399
399
399
399
399
399
399
399
399
399
399
399
399
399
399
399
399
399
399
399
399
399
399
399
399
399
399
399
399
399
399
399
399
399
399
399
399
399
399
399
399
399
399
399
399
399
399
399
399
399
399
399
399
399
399
399
399
399
399
399
399
399
399
399
399
399
399
399
399
399
399
399
399
399
399
399
399
399
399
399
399
399
399
9
9
9
9
9
9
9
9
9
9
9
9
9
9
9
9
9
9
9
9
9
9
9
9
9
9
9
9
9
9
9
9
9
9
9
9
9
9
9
9
9
9
9
9
9
9
9
9
9
9
9
9
9
9
9
9
9
9
9
9
9
9
9
9
9
9
9
9
9
9
9
9
9
9
9
9
9
9
9
9
9
9
9
9
9
9
9
9
9
9
9
9
9
9
9
9
9
9
9
9
9
9
9
9
9
9
9
9
9
9
9
9
9
9
9
9
9
9
9
9
9
9
9
9
9
9
9
9
9
9
9
9
9
9
9
9
9
9
9
9
9
9
9
9
9
9
9
9
9
9
9
9
9
9
9
9
9
9
9
9
9
9
9
9
9
9
9
9
9
9
9
9
9
9
9
9
9
9
9
9
9
9
9
9
9
9
9
9
9
9
9
9
9
9
9
9
9
9
9
9
9
9
9
9
9
9
9
9
9
9
9
9
9
9
9
9
9
9
9
9
9
9
9
9
9
9
9
9
9
9
9
9
9
9
9
9
9
9
9
9
9
9
9
9
9
9
9
9
9
9
9
9
9
9
9
9
399
399
399
399
399
399
399
399
399
399
399
399
399
399
399
399
399
399
399
399
399
399
399
399
399
399
399
399
399
399
399
399
399
399
399
399
399
399
399
399
399
399
399
399
399
399
399
399
399
399
399
399
399
399
399
399
399
399
399
399
399
399
399
399
399
399
399
399
399
399
399
399
399
399
399
399
399
399
399
399
399
399
399
399
399
399
399
399
399
399
399
399
399
399
399
399
399
399
399
399
399
399
399
399
399
399
399
399
399
399
399
399
399
399
399
399
399
399
399
399
399
399
399
399
399
399
399
399
399
399
399
399
399
399
399
399
399
399
399
399
399
399
399
399
399
399
399
399
399
399
399
399
399
399
399
399
399
399
399
399
399
399
399
399
399
399
399
399
399
399
399
399
399
399
399
399
399
399
399
399
399
399
399
399
399
399
399
399
399
399
399
399
399
399
399
399
399
399
399
399
399
399
399
399
399
399
399
399
399
399
399
399
399
399
399
399
399
399
399
399
399
399
399
399
399
399
399
399
399
399
399
399
399
399
399
399
399
399
399
399
399
399
399
399
399
399
399
399
399
399
399
399
399
399
399
399
399
399
399
399
399
399
399
399
399
399
399
399
399
399
399
399
399
399
399
399
399
399
399
399
399
399
399
399
399
399
399
399
399
399
399
399
399
399
399
399
399
399
399
399
399
399
399
399
399
399
399
399
399
399
399
399
399
399
399
399
399
399
399
399
399
399
399
399
399
399
399
399
399
399
399
399
399
399
399
399
399
399
399
399
399
399
399
399
399
399
399
399
399
399
399
399
399
399
399
399
399
399
399
399
399
399
399
399
399
399
399
399
399
399
399
399
399
399
399
399
399
399
399
399
399
399
399
399
399
399
399
399
399
399
399
399
399
399
399
399
399
399
399
399
399
399
399
399
399
399
399
399
399
399
399
399
399
399
399
399
399
399
399
399
399
399
399
399
399
399
399
399
399
399
399
399
399
399
399
399
399
399
399
399
399
399
399
399
399
399
399
399
399
399
399
399
399
399
399
399
399
399
399
399
399
399
399
399
399
399
399
399
399
399
399
399
399
399
399
399
399
399
399
399
399
399
399
399
399
399
399
399
399
399
399
399
399
399
399
399
399
399
399
399
399
399
399
399
399
399
399
399
399
399
399
399
399
399
399
399
399
399
399
399
399
399
399
399
399
399
399
399
399
399
399
399
399
399
399
399
399
399
399
399
399
399
399
399
399
399
399
399
399
399
399
399
399
399
399
399
399
399
399
399
399
399
399
399
399
399
399
399
399
399
399
399
399
399
399
399
399
399
399
399
399
399
399
399
399
399
399
399
399
399
399
399
399
399
399
399
399
399
399
399
399
399
399
399
399
399
399
399
399
399
399
399
399
399
399
399
399
399
399
399
399
399
399
399
399
399
399
399
399
399
399
399
399
399
399
399
399
399
399
399
399
