# Supplementary material for: Comparative Analysis of Majority Language Influence on North Sámi Prosody Using WaveNet-Based modeling
Source: Lang Speech. 2020 Dec 29;65(4):859–88. doi: 10.1177/0023830920983591 (PMC9669769; doi:10.1177/0023830920983591)
Supplement: sj-tgz-1-las-10.1177_0023830920983591 – Supplemental material for Comparative Analysis of Majority Language Influence on North Sámi Prosody Using WaveNet-Based modeling [file sj-tgz-1-las-10.1177_0023830920983591.tgz › supplementary/WORD/sut-m-1-77.lnu]

3
3
3
3
3
3
3
3
3
3
3
3
3
3
3
3
3
3
3
3
3
3
3
3
3
3
3
3
3
3
3
3
3
3
3
3
3
3
3
3
3
3
3
3
3
3
3
3
3
3
3
3
3
3
3
3
3
3
3
3
3
3
3
3
3
3
3
3
3
3
3
3
3
3
3
3
3
3
3
3
3
3
3
3
3
3
3
3
3
3
3
3
3
3
3
3
3
3
3
3
3
3
3
3
3
3
3
3
3
3
3
3
3
3
3
3
3
3
3
3
3
3
3
3
3
3
3
3
3
3
3
3
3
3
3
3
3
3
3
3
3
3
3
3
3
3
3
3
3
3
3
3
3
3
3
3
3
3
3
3
3
3
3
3
3
3
3
3
3
3
3
3
3
3
3
3
3
3
3
3
3
3
3
3
3
3
3
3
3
3
3
3
3
3
3
3
3
3
3
3
3
3
3
3
3
3
3
3
3
3
3
3
3
3
3
3
3
3
3
3
3
3
3
3
3
3
3
3
3
3
3
3
3
3
3
3
3
3
3
3
3
3
3
3
3
3
3
3
3
3
3
3
3
3
3
3
3
3
3
3
3
3
3
3
3
3
3
3
3
3
3
3
3
3
3
3
3
3
3
3
3
3
3
3
3
3
3
3
3
3
3
3
3
3
3
3
3
3
3
3
3
3
3
3
3
3
3
3
3
3
3
3
3
3
3
3
3
3
3
3
3
3
3
3
3
3
3
3
3
3
3
3
3
3
3
3
3
3
3
3
3
3
3
3
3
3
3
3
3
3
3
3
3
3
3
3
3
3
3
3
337
337
337
337
337
337
337
337
337
337
337
337
337
337
337
337
337
337
337
337
337
337
337
337
337
337
337
337
337
337
337
337
337
337
337
337
337
337
337
337
337
337
337
337
337
337
337
337
337
337
337
337
337
337
337
337
337
337
337
337
337
337
337
337
337
337
337
337
337
337
337
337
337
337
337
337
337
337
337
337
337
337
337
337
337
337
337
337
337
337
337
337
337
337
337
337
337
337
337
337
337
337
337
337
337
337
337
337
337
337
337
337
337
337
337
337
337
337
337
337
337
337
337
337
337
337
337
337
337
337
337
337
337
337
337
337
337
337
337
337
337
337
337
337
337
337
337
337
337
337
337
337
337
337
337
337
337
337
337
337
337
337
337
337
337
337
337
337
337
337
337
337
337
337
337
337
337
337
337
337
337
337
337
337
337
337
337
337
337
337
337
337
337
337
337
337
337
337
337
337
337
337
337
337
337
337
337
337
337
337
337
337
337
337
337
337
337
337
337
337
337
337
337
337
337
337
337
337
337
337
337
337
337
337
337
337
337
337
337
337
337
337
337
337
337
337
337
337
337
337
337
337
337
337
337
337
337
337
337
337
337
337
337
337
337
337
337
337
337
337
337
337
337
337
337
337
337
337
337
337
337
337
337
337
337
337
337
337
337
0
0
0
0
0
0
0
0
0
0
0
0
0
0
0
0
0
0
0
0
0
0
0
0
0
0
0
0
0
0
0
0
0
0
0
0
0
0
0
149
149
149
149
149
149
149
149
149
149
149
149
149
149
149
149
149
149
149
149
149
149
149
149
149
149
149
149
149
149
149
149
149
149
149
149
149
149
149
149
149
149
149
149
149
149
149
149
149
149
149
149
149
149
149
149
149
149
149
149
149
149
149
149
149
149
149
149
149
149
149
149
149
149
149
149
149
149
149
149
149
149
149
149
149
149
149
149
149
149
149
149
149
149
149
149
149
149
149
149
149
149
149
149
149
149
149
149
149
149
149
149
149
149
149
149
149
149
149
149
149
149
149
149
149
149
149
149
149
149
149
149
149
149
149
149
149
149
149
149
149
149
149
149
149
149
149
149
149
149
149
149
149
149
149
149
149
149
149
149
149
149
149
149
149
149
149
149
149
149
149
149
149
149
149
149
149
149
149
149
149
149
149
149
149
149
149
149
149
149
149
149
149
149
149
149
149
149
149
149
149
149
149
149
149
149
149
149
149
149
149
149
149
149
149
149
149
149
149
149
149
149
149
149
149
149
149
149
149
149
149
149
149
149
149
149
149
149
149
149
149
149
149
149
149
149
149
149
149
149
149
149
149
149
149
149
149
149
149
149
149
149
149
149
149
149
149
149
149
149
149
149
149
149
149
149
149
149
149
149
149
149
149
149
149
149
149
149
149
149
149
149
149
149
149
149
149
149
149
149
149
149
149
149
149
149
149
149
149
149
149
149
149
149
149
149
149
149
149
149
149
149
149
149
149
149
149
149
149
149
149
149
149
149
149
149
149
149
149
149
149
149
149
149
149
149
149
149
149
149
149
149
149
149
149
149
149
149
149
149
149
149
149
149
149
149
149
149
149
149
149
149
149
149
149
149
149
149
149
149
149
149
149
149
149
149
149
149
149
149
149
149
149
149
149
149
149
149
149
149
149
149
149
149
149
149
149
149
149
149
149
149
149
149
149
149
149
149
149
149
149
149
149
149
149
149
149
149
149
149
149
149
149
149
149
149
149
149
149
149
149
149
149
149
149
149
149
149
149
149
149
149
149
149
149
149
149
149
149
149
149
149
149
149
149
0
0
0
0
0
0
0
0
0
0
0
0
0
0
0
0
0
0
0
0
0
0
0
0
0
0
0
0
0
0
0
0
0
0
0
0
0
0
0
0
0
0
0
0
0
0
0
0
0
0
0
0
0
0
0
0
0
0
0
0
0
0
0
0
0
0
0
0
0
0
0
0
0
0
0
0
0
0
0
399
399
399
399
399
399
399
399
399
399
399
399
399
399
399
399
399
399
399
399
399
399
399
399
399
399
399
399
399
399
399
399
399
399
399
399
399
399
399
399
399
399
399
399
399
399
399
399
399
399
399
399
399
399
399
399
399
399
399
399
399
399
399
399
399
399
399
399
399
399
399
399
399
399
399
399
399
399
399
399
399
399
399
399
399
399
399
399
399
399
399
399
399
399
399
399
399
399
399
399
399
399
399
399
399
399
399
399
399
399
399
399
399
399
399
399
399
399
399
399
399
399
399
399
399
399
399
399
399
399
399
399
399
399
399
399
399
399
399
399
399
399
399
399
399
399
399
399
399
399
399
399
399
399
399
399
399
399
399
399
399
399
399
399
399
399
399
399
399
399
399
399
399
399
399
399
399
399
399
399
399
399
399
399
399
399
399
399
399
399
399
399
399
399
399
399
399
399
399
399
399
399
399
399
399
399
399
399
399
399
399
399
399
399
399
399
399
399
399
399
399
399
399
399
399
399
399
399
399
399
399
399
399
399
399
399
399
399
399
399
399
399
399
399
399
399
399
399
399
399
399
399
399
399
399
399
399
399
399
399
399
399
399
399
399
399
399
399
399
399
399
399
399
399
399
399
399
399
399
399
399
399
399
399
399
399
399
399
399
399
399
399
399
399
399
399
399
399
399
399
399
399
399
399
399
399
399
399
399
399
399
399
399
399
399
399
399
399
399
399
399
399
399
399
399
399
399
399
399
399
399
399
399
399
399
399
399
399
399
399
399
399
399
399
399
399
399
399
399
399
399
399
399
399
399
399
399
399
399
399
399
399
399
399
399
399
399
399
341
341
341
341
341
341
341
341
341
341
341
341
341
341
341
341
341
341
341
341
341
341
341
341
341
341
341
341
341
341
341
341
341
341
341
341
341
341
341
341
341
341
341
341
341
341
341
341
341
341
341
341
341
341
341
341
341
341
341
341
341
341
341
341
341
341
341
341
341
341
341
341
341
341
341
341
341
341
341
341
341
341
341
341
341
341
341
341
341
341
341
341
341
341
341
341
341
341
341
341
341
341
341
341
341
341
341
341
341
341
341
341
341
341
341
341
341
341
341
341
341
341
341
341
341
341
341
341
341
341
341
341
341
341
341
341
341
341
341
341
341
341
341
341
341
341
341
341
341
341
341
341
341
341
341
341
341
341
341
341
341
341
341
341
341
341
341
341
341
341
341
341
341
341
341
341
341
341
341
341
341
341
341
341
341
341
341
341
341
341
341
341
341
341
341
341
341
341
341
341
341
341
341
341
341
341
341
341
341
341
341
341
341
341
341
341
341
341
341
341
341
341
341
341
341
341
341
341
341
341
341
341
341
341
341
341
341
341
341
341
341
341
341
341
341
341
341
341
341
341
341
341
341
341
341
341
341
341
341
341
341
341
341
341
341
341
341
341
341
341
341
341
341
341
341
341
341
341
341
341
341
341
341
341
341
341
341
341
341
341
341
341
341
341
341
341
341
341
341
341
341
341
341
341
341
341
341
341
341
341
341
341
341
341
341
341
341
341
341
341
341
341
341
341
341
341
341
341
341
341
341
341
341
341
341
341
341
341
341
341
341
341
341
341
341
341
341
341
341
341
341
341
341
341
341
341
341
341
341
341
341
341
341
341
341
341
341
341
341
341
341
341
341
341
341
341
341
341
341
341
341
341
341
341
341
341
341
341
341
341
341
341
341
341
341
341
341
341
341
341
341
341
341
341
341
341
341
341
341
341
341
341
341
341
341
341
341
341
341
341
341
341
341
341
341
341
341
341
341
341
341
341
341
341
341
341
341
341
341
341
341
341
341
341
341
341
341
341
341
341
341
341
341
341
341
341
341
0
0
0
0
0
0
0
0
0
0
0
0
0
0
0
0
0
0
0
0
0
0
0
0
0
0
0
0
0
0
0
0
0
0
0
0
0
0
0
0
107
107
107
107
107
107
107
107
107
107
107
107
107
107
107
107
107
107
107
107
107
107
107
107
107
107
107
107
107
107
107
107
107
107
107
107
107
107
107
107
107
107
107
107
107
107
107
107
107
107
107
107
107
107
107
107
107
107
107
107
107
107
107
107
107
107
107
107
107
107
107
107
107
107
107
107
107
107
107
107
107
107
107
107
107
107
107
107
107
107
107
107
107
107
107
107
107
107
107
107
107
107
107
107
107
107
107
107
107
107
107
107
107
107
107
107
107
107
107
107
107
107
107
107
107
107
107
107
107
107
107
107
107
107
107
107
107
107
107
107
107
107
107
107
107
107
107
107
107
107
107
107
107
107
107
107
107
107
107
107
107
107
107
107
107
107
107
107
107
107
107
107
107
107
107
107
107
107
107
107
107
107
107
107
107
107
107
107
107
107
107
107
107
107
107
107
107
107
107
107
107
107
107
107
107
107
107
107
107
107
107
107
107
107
107
107
107
107
107
107
107
107
107
107
107
107
107
107
107
107
107
107
107
107
107
107
107
107
107
107
107
107
107
107
107
107
107
107
107
107
107
107
107
107
107
107
107
107
107
107
107
107
107
107
107
107
107
107
107
107
107
107
107
107
107
107
107
107
107
107
107
107
107
107
107
107
107
107
107
107
107
107
107
107
107
107
107
107
107
107
107
107
107
107
107
107
107
107
107
107
107
107
107
107
107
107
107
107
107
107
107
107
107
107
107
107
107
107
107
107
107
107
107
107
107
107
107
107
107
107
107
107
107
107
107
107
107
107
107
107
107
107
107
107
107
107
107
107
107
107
107
107
107
107
107
107
107
107
107
107
107
107
107
107
107
107
107
107
107
107
107
107
107
107
107
107
107
107
107
107
107
107
107
107
107
107
107
107
107
107
107
107
107
107
107
107
107
107
107
107
107
107
107
107
107
107
107
107
107
107
107
107
107
107
135
135
135
135
135
135
135
135
135
135
135
135
135
135
135
135
135
135
135
135
135
135
135
135
135
135
135
135
135
135
135
135
135
135
135
135
135
135
135
135
135
135
135
135
135
135
135
135
135
135
135
135
135
135
135
135
135
135
135
135
135
135
135
135
135
135
135
135
135
135
135
135
135
135
135
135
135
135
135
135
135
135
135
135
135
135
135
135
135
135
135
135
135
135
135
135
135
135
135
135
135
135
135
135
135
135
135
135
135
135
135
135
135
135
135
135
135
135
135
135
135
135
135
135
135
135
135
135
135
135
135
135
135
135
135
135
135
135
135
135
135
135
135
135
135
135
135
135
135
135
135
135
135
135
135
135
135
135
135
135
135
135
135
135
135
135
135
135
135
135
135
135
135
135
135
135
135
135
135
135
135
135
135
135
135
135
135
135
135
135
135
135
135
135
135
135
135
135
135
135
135
135
135
135
135
135
135
135
0
0
0
0
0
0
0
0
0
0
0
0
0
0
0
0
0
0
0
0
0
0
0
0
0
0
0
0
0
0
0
0
0
0
0
0
0
0
0
0
0
0
0
0
0
0
0
0
1
1
1
1
1
1
1
1
1
1
1
1
1
1
1
1
1
1
1
1
1
1
1
1
1
1
1
1
1
1
1
1
1
1
1
1
1
1
1
1
1
1
1
1
1
1
1
1
1
1
1
1
1
1
1
1
1
1
1
1
1
1
1
1
1
1
1
1
1
1
1
1
1
1
1
1
1
1
1
1
1
1
1
1
1
1
1
1
1
1
1
1
1
1
1
1
1
1
1
1
1
1
1
1
1
1
1
1
1
1
1
1
1
1
1
1
1
1
1
1
1
1
1
1
1
1
1
1
1
1
1
1
1
1
1
1
1
1
1
1
1
1
1
1
1
1
1
1
1
1
1
1
1
1
1
1
1
1
1
1
1
1
1
1
1
1
1
1
1
1
1
1
1
1
1
1
1
1
1
1
1
1
1
1
1
1
1
1
1
1
1
1
1
1
1
1
1
1
1
139
139
139
139
139
139
139
139
139
139
139
139
139
139
139
139
139
139
139
139
139
139
139
139
139
139
139
139
139
139
139
139
139
139
139
139
139
139
139
139
139
139
139
139
139
139
139
139
139
139
139
139
139
139
139
139
139
139
139
139
139
139
139
139
139
139
139
139
139
139
139
139
139
139
139
139
139
139
139
139
139
139
139
139
139
139
139
139
139
139
139
139
139
139
139
139
139
139
139
139
139
139
139
139
139
139
139
139
139
139
139
139
139
139
139
139
139
139
139
139
139
139
139
139
139
139
139
139
139
139
139
139
139
139
139
139
139
139
139
139
139
139
139
139
139
139
139
139
139
139
139
139
139
139
139
139
139
139
139
139
139
139
139
139
139
139
139
139
139
139
139
139
139
139
139
139
139
139
139
139
139
139
139
139
139
139
139
139
139
139
139
139
139
139
139
139
139
139
139
139
139
139
139
139
139
139
139
139
139
139
139
139
139
139
139
139
139
139
139
139
139
139
139
139
139
139
139
139
139
139
139
139
139
139
139
139
139
139
139
139
139
139
139
139
139
139
139
139
139
139
139
139
139
139
139
139
139
139
139
139
139
139
139
139
139
139
139
139
139
139
139
139
139
139
139
139
139
139
139
139
139
139
139
139
139
139
139
139
139
139
139
139
139
139
139
139
139
139
139
139
139
139
139
139
139
139
139
139
139
139
139
139
139
139
139
139
139
139
139
139
139
103
103
103
103
103
103
103
103
103
103
103
103
103
103
103
103
103
103
103
103
103
103
103
103
103
103
103
103
103
103
103
103
103
103
103
103
103
103
103
103
103
103
103
103
103
103
103
103
103
103
103
103
103
103
103
103
103
103
103
103
103
103
103
103
103
103
103
103
103
103
103
103
103
103
103
103
103
103
103
103
103
103
103
103
103
103
103
103
103
103
103
103
103
103
103
103
103
103
103
103
103
103
103
103
103
103
103
103
103
103
103
103
103
103
103
103
103
103
103
103
103
103
103
103
103
103
103
103
103
103
103
103
103
103
103
103
103
103
103
103
103
103
103
103
103
103
103
103
103
103
103
103
103
103
103
103
103
103
103
103
103
103
103
103
103
103
103
103
103
103
103
103
103
103
103
103
103
103
103
103
103
103
103
103
103
103
103
103
103
103
103
103
103
103
103
103
103
103
103
103
103
103
103
103
103
103
103
103
103
103
103
103
103
103
103
103
103
103
103
103
103
103
103
103
103
103
103
103
103
103
103
103
103
103
103
103
103
103
103
103
103
103
103
103
103
103
103
103
103
103
103
103
103
103
103
103
103
103
103
103
103
103
103
103
103
103
103
103
103
103
103
103
103
103
103
103
103
103
103
103
103
103
103
103
103
103
103
103
103
103
103
103
103
103
103
103
103
103
103
103
103
103
103
103
103
103
103
103
103
103
103
103
103
103
103
103
103
103
103
103
103
103
103
103
103
103
103
103
