# Supplementary material for: Comparative Analysis of Majority Language Influence on North Sámi Prosody Using WaveNet-Based modeling
Source: Lang Speech. 2020 Dec 29;65(4):859–88. doi: 10.1177/0023830920983591 (PMC9669769; doi:10.1177/0023830920983591)
Supplement: sj-tgz-1-las-10.1177_0023830920983591 – Supplemental material for Comparative Analysis of Majority Language Influence on North Sámi Prosody Using WaveNet-Based modeling [file sj-tgz-1-las-10.1177_0023830920983591.tgz › supplementary/WORD/sut-m-6-46.lnu]

99
99
99
99
99
99
99
99
99
99
99
99
99
99
99
99
99
99
99
99
99
99
99
99
99
99
99
99
99
99
99
99
99
99
99
99
99
99
99
99
99
99
99
99
99
99
99
99
99
99
99
99
99
99
99
99
99
99
99
99
99
99
99
99
99
99
99
99
99
99
99
99
99
99
99
99
99
99
99
99
99
99
99
99
99
99
99
99
99
99
99
99
99
99
99
99
99
99
99
99
99
99
99
99
99
99
99
99
99
99
99
99
99
99
99
99
99
99
99
99
99
99
99
99
99
99
99
99
99
99
99
99
99
99
99
99
99
99
99
99
99
99
99
99
99
99
99
99
99
99
99
99
99
99
99
99
99
99
99
99
99
99
99
99
99
99
99
99
99
99
99
99
99
99
99
99
99
99
99
99
99
99
99
99
99
99
99
99
99
99
99
99
99
99
99
99
99
99
99
99
99
99
99
99
99
99
99
99
99
99
99
99
99
99
99
99
99
99
99
99
99
99
99
99
99
99
99
99
99
99
99
99
99
99
99
99
99
99
99
99
99
99
99
99
99
99
99
99
99
99
99
99
99
99
99
99
99
99
99
99
99
99
99
99
99
99
99
99
99
99
99
99
99
99
99
99
99
99
99
99
99
99
99
99
99
99
99
99
99
99
99
99
99
99
99
99
99
99
99
99
99
99
99
99
99
99
99
99
99
99
99
99
99
99
99
99
99
99
99
99
99
99
99
99
99
99
99
99
99
99
99
99
99
99
99
99
99
99
99
99
99
99
99
99
99
99
99
99
99
99
99
99
99
99
99
99
99
99
99
99
99
99
99
99
99
99
99
99
99
99
99
99
99
99
99
99
99
99
99
99
99
99
99
99
99
99
99
99
99
99
99
99
99
99
99
99
99
99
99
99
99
99
99
99
99
99
99
99
399
399
399
399
399
399
399
399
399
399
399
399
399
399
399
399
399
399
399
399
399
399
399
399
399
399
399
399
399
399
399
399
399
399
399
399
399
399
399
399
399
399
399
399
399
399
399
399
399
399
399
399
399
399
399
399
399
399
399
399
399
399
399
399
399
399
399
399
399
399
399
399
399
399
399
399
399
399
399
399
399
399
399
399
399
399
399
399
399
399
399
399
399
399
399
399
399
399
399
399
399
399
399
399
399
399
399
399
399
399
399
399
399
399
399
399
399
399
399
399
399
399
399
399
399
399
399
399
399
399
399
399
399
399
399
399
399
399
399
399
399
399
399
399
399
399
399
399
399
399
399
399
399
399
399
399
399
399
399
399
399
399
399
399
399
399
399
399
399
399
399
399
399
399
399
399
399
399
399
399
399
399
399
399
399
399
399
399
399
399
399
399
399
399
399
399
399
399
399
399
399
399
399
399
399
399
399
399
399
399
399
399
399
399
399
399
399
399
399
399
399
399
399
399
399
399
399
399
399
399
399
399
399
399
399
399
399
399
399
399
399
399
399
399
399
399
399
399
399
399
399
399
399
399
399
399
399
399
399
399
399
399
399
399
399
399
399
399
399
399
399
399
399
399
399
399
399
399
399
399
399
399
399
399
399
399
399
399
399
399
399
399
399
399
399
399
399
399
399
399
399
399
399
399
399
399
399
399
399
399
399
399
399
399
399
399
399
399
399
399
399
399
399
399
399
399
399
399
399
399
399
399
399
399
399
399
399
399
399
399
399
399
399
399
275
275
275
275
275
275
275
275
275
275
275
275
275
275
275
275
275
275
275
275
275
275
275
275
275
275
275
275
275
275
275
275
275
275
275
275
275
275
275
275
275
275
275
275
275
275
275
275
275
275
275
275
275
275
275
275
275
275
275
275
275
275
275
275
275
275
275
275
275
275
275
275
275
275
275
275
275
275
275
275
275
275
275
275
275
275
275
275
275
275
275
275
275
275
275
275
275
275
275
275
275
275
275
275
275
275
275
275
275
275
275
275
275
275
275
275
275
275
275
275
275
275
275
275
275
275
275
275
275
275
275
275
275
275
275
275
275
275
275
275
275
275
275
275
275
275
275
275
275
275
275
275
275
275
275
275
275
275
275
275
275
275
275
275
275
275
275
275
275
275
275
275
275
275
275
275
275
275
275
275
275
275
275
275
275
275
275
275
275
275
275
275
275
275
275
275
275
275
275
275
275
275
275
275
275
275
275
275
275
275
275
275
275
275
275
275
275
275
275
275
275
275
275
275
275
275
275
275
275
275
275
275
275
275
275
275
275
275
275
275
275
275
275
275
275
275
275
275
275
275
275
275
275
275
275
275
275
275
275
275
275
275
275
275
275
275
275
275
275
275
275
275
275
275
275
275
275
275
275
275
399
399
399
399
399
399
399
399
399
399
399
399
399
399
399
399
399
399
399
399
399
399
399
399
399
399
399
399
399
399
399
399
399
399
399
399
399
399
399
399
399
399
399
399
399
399
399
399
399
399
399
399
399
399
399
399
399
399
399
399
399
399
399
399
399
399
399
399
399
399
399
399
399
399
399
399
399
399
399
399
399
399
399
399
399
399
399
399
399
399
399
399
399
399
399
399
399
399
399
399
399
399
399
399
399
399
399
399
399
399
399
399
399
399
399
399
399
399
399
399
399
399
399
399
399
399
399
399
399
399
399
399
399
399
399
399
399
399
399
399
399
399
399
399
399
399
399
399
399
399
399
399
399
399
399
399
399
399
399
399
399
399
399
399
399
399
399
399
399
399
399
399
399
399
399
399
399
399
399
399
399
399
399
399
399
399
399
399
399
399
399
399
399
399
399
399
399
399
399
399
399
399
399
399
399
399
399
399
399
399
399
399
399
399
399
399
399
399
399
399
399
399
399
399
399
399
399
399
399
399
399
399
399
399
399
399
399
399
399
399
399
399
399
399
399
399
399
399
399
399
399
399
399
399
399
399
399
399
399
399
399
399
399
399
399
399
399
399
399
399
399
399
399
399
399
399
399
399
399
399
399
399
399
399
399
399
399
399
399
399
399
399
399
399
399
399
399
399
399
399
399
399
399
399
399
399
399
399
399
399
399
399
399
399
399
399
399
399
399
399
399
399
399
399
399
399
399
399
399
399
399
399
399
399
399
399
399
399
399
399
399
399
399
399
399
399
399
399
399
399
399
399
399
399
399
399
399
399
399
399
399
399
399
399
399
399
399
399
399
399
399
399
399
399
399
399
399
399
399
399
399
399
399
399
399
399
399
399
399
399
399
399
399
399
399
399
399
399
399
399
399
399
399
399
399
399
399
399
399
399
399
399
399
399
399
399
399
399
399
399
399
399
399
399
399
399
399
399
399
399
399
399
399
399
399
399
399
399
399
399
399
399
399
399
399
399
399
399
399
399
399
399
399
399
399
399
399
399
399
399
399
399
399
399
399
399
399
399
399
399
399
399
399
399
399
399
399
399
399
399
399
399
399
399
399
399
399
399
399
399
399
399
399
399
399
399
399
399
399
399
399
399
399
399
399
399
399
399
399
399
399
399
399
399
399
399
399
399
399
399
399
399
399
399
399
399
399
399
399
399
399
399
399
399
399
399
399
399
399
399
399
399
399
399
399
399
399
399
399
399
399
399
399
399
399
399
399
399
399
399
399
399
399
399
399
399
399
399
399
399
399
399
399
399
399
399
399
399
399
399
399
399
399
399
399
399
399
399
399
399
399
399
399
399
399
399
399
399
399
399
399
399
399
399
399
399
399
399
399
399
399
399
399
399
399
399
399
399
399
399
399
399
399
399
399
399
399
399
399
399
399
399
399
399
399
399
399
399
399
399
399
399
399
399
399
399
399
399
399
399
399
399
399
399
399
399
399
399
399
399
399
399
399
399
399
399
399
399
399
399
399
399
399
399
399
399
399
399
399
399
399
399
399
399
399
399
399
399
399
399
399
399
399
399
399
399
399
399
399
399
399
399
399
399
399
399
399
399
399
399
399
399
399
399
399
399
399
399
399
399
399
399
399
399
399
399
399
399
399
399
399
399
399
399
399
399
399
399
399
399
399
399
399
399
399
399
399
399
399
399
399
399
399
399
399
399
399
399
399
399
399
399
399
399
399
399
399
399
399
399
399
399
399
399
399
399
399
399
399
399
399
399
399
399
399
399
399
399
399
399
399
399
399
399
399
399
399
399
399
399
399
399
399
399
399
399
399
399
399
399
399
399
399
399
399
399
399
399
399
399
399
399
399
399
399
399
399
399
399
399
399
399
399
399
399
399
399
399
399
399
399
399
399
399
399
399
399
399
399
399
399
399
399
399
399
399
399
399
399
399
399
399
399
399
399
399
399
399
399
399
399
399
399
399
399
399
399
399
399
399
399
399
399
399
399
399
399
399
399
399
399
399
399
399
399
399
399
399
399
399
399
399
399
399
399
399
399
399
399
399
399
399
399
399
399
399
399
399
399
399
399
399
399
399
399
399
399
399
399
399
399
399
399
399
399
399
399
399
399
399
399
399
399
399
399
399
399
399
399
399
399
399
399
399
399
399
399
399
399
399
399
399
399
399
399
399
399
399
399
399
399
399
399
399
399
399
399
399
399
399
399
399
399
399
399
